# Supplementary material for: Transcriptomic Evidence for Cell-Autonomous Sex Differentiation of the Gynandromorphic Fat Body in the Silkworm, Bombyx mori
Source: J Dev Biol. 2024 Nov 20;12(4):31. doi: 10.3390/jdb12040031 (PMC11587106; doi:10.3390/jdb12040031)
Supplement: Supplementary file 1 [file jdb-12-00031-s001.zip]

Archive with 8 entries (8 files):
- JDB_MGSuzuki_TableS1.pdf
- JDB_MGSuzuki_TableS2.pdf
- JDB_MGSuzuki_TableS3_rev1.xlsx
- JDB_MGSuzuki_TableS4.xlsx
- JDB_MGSuzuki_TableS5.xlsx
- MGSuzuki_FigureS1.pdf
- MGSuzuki_FigureS2.pdf
- Supporting information.pdf
