# Supplementary material for: Transcriptomic Evidence for Cell-Autonomous Sex Differentiation of the Gynandromorphic Fat Body in the Silkworm, Bombyx mori
Source: J Dev Biol. 2024 Nov 20;12(4):31. doi: 10.3390/jdb12040031 (PMC11587106; doi:10.3390/jdb12040031)
Supplement: Supplementary file 1 [file jdb-12-00031-s001.zip › JDB_MGSuzuki_TableS3_rev1.xlsx]

## Sheet: Sheet1
Table S3. List of S-DEGs. S-DEGs are sorted according to the degree of sex difference in the expression level ( logFC Male/Female).
GeneID	GeneSymbol	Description	control ♀ normalized TMM	control♂ normalized TMM	mos1 normalized TMM	mos2 normalized TMM	logFC ♂/♀	P-value ♂/♀	FDR ♂/♀
110386275	LOC110386275	uncharacterized LOC110386275	0	32.8986	21.2737	16.1729	8.04543	1.45166e-07	0.000104323
100302602	LOC100302602	transcription factor AP-2	0	25.9201	10.0112	20.9297	7.70294	1.05723e-06	0.000452466
119629782	LOC119629782	glucose dehydrogenase [FAD, quinone]-like	0	22.9293	5.00558	0	7.52697	2.75511e-06	0.00109284
101738121	LOC101738121	uncharacterized LOC101738121	0	20.9355	5.00558	3.8054	7.39647	5.44866e-06	0.00177223
101739235	LOC101739235	uncharacterized LOC101739235	0	15.9508	2.50279	3.8054	7.00682	3.60131e-05	0.00687586
101737637	LOC101737637	uncharacterized LOC101737637	0	13.957	7.50837	5.7081	6.81578	8.37656e-05	0.0118459
101746302	LOC101746302	ATP synthase subunit b, mitochondrial	0	13.957	10.0112	5.7081	6.81578	8.37656e-05	0.0118459
100379402	CPR70	cuticular protein RR-2 motif 70	0	11.9631	12.5139	3.8054	6.59552	0.000207368	0.022187
101735593	LOC101735593	uncharacterized LOC101735593	0	11.9631	2.50279	5.7081	6.59552	0.000207368	0.022187
101737005	LOC101737005	uncharacterized LOC101737005	0	11.9631	7.50837	5.7081	6.59552	0.000207368	0.022187
101738361	LOC101738361	enteropeptidase	0	11.9631	7.50837	4.75675	6.59552	0.000207368	0.022187
101742342	LOC101742342	cytochrome P450 4V2	0	11.9631	32.5363	16.1729	6.59552	0.000207368	0.022187
102466051	Mir2855	microRNA mir-2855	0	11.9631	0	1.9027	6.59552	0.000207368	0.022187
110385598	LOC110385598	spermatogenesis-associated protein 17	0	11.9631	27.5307	9.51349	6.59552	0.000207368	0.022187
692777	LOC692777	serine protease-like protein	0	11.9631	5.00558	0	6.59552	0.000207368	0.022187
119629303	LOC119629303	uncharacterized LOC119629303	0	11.9631	40.0446	0	6.59552	0.000207368	0.022187
119630117	LOC119630117	uncharacterized LOC119630117	0	11.9631	45.0502	0	6.59552	0.000207368	0.022187
101739318	LOC101739318	uncharacterized protein KIAA1841	0	10.9662	12.5139	3.8054	6.47134	0.000335074	0.030443
101740318	LOC101740318	synaptic vesicle glycoprotein 2B	0	10.9662	0	3.8054	6.47134	0.000335074	0.030443
101740604	LOC101740604	acetylcholinesterase	1.74418	96.7019	274.055	173.146	5.69493	8.49971e-10	1.38231e-06
101747066	LOC101747066	Down syndrome cell adhesion molecule-like protein Dscam2	1.74418	63.8033	187.709	147.459	5.09598	5.84508e-08	5.53957e-05
101743036	LOC101743036	juvenile hormone acid O-methyltransferase-like	1.74418	46.8556	0	8.56214	4.65159	1.05679e-06	0.000452466
101741955	LOC101741955	carbonyl reductase [NADPH] 3	35.7557	898.232	3033.38	139.848	4.64601	2.58293e-11	1.05015e-07
100313494	CPG16	cuticular protein glycine-rich 16	3618.3	88953.8	120042	20760.3	4.61962	7.25418e-12	3.93249e-08
693030	FIBH	silk fibroin heavy chain	5.23254	119.631	10.0112	7.6108	4.48239	1.72338e-08	2.33561e-05
102466054	Mir2999	microRNA mir-2999	1.74418	37.8832	11.2625	2.85405	4.34583	6.70834e-06	0.00213917
101744968	LOC101744968	uncharacterized LOC101744968	45.3487	913.185	1266.41	244.497	4.328	2.39119e-10	4.32089e-07
101745758	LOC101745758	putative transporter svop-1	0.87209	15.9508	10.0112	4.75675	4.01103	0.000630292	0.0443742
100307012	LOC100307012	odorant binding protein LOC100307012	1.74418	28.9109	25.0279	14.2702	3.95736	5.80888e-05	0.00935345
692398	PGRP-S5	peptidoglycan recognition protein S6	12.2093	182.438	157.676	70.3999	3.88765	6.99251e-08	5.68596e-05
101735908	LOC101735908	alpha-protein kinase 1	1.74418	23.9263	30.0335	7.6108	3.68563	0.000229575	0.0234817
101745882	LOC101745882	brefeldin A-inhibited guanine nucleotide-exchange protein 3	1.74418	23.9263	12.5139	26.6378	3.68563	0.000229575	0.0234817
101747069	LOC101747069	cholinesterase 2	3.48836	45.8587	50.0558	9.51349	3.66971	1.85243e-05	0.00449644
105842978	LOC105842978	uncharacterized LOC105842978	3.48836	42.8679	5.00558	0	3.57268	3.23916e-05	0.00650352
101736279	LOC101736279	organic solute transporter alpha-like protein	1.74418	21.9324	10.0112	1.9027	3.56079	0.000415136	0.0348008
101739648	LOC101739648	zinc finger protein 423 homolog	1.74418	21.9324	93.8546	109.405	3.56079	0.000415136	0.0348008
101739813	LOC101739813	uncharacterized LOC101739813	1.74418	21.9324	20.0223	9.51349	3.56079	0.000415136	0.0348008
101740601	LOC101740601	uncharacterized LOC101740601	1.74418	20.9355	22.5251	10.4648	3.49406	0.000563938	0.0407614
692464	LOC692464	aquaporin	793.602	8700.18	25211.8	2702.78	3.45435	6.55166e-08	5.60788e-05
101737676	LOC101737676	esterase FE4	6.97672	73.7726	121.385	34.2486	3.37929	1.02891e-05	0.00298805
101736881	LOC101736881	uncharacterized PPE family protein PPE12	19.186	198.389	167.687	41.8594	3.36174	1.04834e-06	0.000452466
101737697	LOC101737697	uncharacterized LOC101737697	97.6741	991.943	4769.06	189.319	3.34255	2.28994e-07	0.000148965
101741498	LOC101741498	monocarboxylate transporter 5	37.4999	366.869	4294.79	131.286	3.286	6.93336e-07	0.000345899
101735871	LOC101735871	sodium-independent sulfate anion transporter	5.23254	49.8464	10.0112	3.8054	3.22146	6.20136e-05	0.00969738
119630353	LOC119630353	uncharacterized LOC119630353	5.23254	49.8464	0	0	3.22146	6.20136e-05	0.00969738
110386138	LOC110386138	microvitellogenin	15.6976	144.554	115.128	43.7621	3.1928	4.70511e-06	0.00159415
101745240	LOC101745240	uncharacterized LOC101745240	2.61627	24.9232	20.0223	15.2216	3.19179	0.000616747	0.0437998
101738594	LOC101738594	uncharacterized LOC101738594	56.6858	509.43	42.5474	75.1566	3.165	1.11277e-06	0.000464024
101744938	LOC101744938	solute carrier family 23 member 2	12.2093	99.6927	45.0502	29.4918	3.01662	2.38248e-05	0.00538143
101740228	LOC101740228	cecropin-D-like peptide	1681.39	13466.5	8827.34	4220.19	3.00155	1.62878e-06	0.00066222
119628723	LOC119628723	uncharacterized LOC119628723	5.23254	41.8709	12.5139	15.2216	2.97061	0.000244392	0.0246866
119630298	LOC119630298	putative nuclease HARBI1	150.872	1169.4	1447.86	318.702	2.95333	2.98271e-06	0.00115495
101740646	LOC101740646	chymotrypsin-2	8.7209	67.7911	42.5474	20.9297	2.94067	7.88791e-05	0.0115568
101741834	LOC101741834	glycine-rich cell wall structural protein	6.97672	53.8341	294.078	28.5405	2.92563	0.000147246	0.0178725
692536	brP-2095	juvenile hormone binding protein brP-2095	6.10463	46.8556	17.5195	15.2216	2.91485	0.000218887	0.022819
100049061	Enb2	antibacterial peptide enbocin 2	31.3952	235.275	375.418	49.4702	2.90076	1.12867e-05	0.00316475
105841347	LOC105841347	translin-associated factor X-interacting protein 1	12.2093	88.7265	60.0669	59.935	2.84873	6.559e-05	0.010159
119630631	LOC119630631	myb/SANT-like DNA-binding domain-containing protein 3	22.6743	162.499	202.726	66.5945	2.83448	2.56951e-05	0.00557173
101736962	LOC101736962	translation initiation factor IF-2	5.23254	37.8832	35.039	1.9027	2.82667	0.000512826	0.0395265
119628333	LOC119628333	microvitellogenin-like	940.113	6502.96	3322.45	1613.49	2.79003	7.04844e-06	0.0022044
101742677	LOC101742677	uncharacterized LOC101742677	33.1394	220.321	165.184	116.065	2.72837	3.1992e-05	0.00650352
100141446	GSTe3	glutathione S-transferase epsilon 3	174.418	1147.46	1614.3	628.842	2.71695	1.39552e-05	0.00360243
101738792	LOC101738792	zonadhesin	8.7209	57.8218	40.0446	4.75675	2.71165	0.000283587	0.0278135
119630892	LOC119630892	protein lethal(2)essential for life-like	344.476	2245.08	16429.6	727.782	2.70385	1.35151e-05	0.00354509
101739953	LOC101739953	uncharacterized LOC101739953	3517.14	22738.9	32140.8	9690.45	2.69265	1.3011e-05	0.00346882
119630599	LOC119630599	myb/SANT-like DNA-binding domain-containing protein 3	27.9069	180.444	206.48	46.6161	2.68741	4.94905e-05	0.00856238
101744094	LOC101744094	intraflagellar transport protein 74 homolog	7.84881	50.8433	22.5251	35.1999	2.67626	0.000428789	0.0353362
692801	LOC692801	cystathionine gamma-lyase	4819.17	30798.1	4925.49	11474.2	2.67595	1.44733e-05	0.00367779
101746690	LOC101746690	uncharacterized LOC101746690	37.4999	235.275	422.971	63.7404	2.64535	4.77539e-05	0.00846482
692591	Hsp20.4	heat shock protein 20.4	643.602	4008.64	29626.8	1201.55	2.63864	1.95557e-05	0.00451729
105842972	LOC105842972	uncharacterized LOC105842972	86.3369	534.353	362.904	165.535	2.62799	3.12103e-05	0.00650352
101746186	LOC101746186	putative inorganic phosphate cotransporter	22.6743	137.576	551.865	91.3295	2.59447	0.000110753	0.0145256
105841627	LOC105841627	uncharacterized LOC105841627	27.0348	163.496	175.195	56.1296	2.59081	9.2103e-05	0.0126938
101744718	LOC101744718	SET domain-containing protein SmydA-8	12.2093	73.7726	86.3462	21.881	2.58286	0.000298741	0.0281017
101742431	LOC101742431	fungus-induced protein 1	876.45	4881.95	3999.46	1809.47	2.47755	5.38864e-05	0.00894239
105842997	LOC105842997	uncharacterized LOC105842997	317.441	1766.56	2796.87	1533.58	2.47591	5.89227e-05	0.0093947
101740957	LOC101740957	zinc finger protein Noc	12.2093	67.7911	35.039	28.5405	2.46108	0.000575891	0.0412586
119629956	LOC119629956	BAG family molecular chaperone regulator 2-like	116.86	642.021	702.032	244.497	2.45658	8.14806e-05	0.0117267
110386133	LOC110386133	microvitellogenin	27.9069	152.53	267.798	103.697	2.44513	0.000209808	0.0223013
101735601	LOC101735601	zinc finger protein 62 homolog	109.883	597.159	503.06	260.67	2.44081	9.15548e-05	0.0126938
119630745	LOC119630745	gloverin-like	252.034	1362.8	911.015	239.74	2.4343	7.87764e-05	0.0115568
101742887	LOC101742887	endothelin-converting enzyme homolog	37.4999	196.395	196.469	41.8594	2.38492	0.000227668	0.0234817
101742799	LOC101742799	juvenile hormone acid O-methyltransferase-like	251.162	1310.96	180.201	396.713	2.38335	0.000107813	0.0142549
692477	glv4-like	gloverin 4-like	177.906	923.155	638.211	156.021	2.37464	0.000120781	0.0157141
101740253	LOC101740253	leucine-rich repeats and immunoglobulin-like domains protein sma-10	22.6743	117.637	36.2904	41.8594	2.36882	0.000403762	0.0345599
101745285	LOC101745285	uncharacterized LOC101745285	27.9069	139.57	107.62	64.6918	2.31714	0.000433629	0.0353362
778488	bmp0909-12	uncharacterized LOC778488	913.078	4542	4033.24	1892.23	2.31436	0.000147262	0.0178725
119629754	LOC119629754	putative nuclease HARBI1	40.1161	199.385	310.346	74.2053	2.30972	0.000333142	0.030443
101740602	LOC101740602	protein rolling stone	354.069	1754.59	1390.3	526.096	2.30863	0.000162512	0.0195773
751090	glv4	gloverin 4	144.767	716.791	439.239	155.07	2.30683	0.000190137	0.022187
101740145	LOC101740145	proton channel OtopLc	250.29	1229.21	297.832	452.842	2.29549	0.000183467	0.021779
101737983	LOC101737983	uncharacterized LOC101737983	48.837	236.272	215.24	142.702	2.27147	0.000362927	0.0326093
101739681	LOC101739681	cecropin-B	1475.58	7104.1	6036.73	2648.56	2.26728	0.000192498	0.022187
101742965	LOC101742965	allantoicase	411.626	1979.9	3737.91	1058.85	2.26567	0.000207169	0.022187
692475	glv1	gloverin 1	373.255	1789.48	1705.65	273.989	2.26093	0.000215021	0.0225606
101746533	LOC101746533	acyl-coenzyme A thioesterase 13	90.6974	431.67	480.535	224.518	2.24923	0.000306622	0.0286586
693028	CECB1	cecropin B2	988.078	4600.82	3918.12	1524.06	2.21905	0.000259556	0.0258966
119628724	LOC119628724	uncharacterized LOC119628724	87.209	404.752	136.402	97.0376	2.21287	0.00038357	0.033762
733097	LOC733097	S-adenosylmethionine synthetase	20369.4	92253.7	21954.5	38048.3	2.1792	0.000316996	0.0294589
101744197	LOC101744197	BAG family molecular chaperone regulator 2	62.7905	276.149	302.837	117.967	2.13461	0.000683697	0.0467138
101743668	LOC101743668	facilitated trehalose transporter Tret1-2 homolog	473.545	2070.62	2880.71	1489.81	2.12819	0.000457842	0.0363214
101747227	LOC101747227	cystinosin homolog	363.662	1583.12	2318.83	685.923	2.12172	0.000485521	0.0381451
101737937	LOC101737937	microvitellogenin-like	1591.56	6857.86	4801.6	2149.1	2.10723	0.00049085	0.0383783
692530	Cycb	Cycle like factor b	198.837	856.361	1108.74	748.712	2.10594	0.000572786	0.0412178
101738588	LOC101738588	arylphorin subunit beta	11768.9	49912.2	283033	13558.6	2.08441	0.000548955	0.0402774
101744960	LOC101744960	alanine--glyoxylate aminotransferase 2, mitochondrial	28537.4	120702	275079	64235.1	2.08052	0.000560297	0.0406791
101745642	LOC101745642	organic cation transporter protein	293.022	1235.19	9458.04	630.745	2.07519	0.000646346	0.0451138
101741524	LOC101741524	synaptic vesicle glycoprotein 2C	972.38	4028.58	20253.8	2709.44	2.05054	0.000686504	0.0467138
105842703	LOC105842703	prostatic acid phosphatase	3104.64	751.683	2622.92	2507.76	-2.04605	0.000713831	0.0481702
101738162	LOC101738162	fungal protease inhibitor F-like	21661	5176.05	12310	12795.6	-2.06515	0.000615065	0.0437998
101745671	LOC101745671	U3 small nucleolar ribonucleoprotein protein MPP10	624.416	147.545	265.296	386.248	-2.08042	0.000712261	0.0481702
101742219	LOC101742219	cysteine-rich with EGF-like domain protein 2	811.916	191.41	234.011	695.436	-2.08394	0.000662062	0.0454309
101745546	LOC101745546	nucleolar protein 12	864.241	203.373	410.457	508.021	-2.08663	0.00064523	0.0451138
101740493	LOC101740493	DNA ligase 1	430.812	100.69	117.631	235.935	-2.09577	0.00072694	0.0488522
101742367	LOC101742367	U3 small nucleolar RNA-associated protein 4 homolog	751.742	175.459	256.536	412.886	-2.09831	0.000620942	0.043906
692629	Crt	calreticulin	58980.3	13772.6	28316.5	45530.6	-2.09843	0.000506589	0.0394194
101737447	LOC101737447	pre-rRNA 2'-O-ribose RNA methyltransferase FTSJ3	2049.41	475.534	671.999	1114.98	-2.1073	0.000519095	0.039821
692892	LOC692892	nucleosome assembly protein	12790.9	2960.87	5607.5	6973.39	-2.11098	0.000476114	0.0375876
101746861	LOC101746861	uncharacterized LOC101746861	14212.5	3274.91	3639.05	12637.7	-2.11759	0.00045782	0.0363214
733070	LOC733070	transport protein Sec61 beta subunit	14170.6	3238.02	3521.42	10831.1	-2.12967	0.000427079	0.0353362
101741490	LOC101741490	tetraspanin-2A	1916.85	435.657	473.027	1223.44	-2.13716	0.000440657	0.0353362
100101160	LOC100101160	translocon-associated protein gamma	12677.6	2862.18	3851.79	9497.32	-2.14704	0.000386839	0.0338234
101746989	LOC101746989	probable glutamine--tRNA ligase	2168.89	487.497	595.664	1217.73	-2.1532	0.000398103	0.034438
101746245	LOC101746245	mitochondrial import receptor subunit TOM40 homolog 1	811.044	181.441	370.413	470.918	-2.15951	0.000435934	0.0353362
119630811	LOC119630811	protein penguin-like	808.427	180.444	235.262	384.345	-2.16279	0.000428285	0.0353362
101738119	LOC101738119	translocon-associated protein subunit delta	10384	2312.87	4163.39	8300.52	-2.16654	0.000346479	0.0313044
101737448	LOC101737448	WD repeat-containing protein 3	836.334	185.428	326.614	432.864	-2.17246	0.000402995	0.0345599
119630814	LOC119630814	ribosome biogenesis regulatory protein homolog	685.463	151.533	183.955	365.318	-2.17652	0.000411214	0.0348008
101742973	LOC101742973	WD repeat-containing protein 18	872.09	192.407	227.754	545.123	-2.17959	0.00038406	0.033762
101736026	LOC101736026	adenine phosphoribosyltransferase	1030.81	227.299	336.625	605.058	-2.18049	0.00037103	0.0331542
101735548	LOC101735548	polyglutamine-binding protein 1	593.021	129.601	350.39	471.869	-2.19293	0.000389524	0.0338761
101737818	LOC101737818	ribosome biogenesis protein BOP1 homolog	1338.66	287.115	630.703	678.312	-2.22059	0.000283898	0.0278135
101745643	LOC101745643	H/ACA ribonucleoprotein complex subunit 3	1293.31	277.146	753.339	942.787	-2.22184	0.000283178	0.0278135
101739022	LOC101739022	probable ATP-dependent RNA helicase DDX27	589.533	124.616	160.178	178.854	-2.24094	0.000298481	0.0281017
101741314	LOC101741314	25S rRNA (cytosine-C(5))-methyltransferase nop2	1230.52	260.198	280.312	673.555	-2.24104	0.000255261	0.0256254
101742402	LOC101742402	zinc finger protein 593 homolog	1094.47	229.293	291.575	645.966	-2.25435	0.000240729	0.0244686
101744776	LOC101744776	mesencephalic astrocyte-derived neurotrophic factor homolog	6061.9	1262.11	1749.45	3673.16	-2.26382	0.000197889	0.022187
101736043	LOC101736043	ribosomal L1 domain-containing protein CG13096	939.241	193.404	220.245	553.685	-2.27914	0.000214463	0.0225606
101747067	LOC101747067	uncharacterized LOC101747067	214.534	43.8648	87.5976	91.3295	-2.28681	0.000378411	0.0336289
101743363	LOC101743363	protein MAK16 homolog A	581.684	116.64	112.625	290.162	-2.31693	0.000195026	0.022187
119628344	LOC119628344	serine--tRNA synthetase-like protein Slimp	780.521	155.521	207.731	448.086	-2.3264	0.000169935	0.0203209
101746301	LOC101746301	probable H/ACA ribonucleoprotein complex subunit 1	709.009	137.576	224	433.815	-2.36452	0.000139677	0.0174735
100216501	LOC100216501	uncharacterized LOC100216501	787.497	152.53	176.447	395.761	-2.36723	0.000133649	0.0169532
101746190	LOC101746190	ribosomal RNA processing protein 1 homolog	1770.34	338.955	614.435	981.793	-2.38443	0.000104152	0.0140644
778461	LOC778461	signal sequence receptor	14391.2	2710.65	5044.37	10139.5	-2.40843	8.06e-05	0.0117036
101741533	LOC101741533	protein O-mannosyl-transferase Tmtc3	307.848	56.8249	62.5697	125.578	-2.43504	0.000134475	0.0169532
101742538	LOC101742538	cyclin-J	1332.55	245.244	397.943	714.463	-2.4413	7.69068e-05	0.0114746
101741708	LOC101741708	b(0,+)-type amino acid transporter 1	599.126	109.662	825.92	1095	-2.44845	9.02552e-05	0.0126536
101746297	LOC101746297	hypoxia up-regulated protein 1	6416.84	1158.43	1929.65	4154.54	-2.46956	5.62268e-05	0.00914417
119628992	LOC119628992	uncharacterized LOC119628992	95.9299	16.9478	51.3072	87.5241	-2.49216	0.000332865	0.030443
101739480	LOC101739480	multiple C2 and transmembrane domain-containing protein	79.3602	13.957	5.00558	53.2756	-2.49684	0.000438524	0.0353362
101740635	LOC101740635	pre-rRNA-processing protein TSR1 homolog	1165.98	206.364	420.468	665.945	-2.49757	5.59736e-05	0.00914417
101746052	LOC101746052	myb-binding protein 1A	1195.64	210.352	337.876	699.242	-2.5062	5.28249e-05	0.00885662
101739919	LOC101739919	nucleolar protein 9	414.243	72.7757	70.0781	160.778	-2.50691	7.5531e-05	0.0113737
101739327	LOC101739327	pescadillo homolog	2607.55	456.593	774.613	1475.54	-2.51339	4.52121e-05	0.00816982
101743417	LOC101743417	RNA polymerase I-specific transcription initiation factor RRN3	795.346	137.576	216.491	435.718	-2.53027	5.04847e-05	0.00864245
101744824	LOC101744824	RNA cytidine acetyltransferase	593.021	101.687	202.726	199.783	-2.54249	5.19685e-05	0.00880379
100037428	LOC100037428	eukaryotic initiation factor 4E-2	687.207	117.637	182.704	348.194	-2.54513	4.84061e-05	0.00846482
101736995	LOC101736995	DNA-directed RNA polymerase I subunit RPA2	989.822	169.478	391.686	579.372	-2.54519	4.34023e-05	0.00793091
100499531	Tudor-SN	tudor staphylococcus/micrococcal nuclease	22933.3	3907.96	6736.26	14959	-2.55292	3.22526e-05	0.00650352
101736520	LOC101736520	A-kinase anchor protein 1, mitochondrial	2122.67	360.888	458.01	1101.66	-2.55584	3.54316e-05	0.00685982
101743869	LOC101743869	ribosome biogenesis regulatory protein homolog	172.674	28.9109	57.5641	91.3295	-2.57318	0.00010509	0.0140644
101744483	LOC101744483	proline-, glutamic acid- and leucine-rich protein 1	448.254	73.7726	110.123	241.643	-2.60112	4.18384e-05	0.00773202
692812	LOC692812	exuperantia	3244.17	533.356	1032.4	1903.65	-2.6044	2.49366e-05	0.00548031
101739514	LOC101739514	uncharacterized LOC101739514	905.229	147.545	713.295	596.496	-2.6161	2.87361e-05	0.00606928
101738262	LOC101738262	la protein homolog	2823.83	445.627	540.602	1291.93	-2.6634	1.72991e-05	0.00426265
110385968	LOC110385968	uncharacterized LOC110385968	549.417	83.7419	188.961	314.897	-2.71206	1.93605e-05	0.00451729
101742143	LOC101742143	WD repeat-containing protein 43	929.648	141.564	327.865	408.129	-2.71415	1.54619e-05	0.00386856
101736688	LOC101736688	guanine nucleotide-binding protein-like 3 homolog	2158.42	324.998	540.602	851.458	-2.731	1.15439e-05	0.003182
692771	Fkbp45	45 kDa immunophilin FKBP45	4719.75	697.849	1362.77	2701.83	-2.7575	8.95976e-06	0.00267053
101743156	LOC101743156	U3 small nucleolar RNA-interacting protein 2	184.883	26.917	67.5753	93.2322	-2.77431	3.38517e-05	0.00671378
101739640	LOC101739640	ribosome biogenesis protein BRX1 homolog	642.73	90.7204	160.178	290.162	-2.82301	9.0315e-06	0.00267053
101737069	LOC101737069	probable ATP-dependent RNA helicase CG8611	343.603	47.8525	72.5809	125.578	-2.84084	1.21894e-05	0.00330394
101740131	LOC101740131	monocarboxylate transporter 14	482.266	65.7972	186.458	197.881	-2.87137	7.87645e-06	0.00241688
101735395	LOC101735395	facilitated trehalose transporter Tret1-2 homolog	3159.58	420.703	6604.86	5087.82	-2.90849	3.39425e-06	0.00125456
692850	LOC692850	uridine 5'-monophosphate synthase	1652.61	215.336	379.172	974.182	-2.93936	3.07555e-06	0.0011632
101738675	LOC101738675	tRNA (adenine(58)-N(1))-methyltransferase catalytic subunit TRMT61A	124.709	15.9508	25.0279	39.9567	-2.95704	2.45927e-05	0.00547879
101745565	LOC101745565	rRNA-processing protein FCF1 homolog	211.918	24.9232	37.5418	117.016	-3.08158	5.31135e-06	0.00176283
101742289	LOC101742289	rRNA 2'-O-methyltransferase fibrillarin	4199.99	478.525	948.557	1598.27	-3.13338	7.0188e-07	0.000345899
101737814	LOC101737814	bumetanide-sensitive sodium-(potassium)-chloride cotransporter	72.3835	7.97542	32.5363	38.054	-3.16208	3.44257e-05	0.00674535
100145914	A2	actin A2	63.6626	6.97849	18.7709	26.6378	-3.16668	4.82813e-05	0.00846482
101739613	LOC101739613	trypsin-3	54.9417	5.98156	30.0335	36.1513	-3.17275	7.22966e-05	0.0109884
101737825	LOC101737825	homeobox protein aristaless	74.1276	7.97542	22.5251	36.1513	-3.19637	2.81343e-05	0.00602038
692741	VG	vitellogenin	1738.08	187.422	16872.5	9822.68	-3.21227	4.76074e-07	0.000258079
732976	LOC732976	nucleolar protein family A member 2	443.022	46.8556	96.3574	227.373	-3.23765	8.64116e-07	0.000413327
692972	RpL7Ae	ribosomal protein L7Ae	956.683	100.69	320.357	391.956	-3.24652	4.72339e-07	0.000258079
101737128	LOC101737128	nucleolar protein 56	2197.67	226.302	591.909	997.966	-3.27893	2.81798e-07	0.000169736
692935	LOC692935	rRNA processing protein Ebp2	464.824	45.8587	125.139	258.767	-3.33788	4.37949e-07	0.00025437
692727	Noki	Noki protein	41.8603	3.98771	32.5363	4.75675	-3.35172	9.56137e-05	0.0130669
101742458	LOC101742458	nucleolar protein 58	2328.48	225.306	628.2	861.923	-3.36871	1.4754e-07	0.000104323
692451	Pi-t1	inorganic phosphate transporter 1	22.6743	1.99385	0	0	-3.42764	0.000651342	0.0452683
101737650	LOC101737650	homeobox protein DBX1	23.5464	1.99385	12.5139	7.6108	-3.48179	0.000511283	0.0395265
101746268	LOC101746268	nucleolin	2781.97	248.235	564.379	1388.02	-3.48567	6.13124e-08	5.53957e-05
110384858	LOC110384858	arylsulfatase B	875.578	77.7603	62.5697	487.091	-3.49102	9.46869e-08	7.33283e-05
101744082	LOC101744082	coiled-coil domain-containing protein 86	298.255	25.9201	86.3462	152.216	-3.51807	2.55818e-07	0.000160014
101744752	LOC101744752	H/ACA ribonucleoprotein complex subunit 4	1854.94	160.505	361.653	716.366	-3.52965	5.01012e-08	5.09248e-05
101746971	LOC101746971	alpha-tocopherol transfer protein	1556.68	128.604	1291.44	2406.91	-3.59618	3.3344e-08	3.61515e-05
119630690	LOC119630690	vitellogenin	1748.54	137.576	16393.3	9342.25	-3.66664	1.91774e-08	2.39909e-05
101741956	LOC101741956	nucleolar protein dao-5	3636.62	274.155	626.949	1202.51	-3.72892	9.75444e-09	1.44215e-05
119628542	LOC119628542	uncharacterized LOC119628542	68.8951	4.98464	10.0112	25.6864	-3.75572	4.26941e-06	0.00147731
101739896	LOC101739896	segmentation polarity homeobox protein engrailed-like	28.779	1.99385	32.5363	9.51349	-3.76991	0.000130669	0.0167328
101745084	LOC101745084	uncharacterized LOC101745084	113.372	7.97542	20.0223	59.935	-3.80851	5.89302e-07	0.000309155
105841708	LOC105841708	uncharacterized LOC105841708	29.6511	1.99385	5.00558	15.2216	-3.8128	0.000105507	0.0140644
119629593	LOC119629593	uncharacterized LOC119629593	137.79	8.97235	15.0167	63.7404	-3.92219	1.85894e-07	0.000125966
101741917	LOC101741917	uncharacterized LOC101741917	71.5114	3.98771	37.5418	32.3459	-4.12253	1.0294e-06	0.000452466
100187553	NGR-B1	neuropeptide receptor B1	6427.3	336.961	1372.78	2690.42	-4.25305	1.62188e-10	3.29709e-07
100134931	Sp1	sex-specific storage-protein SP1	5.57636e+06	279112	7.31678e+06	5.39765e+06	-4.32041	7.85953e-11	2.13033e-07
105841981	LOC105841981	uncharacterized LOC105841981	22.6743	0.996927	3.75418	20.9297	-4.34494	0.000123897	0.0159916
101744951	LOC101744951	bumetanide-sensitive sodium-(potassium)-chloride cotransporter	818.02	33.8955	588.155	1029.36	-4.58788	5.30663e-11	1.72603e-07
101737544	LOC101737544	arylsulfatase B	5350.27	133.588	5885.31	5224.81	-5.32243	3.72655e-14	3.03024e-10
110385290	LOC110385290	uncharacterized LOC110385290	10.4651	0	2.50279	1.9027	-6.40464	0.000659785	0.0454309
119629108	LOC119629108	uncharacterized LOC119629108	10.4651	0	1.25139	5.7081	-6.40464	0.000659785	0.0454309
100141508	Era.2	chorion protein gene ErA.2	11.3372	0	7.50837	16.1729	-6.51881	0.000441078	0.0353362
119629123	LOC119629123	uncharacterized LOC119629123	11.3372	0	5.00558	9.51349	-6.51881	0.000441078	0.0353362
101746472	LOC101746472	histidine-rich glycoprotein	12.2093	0	0	0	-6.6246	0.000298936	0.0281017
101739715	LOC101739715	uncharacterized LOC101739715	12.2093	0	2.50279	2.85405	-6.6246	0.000298936	0.0281017
110385159	LOC110385159	uncharacterized LOC110385159	12.2093	0	10.0112	7.6108	-6.6246	0.000298936	0.0281017
110385720	LOC110385720	uncharacterized LOC110385720	12.2093	0	0	1.9027	-6.6246	0.000298936	0.0281017
119629742	LOC119629742	U1 spliceosomal RNA	12.2093	0	10.0112	14.2702	-6.6246	0.000298936	0.0281017
101742274	LOC101742274	basic juvenile hormone-suppressible protein 2	163705	1507.35	1.50393e+06	632144	-6.76282	1.23162e-19	2.00299e-15
101744522	LOC101744522	monocarboxylate transporter 1	13.9534	0	7.50837	5.7081	-6.81542	0.000142514	0.0175584
119628828	LOC119628828	uncharacterized LOC119628828	13.9534	0	2.50279	7.6108	-6.81542	0.000142514	0.0175584
101741477	LOC101741477	tol-Pal system protein TolA	15.6976	0	10.0112	5.7081	-6.98392	7.10104e-05	0.0108947
101746743	LOC101746743	uncharacterized LOC101746743	17.4418	0	2.50279	0	-7.13478	3.67829e-05	0.00687586
101738428	LOC101738428	uncharacterized LOC101738428	17.4418	0	0	11.4162	-7.13478	3.67829e-05	0.00687586
100174974	sNPF	short neuropeptide F	19.186	0	17.5195	9.51349	-7.27135	1.97213e-05	0.00451729
101746207	LOC101746207	uncharacterized LOC101746207	19.186	0	6.25697	26.6378	-7.27135	1.97213e-05	0.00451729
100862811	UGT39C1	UDP-glycosyltransferase UGT39C1	20.9302	0	7.50837	0	-7.3961	1.09049e-05	0.00311133
100141511	Erb.2	chorion protein gene ErB.2	24.4185	0	32.5363	47.5675	-7.61727	3.61474e-06	0.00127797
100037441	Or-47	olfactory receptor 47	24.4185	0	13.7653	18.0756	-7.61727	3.61474e-06	0.00127797
101744532	LOC101744532	uncharacterized LOC101744532	44.4766	0	2.50279	19.027	-8.47902	2.61771e-08	3.04084e-05
-	Fem		79.3602	0	27.5307	39.0053	-9.31261	9.76968e-11	2.26978e-07
