# Supplementary material for: Transcriptomic Evidence for Cell-Autonomous Sex Differentiation of the Gynandromorphic Fat Body in the Silkworm, Bombyx mori
Source: J Dev Biol. 2024 Nov 20;12(4):31. doi: 10.3390/jdb12040031 (PMC11587106; doi:10.3390/jdb12040031)
Supplement: Supplementary file 1 [file jdb-12-00031-s001.zip › JDB_MGSuzuki_TableS4.xlsx]

## Sheet: ReadCount_gene
Table S4. Read counts of all genes in male and female fat bodies identified by RNA-seq analysis.
Reference	GeneID	GeneSymbol	Description	Control ♀ Mapped Reads	Control♂ Mapped Reads	mos1 Mapped Reads	mos2 Mapped Reads	Control ♀ Normalized TotalCounts	control♂ Normalized TotalCounts	mos1 Normalized TotalCounts	mos2 Normalized TotalCounts	control ♀ normalized TMM	control♂ normalized TMM	mos1 normalized TMM	mos2 normalized TMM
AB840787.1	-	Fem		91	0	22	41	79.4912	0	21.2532	37.4121	79.3602	0	27.5307	39.0053
NM_001043315.1,NM_001173383.1,XM_012692612.3,XM_021349695.2,XM_038016190.1	692349	Sxl	sex-lethal	978	858	606	821	854.312	858	585.429	749.154	852.904	855.364	758.345	781.058
NM_001043316.2	692353	LOC692353	histone H2A-like protein	82	46	19	61	71.6294	46	18.355	55.6619	71.5114	45.8587	23.7765	58.0323
NM_001043358.1	692354	VAP	VAP-peptide	0	0	0	0	0	0	0	0	0	0	0	0
NM_001043359.1	692355	MBF1	multiprotein bridging factor 1	4228	2759	2005	3463	3693.28	2759	1936.94	3159.95	3687.2	2750.52	2509.05	3294.52
NM_001043360.1,XM_012688753.2	692356	Pcna	proliferating cell nuclear antigen	227	118	123	160	198.291	118	118.825	145.998	197.964	117.637	153.921	152.216
NM_001043361.1	692357	LOC692357	serine protease	0	0	0	0	0	0	0	0	0	0	0	0
NM_001112746.1	692360	eIF4AIII	eukaryotic initiation factor 4A-III	2560	1910	1329	2029	2236.24	1910	1283.89	1851.44	2232.55	1904.13	1663.1	1930.29
XM_004924627.3,XM_004924628.4	692361	LOC692361	ATP-dependent RNA helicase DDX3X	8023	5322	5265	6363	7008.33	5322	5086.28	5806.17	6996.78	5305.65	6588.59	6053.44
NM_001043362.1	692362	CPR2	cuticular protein RR-1 motif 2	164	111	4	86	143.259	111	3.86422	78.4741	143.023	110.659	5.00558	81.8161
NM_001043363.1	692363	CPR38	cuticular protein RR-1 motif 38	30	20	0	16	26.2059	20	0	14.5998	26.1627	19.9385	0	15.2216
XM_012692486.3,XM_021349643.2,XM_021349644.2,XM_021349645.2	692364	LOC692364	nuclear hormone receptor FTZ-F1 beta	249	391	349	189	217.509	391	337.153	172.461	217.15	389.799	436.737	179.805
NM_001043364.2	692365	Mor	moricin	18	57	54	14	15.7235	57	52.167	12.7749	15.6976	56.8249	67.5753	13.3189
NM_001043365.1	692366	trh	trachealess	148	256	152	138	129.282	256	146.84	125.924	129.069	255.213	190.212	131.286
NM_001043366.1	692367	Sap-r	saposin-related	28799	46601	65536	42319	25156.8	46601	63311.4	38615.6	25115.3	46457.8	82011.4	40260.2
NM_001043367.1	692368	PPAE	prophenoloxidase activating enzyme	301	475	474	275	262.932	475	457.91	250.935	262.499	473.54	593.161	261.621
NM_001043368.2	692369	CecD	cecropin D	102	232	344	74	89.1	232	332.323	67.5242	88.9532	231.287	430.48	70.3999
NM_001043369.1	692370	Apn2	aminopeptidase N	40	6	24	30	34.9412	6	23.1853	27.3747	34.8836	5.98156	30.0335	28.5405
NM_001043370.1	692371	CPR4	cuticular protein RR-1 motif 4	404	552	294	374	352.906	552	284.02	341.271	352.324	550.304	367.91	355.805
NM_001043371.1	692372	PGRP-S1	peptidoglycan recognition protein S1	10116	7272	6788	7029	8836.63	7272	6557.58	6413.89	8822.06	7249.66	8494.46	6687.04
NM_001043372.1,XM_012692286.2	692373	HSP70	heat shock 70 kD protein cognate	70434	15229	24729	42052	61526.2	15229	23889.6	38372	61424.8	15182.2	30945.7	40006.1
NM_001127719.1	692374	ie2	integument esterase 2	152	372	108	232	132.777	372	104.334	211.698	132.558	370.857	135.151	220.713
NM_001043373.1	692375	CPR83	cuticular protein RR-2 motif 83	0	0	0	0	0	0	0	0	0	0	0	0
NM_001114876.1	692378	Kettin	kettin protein	20	46	27	62	17.4706	46	26.0835	56.5744	17.4418	45.8587	33.7876	58.9837
NM_001043375.1	692379	BGRP1	beta-1,3-glucan recognition protein 1	11966	12246	7760	11385	10452.7	12246	7496.59	10388.7	10435.4	12208.4	9710.82	10831.1
XM_004928924.4	692380	LOC692380	chymotrypsin-like elastase family member 1	0	0	0	0	0	0	0	0	0	0	0	0
NM_001043376.1,NM_001112666.1,NM_001112667.1,XM_012694790.3	692381	AnnIX	Annexin IX	56504	80887	86397	65536	49357.9	80887	83464.2	59800.9	49276.6	80638.5	108117	62347.6
NM_001043378.1,XM_012695743.3,XM_012695744.3	692383	Samui	BAG domain-containing protein Samui	4312	5248	7052	5246	3766.66	5248	6812.62	4786.92	3760.45	5231.87	8824.83	4990.78
NM_001043379.1,XM_038020185.1,XM_038020186.1	692384	BAEE	BzArgOEtase	11028	13873	12143	14042	9633.29	13873	11730.8	12813.2	9617.41	13830.4	15195.7	13358.8
NM_001043380.1	692385	Mre11	meiotic recombination 11	753	786	749	827	657.768	786	723.575	754.629	656.684	783.585	937.294	786.766
NM_001043381.1	692386	Copg1	nonclathrin coat protein gamma1-COP	3484	1828	1521	2898	3043.38	1828	1469.37	2644.39	3038.36	1822.38	1903.37	2757.01
NM_001043382.1,XM_021350318.2,XM_038015961.1,XM_038016005.1	692387	Idgf	imaginal disk growth factor	176596	225500	157293	164624	154262	225500	151954	150218	154008	224807	196836	156615
NM_001043383.2	692388	eIF3h	eukaryotic translation initiation factor 3 subunit H	5583	3836	3408	4511	4876.92	3836	3292.32	4116.24	4868.88	3824.21	4264.75	4291.54
NM_001043385.1	692390	LOC692390	cathepsin B	18463	53974	54911	30763	16128	53974	53047	28070.9	16101.4	53808.2	68715.3	29266.4
NM_001043387.1,XM_021349256.2	692391	Ef-1g	elongation factor 1 gamma	62205	36487	36691	56338	54337.9	36487	35445.5	51407.8	54248.4	36374.9	45914.9	53597.1
XM_004928016.4	692392	LOC692392	laminin subunit beta-1	1664	2203	2839	2610	1453.55	2203	2742.63	2381.6	1451.16	2196.23	3552.71	2483.02
NM_001043388.1,XM_012693664.1	692393	Ef-1d	elongation factor 1 delta	10267	3936	3078	7567	8968.53	3936	2973.52	6904.81	8953.75	3923.91	3851.79	7198.86
NM_001043389.1	692394	CPR104	cuticular protein RR-2 motif 104	9	0	7	2	7.86177	0	6.76238	1.82498	7.84881	0	8.75976	1.9027
NM_001043390.1	692395	CPR103	cuticular protein RR-2 motif 103	1	6	4	7	0.87353	6	3.86422	6.38743	0.87209	5.98156	5.00558	6.65945
NM_001043391.2	692396	Alps	soluble alkaline phosphatase	0	0	0	0	0	0	0	0	0	0	0	0
NM_001043392.1,XM_012694791.2	692397	serpin-12	serine protease inhibitor 12	2720	3094	2327	2452	2376	3094	2248.01	2237.42	2372.08	3084.49	2911.99	2332.71
NM_001043393.1	692398	PGRP-S5	peptidoglycan recognition protein S6	14	183	126	74	12.2294	183	121.723	67.5242	12.2093	182.438	157.676	70.3999
NM_001282221.1,XM_021352275.2	692399	ap	apterous	0	0	5	4	0	0	4.83027	3.64996	0	0	6.25697	3.8054
NM_001043394.1	692400	LOC692400	ecdysteroid-inducible angiotensin-converting enzyme-related gene product	18110	25196	15353	18097	15819.6	25196	14831.8	16513.3	15793.5	25118.6	19212.7	17216.6
NM_001043395.1	692401	Mtch	mitochondrial carrier homolog	1062	661	547	974	927.689	661	528.432	888.765	926.16	658.969	684.513	926.614
XM_004930732.4	692402	LOC692402	coatomer subunit gamma	1777	459	426	947	1552.26	459	411.539	864.128	1549.7	457.59	533.094	900.928
NM_001043396.1	692403	ChiR1	chitinase-related protein 1	228	88	127	122	199.165	88	122.689	111.324	198.837	87.7296	158.927	116.065
NM_001043397.1	692404	CPR99	cuticular protein RR-2 motif 99	2	6	4	4	1.74706	6	3.86422	3.64996	1.74418	5.98156	5.00558	3.8054
NM_001043398.1	692405	CPR95	cuticular protein RR-2 motif 95	4	0	2	3	3.49412	0	1.93211	2.73747	3.48836	0	2.50279	2.85405
NM_001043399.1	692406	CPR93	cuticular protein RR-2 motif 93	2	2	0	0	1.74706	2	0	0	1.74418	1.99385	0	0
NM_001043401.1	692408	CPR71	cuticular protein RR-2 motif 71	0	0	0	0	0	0	0	0	0	0	0	0
NM_001043403.1	692410	CPR122	cuticular protein RR-2 motif 122	7	5	28	17	6.11471	5	27.0495	15.5123	6.10463	4.98464	35.039	16.1729
NM_001043404.1	692411	CPR45	cuticular protein RR-1 motif 45	3	3	1	6	2.62059	3	0.966055	5.47494	2.61627	2.99078	1.25139	5.7081
NM_001043405.1,XM_038011879.1,XM_038011880.1,XM_038011881.1,XM_038011882.1	692412	Gcy	receptor type guanylyl cyclase	14	12	9	17	12.2294	12	8.69449	15.5123	12.2093	11.9631	11.2625	16.1729
XM_021349577.2,XM_038015776.1	692413	LOC692413	opsin 1	2	2	0	4	1.74706	2	0	3.64996	1.74418	1.99385	0	3.8054
XM_021351578.2	692414	LOC692414	opsin 2	0	0	0	0	0	0	0	0	0	0	0	0
NM_001043406.1,NM_001111345.1,XM_012688749.3,XM_012688750.3,XM_012688757.3,XM_012688761.3,XM_012688764.3,XM_012688769.3,XM_012688772.3,XM_012688778.3,XM_012688784.3,XM_012688790.3,XM_021346637.2,XM_038020188.1	692415	Dsx	doublesex	646	802	502	693	564.3	802	484.96	632.355	563.37	799.536	628.2	659.285
NM_001043407.1	692416	LOC692416	Bombyrin	1741	2294	871	1405	1520.82	2294	841.434	1282.05	1518.31	2286.95	1089.96	1336.65
NM_001043408.1	692417	Tst	testis specific tektin	2	0	0	0	1.74706	0	0	0	1.74418	0	0	0
NM_001043409.1	692418	Ai-b	testis-specific ATPase inhibitor-like protein	4	0	0	0	3.49412	0	0	0	3.48836	0	0	0
NM_001043410.1	692419	Or-1	olfactory receptor 1	4	14	0	0	3.49412	14	0	0	3.48836	13.957	0	0
NM_001043411.1	692420	Hsp90	90-kDa heat shock protein	29996	7400	16982	19310	26202.4	7400	16405.5	17620.2	26159.2	7377.26	21251.2	18370.6
NM_001043413.1	692422	p27K	27 kDa glycoprotein	203698	227513	209945	180632	177936	227513	202818	164825	177643	226814	262724	171844
NM_001043414.1	692423	NimB	nimrod B	59550	57734	35335	50574	52018.7	57734	34135.6	46148.2	51933	57556.6	44218	48113.5
NM_001112673.1,XM_021348876.1	692424	RpSA	ribosomal protein SA	30236	15785	20856	26594	26412	15785	20148	24266.7	26368.5	15736.5	26099.1	25300.2
NM_001043416.1	692425	Anxb13	annexin B13	2268	1988	1543	1984	1981.17	1988	1490.62	1810.38	1977.9	1981.89	1930.9	1887.48
NM_001043417.1,XM_038015587.1,XM_038015588.1	692426	Cop	cerebral opsin	2	2	4	6	1.74706	2	3.86422	5.47494	1.74418	1.99385	5.00558	5.7081
NM_001043418.1	692427	Pp	paralytic peptide	8626	6576	4010	5578	7535.07	6576	3873.88	5089.87	7522.65	6555.79	5018.09	5306.63
NM_001043419.1	692428	Tua1	alpha-tubulin	202894	197839	192402	191913	177234	197839	185871	175119	176942	197231	240771	182576
NM_001043420.1	692429	Tua2	alpha-tubulin	160	127	124	26	139.765	127	119.791	23.7247	139.534	126.61	155.173	24.7351
NM_001043421.1,XM_021348632.1	692430	Tua3	alpha-tubulin	22	12	10	16	19.2177	12	9.66055	14.5998	19.186	11.9631	12.5139	15.2216
NM_001043422.1	692431	Tub1	beta-tubulin	120828	140143	134778	108103	105547	140143	130203	98642.9	105373	139712	168660	102844
NM_001043423.1,XM_012690244.3	692432	Tub3	beta-tubulin	2847	2765	2871	2725	2486.94	2765	2773.54	2486.53	2482.84	2756.5	3592.75	2592.43
NM_001043424.1	692433	Fps	farnesyl pyrophosphate syntase	2370	3965	1375	2230	2070.27	3965	1328.33	2034.85	2066.85	3952.82	1720.67	2121.51
NM_001043425.1,XM_012697121.3	692434	PTSP	prothoracicostatic peptide	12	11	6	23	10.4824	11	5.79633	20.9873	10.4651	10.9662	7.50837	21.881
NM_001043426.1,XM_012690039.3	692435	CLIP4	clip domain serine protease 4	214	402	319	426	186.935	402	308.172	388.721	186.627	400.765	399.195	405.275
NM_001043427.1	692436	Hsc70-4	heat shock cognate protein	51530	42543	54380	46933	45013	42543	52534.1	42825.9	44938.8	42412.3	68050.8	44649.7
NM_001043428.1	692437	CPG4	cuticular protein glycine-rich 4	18	6	0	2	15.7235	6	0	1.82498	15.6976	5.98156	0	1.9027
NM_001043429.1,XM_021350183.2	692438	CPR21	cuticular protein RR-1 motif 21	2	6	2	4	1.74706	6	1.93211	3.64996	1.74418	5.98156	2.50279	3.8054
NM_001043430.2,XM_012691251.3,XM_012691253.3,XM_021348679.2	692439	Tia1	TIA1 cytotoxic granule-associated RNA binding protein	8671	5288	5042	6372	7574.38	5288	4870.85	5814.38	7561.89	5271.75	6309.53	6062
NM_001043431.1,NM_001172825.1,XM_038014263.1,XM_038014264.1,XM_038014265.1,XM_038014266.1	692440	Dorsal	embryonic polarity protein dorsal	1621	1538	829	1323	1415.99	1538	800.86	1207.22	1413.66	1533.27	1037.41	1258.64
NM_001043432.1	692441	Ybp	Y-box protein	61197	49576	42397	50283	53457.4	49576	40957.8	45882.7	53369.3	49423.7	53055.4	47836.7
NM_001043433.1,NM_001134913.1,XM_012688538.3,XM_012688540.3,XM_038012701.1,XM_038012702.1,XM_038012703.1	692442	Gq	G protein alpha q	3867	3011	2888	3806	3377.94	3011	2789.97	3472.94	3372.37	3001.75	3614.03	3620.84
NM_001043434.1,XM_021348387.2	692443	Crz	corazonin	12	14	9	7	10.4824	14	8.69449	6.38743	10.4651	13.957	11.2625	6.65945
NM_001043435.1,XM_038020190.1,XM_038020191.1,XM_038020193.1	692444	LOC692444	ecdysteroid-phosphate phosphatase	246	403	324	257	214.888	403	313.002	234.51	214.534	401.762	405.452	244.497
NM_001043436.1,XM_038014267.1	692445	Jhamt	juvenile hormone acid methyltransferase	17	32	41	25	14.85	32	39.6083	22.8122	14.8255	31.9017	51.3072	23.7837
NM_001043437.1	692446	Ets	transcription factor Ets	114	166	85	84	99.5824	166	82.1147	76.6491	99.4183	165.49	106.369	79.9134
NM_001043438.1	692447	Sp	serine protease	2	0	0	2	1.74706	0	0	1.82498	1.74418	0	0	1.9027
NM_001043439.1,XM_012693295.2,XM_021350184.2,XM_021350185.2,XM_021350186.2,XM_021350187.2,XM_021350188.2,XM_021350189.2,XM_038018325.1	692448	LOC692448	furin-like convetase	2673	2326	2393	2569	2334.95	2326	2311.77	2344.19	2331.1	2318.85	2994.59	2444.02
NM_001043440.1,NM_001111332.1	692449	Mef2	myocyte enhancing factor 2	144	205	157	207	125.788	205	151.671	188.885	125.581	204.37	196.469	196.929
NM_001043442.1,XM_012689724.2,XM_038012248.1	692451	Pi-t1	inorganic phosphate transporter 1	26	2	0	0	22.7118	2	0	0	22.6743	1.99385	0	0
NM_001043443.1,XM_012694975.3,XM_021351196.2	692452	Lsp-t	LSP-T protein	40226	46886	38998	36463	35138.6	46886	37674.2	33272.1	35080.7	46741.9	48801.9	34689.1
NM_001043444.1	692453	Ahsa1	activator of 90 kDa heat shock protein ATPase homolog 1	443	192	226	291	386.974	192	218.328	265.534	386.336	191.41	282.815	276.843
NM_001043445.1,XM_038021284.1,XM_038021286.1,XM_038021287.1,XM_038021288.1,XM_038021289.1,XM_038021290.1	692454	Treh-2	trehalase-2	56	202	142	199	48.9177	202	137.18	181.585	48.837	201.379	177.698	189.319
NM_001043446.1,XM_012694793.3	692455	Rli	ribonuclease L inhibitor homolog	5019	2463	2688	3629	4384.25	2463	2596.76	3311.42	4377.02	2455.43	3363.75	3452.45
NM_001043447.1	692456	Cat	catalase	267058	587637	167688	259045	233283	587637	161996	236376	232899	585831	209844	246442
NM_001043448.1,XM_038014268.1,XM_038014269.1	692457	Dhr-1	diapause hormone receptor-1	4	6	12	4	3.49412	6	11.5927	3.64996	3.48836	5.98156	15.0167	3.8054
NM_001043449.1	692458	LOC692458	uncharacterized LOC692458	0	2	0	0	0	2	0	0	0	1.99385	0	0
NM_001043451.1,NM_001173381.1	692460	Go	G protein alpha subunit Go	1123	934	793	1004	980.974	934	766.082	916.14	979.357	931.13	992.356	955.155
NM_001043452.1	692462	RFC40	replication factor C subunit 2	244	287	571	301	213.141	287	551.617	274.659	212.79	286.118	714.546	286.356
NM_001043453.1	692463	Mcm7	minichromosome maintenance complex component 7	244	172	140	179	213.141	172	135.248	163.336	212.79	171.471	175.195	170.292
NM_001043454.1,XM_012692288.3,XM_012692289.3	692464	LOC692464	aquaporin	910	8727	20147	2841	794.912	8727	19463.1	2592.38	793.602	8700.18	25211.8	2702.78
NM_001043455.2,XM_021347053.2,XM_021347054.2,XM_021347056.2	692465	PDF	pigment-dispersing factor	2	0	9	0	1.74706	0	8.69449	0	1.74418	0	11.2625	0
NM_001043456.1	692466	Erk	extracellular regulated MAP kinase	152	95	103	136	132.777	95	99.5037	124.099	132.558	94.7081	128.894	129.384
NM_001043457.1,XM_012693302.3,XM_038018326.1	692467	Mek	MAP kinse-ERK kinase	1391	1113	1125	1308	1215.08	1113	1086.81	1193.54	1213.08	1109.58	1407.82	1244.37
NM_001043458.1	692468	Apkc	atypical protein kinase C	121	149	102	180	105.697	149	98.5376	164.248	105.523	148.542	127.642	171.243
NM_001043460.1	692470	Or-3	olfactory receptor 3	0	2	6	4	0	2	5.79633	3.64996	0	1.99385	7.50837	3.8054
NM_001043461.1,XM_038016391.1	692471	Or-4	olfactory receptor 4	21	14	16	20	18.3441	14	15.4569	18.2498	18.3139	13.957	20.0223	19.027
NM_001043462.1,XM_038021264.1	692472	Or-5	olfactory receptor 5	9	1	0	0	7.86177	1	0	0	7.84881	0.996927	0	0
NM_001043463.1,XM_038014270.1	692473	Or-6	olfactory receptor 6	8	9	4	6	6.98824	9	3.86422	5.47494	6.97672	8.97235	5.00558	5.7081
NM_001043464.1	692474	msR	myosuppressin receptor	1127	940	835	945	984.468	940	806.656	862.303	982.845	937.112	1044.91	899.025
NM_001043465.1	692475	glv1	gloverin 1	428	1795	1363	288	373.871	1795	1316.73	262.797	373.255	1789.48	1705.65	273.989
XM_038021230.1	692476	glv3	gloverin 3	3699	9209	4072	2173	3231.19	9209	3933.78	1982.84	3225.86	9180.7	5095.68	2067.28
NM_001043467.1	692477	glv4-like	gloverin 4-like	204	926	510	164	178.2	926	492.688	149.648	177.906	923.155	638.211	156.021
NM_001309636.1,XM_004928613.4,XM_004928615.3,XM_004928616.4,XM_004928617.4,XM_004928618.4,XM_012692512.3,XM_038015590.1	692478	LOC692478	homeobox protein extradenticle	1186	946	971	1109	1036.01	946	938.039	1011.95	1034.3	943.093	1215.1	1055.05
NM_001043468.1	692479	Mf-cpa	molting fluid carboxypeptidase A	2	12	0	2	1.74706	12	0	1.82498	1.74418	11.9631	0	1.9027
NM_001043469.1	692480	Dnmt2	DNA cytosine-5 methyltransferase	658	386	244	428	574.783	386	235.717	390.546	573.835	384.814	305.34	407.178
NM_001043470.1,XM_038017851.1,XM_038017852.1,XM_038017853.1,XM_038017854.1	692481	Adamts-like	A disintegrin and metalloproteinase with thrombospondin motifs like	117	99	68	126	102.203	99	65.6917	114.974	102.035	98.6958	85.0948	119.87
NM_001043471.1	692482	Chk2	cell cycle checkpoint kinase 2	49	65	30	67	42.803	65	28.9816	61.1368	42.7324	64.8003	37.5418	63.7404
NM_001043472.1	692483	Sirt2	NAD-dependent deacetylase sirtuin 2 homolog	837	861	522	732	731.144	861	504.281	667.942	729.939	858.354	653.228	696.388
NM_001043473.1	692484	Rpa1	replication protein A1	436	384	208	432	380.859	384	200.939	394.196	380.231	382.82	260.29	410.983
NM_001043474.1	692485	Rpa2	replication protein A2	442	393	232	480	386.1	393	224.125	437.995	385.464	391.792	290.323	456.648
NM_001043475.1	692486	Rpa3	replication protein A3	661	601	428	694	577.403	601	413.472	633.268	576.451	599.153	535.597	660.237
NM_001043476.1	692487	Hsp20.1	heat shock protein hsp20.1	3493	3354	3591	3510	3051.24	3354	3469.1	3202.84	3046.21	3343.69	4493.76	3339.24
NM_001043477.1	692488	Hsp23.7	heat shock protein hsp23.7	1977	1588	1545	1917	1726.97	1588	1492.55	1749.24	1724.12	1583.12	1933.4	1823.74
NM_001043479.2	692490	an-0895	juvenile hormone binding protein an-0895	1	0	0	0	0.87353	0	0	0	0.87209	0	0	0
NM_001043480.1	692491	an-0128	juvenile hormone binding protein an-0128	10	24	25	34	8.7353	24	24.1514	31.0246	8.7209	23.9263	31.2849	32.3459
NM_001043481.2,XM_021352185.2	692492	ce-0330	juvenile hormone binding protein ce-0330	3	0	0	3	2.62059	0	0	2.73747	2.61627	0	0	2.85405
NM_001043482.1	692493	an-0147	juvenile hormone binding protein an-0147	8	16	6	16	6.98824	16	5.79633	14.5998	6.97672	15.9508	7.50837	15.2216
NM_001043483.1	692494	an-0921	juvenile hormone binding protein an-0921	4	0	0	0	3.49412	0	0	0	3.48836	0	0	0
NM_001043484.1	692495	e96h-0303	juvenile hormone binding protein e96h-0303	16	21	45	18	13.9765	21	43.4725	16.4248	13.9534	20.9355	56.3127	17.1243
NM_001043485.1	692496	CPT2	cuticular protein tweedle motif 2	53	37	40	52	46.2971	37	38.6422	47.4495	46.2208	36.8863	50.0558	49.4702
NM_001043486.1	692497	CPT3	cuticular protein tweedle motif 3	55	44	79	59	48.0441	44	76.3183	53.8369	47.9649	43.8648	98.8601	56.1296
NM_001043487.1	692498	CPG12	cuticular protein glycine-rich 12	2	0	0	8	1.74706	0	0	7.29992	1.74418	0	0	7.6108
NM_001043488.1	692499	Cyp302a1	cytochrome P450 302A1	113	116	116	121	98.7089	116	112.062	110.411	98.5462	115.644	145.162	115.113
NM_001111338.1,NM_001111339.1,NM_001111340.1,XM_012695605.3,XM_012695607.3,XM_012695608.3,XM_012695609.3,XM_021352006.2,XR_005244660.1	692500	Lpr	lipophorin receptor	5520	3401	6194	4444	4821.88	3401	5983.74	4055.1	4813.94	3390.55	7751.14	4227.8
XM_004932576.4	692501	LOC692501	farnesyltransferase, CAAX box, alpha	1975	977	904	1472	1725.22	977	873.314	1343.18	1722.38	973.998	1131.26	1400.39
NM_001043491.2,XM_012693666.2,XM_012693667.3,XM_012693668.3	692502	Ck2a	casein kinase 2 alpha subunit	2659	1234	1240	1799	2322.72	1234	1197.91	1641.57	2318.89	1230.21	1551.73	1711.48
NM_001043492.1	692503	Hop	Hsc70/Hsp90-organizing protein HOP	2233	1182	1632	1771	1950.59	1182	1576.6	1616.02	1947.38	1178.37	2042.28	1684.84
NM_001043493.1	692504	LOC692504	p23-like protein	2084	1333	1209	1854	1820.44	1333	1167.96	1691.76	1817.44	1328.9	1512.94	1763.8
XM_004929665.4,XM_012693398.3,XM_038018611.1	692505	LOC692505	steroid receptor seven-up	2098	2005	1137	1954	1832.67	2005	1098.4	1783	1829.64	1998.84	1422.84	1858.94
NM_001043494.1,XM_012693439.3,XM_012693440.3,XM_038016588.1	692506	Nep-L	neutral endopeptidase 24.11	222	264	82	191	193.924	264	79.2165	174.286	193.604	263.189	102.614	181.708
NM_001043495.1	692507	CPG1	cuticular protein glycine-rich 1	62	82	40	108	54.1588	82	38.6422	98.5489	54.0696	81.748	50.0558	102.746
NM_001043496.1	692508	Cb10	wing disc-specific protein	748	1508	603	428	653.4	1508	582.531	390.546	652.323	1503.37	754.591	407.178
NM_001112665.1,XM_038013119.1,XM_038013120.1	692509	Kmo	kynurenine 3-monooxygenase	1630	1153	281	924	1423.85	1153	271.461	843.14	1421.51	1149.46	351.642	879.047
NM_001043498.1,XM_012690766.3	692510	NOS1	nitric oxide synthase 1	427	385	285	556	372.997	385	275.326	507.344	372.382	383.817	356.647	528.95
NM_001043499.1	692511	Tub2	beta-tubulin	52259	38080	35888	47644	45649.8	38080	34669.8	43474.7	45574.5	37963	44910	45326.1
NM_001043500.1	692512	Tub4	beta-tubulin	0	2	3	0	0	2	2.89816	0	0	1.99385	3.75418	0
NM_001043501.1	692513	LOC692513	lipase-1	0	0	0	0	0	0	0	0	0	0	0	0
NM_001043502.1,XM_021350036.2	692514	Far	fatty-acyl reductase	1204	1110	1054	1029	1051.73	1110	1018.22	938.952	1050	1106.59	1318.97	978.939
NM_001043503.1	692515	Ptp-h	protein tyrosine phosphatase	559	430	253	454	488.303	430	244.412	414.27	487.498	428.679	316.603	431.913
NM_001043504.1	692516	Fmbp-1	fibroin-modulator-binding protein-1	106	134	82	87	92.5942	134	79.2165	79.3866	92.4415	133.588	102.614	82.7674
NM_001043505.1,XM_012689573.3,XM_021347329.2,XM_021347330.2,XM_021347331.2	692517	G3pdh-1	glycerol-3-phosphate dehydrogenase-1	9658	15326	4475	7429	8436.55	15326	4323.1	6778.89	8422.64	15278.9	5599.99	7067.57
NM_001043506.1,XM_021350037.2,XM_021350038.2	692518	DESAT4	fatty acid desaturase	5328	2527	2669	4838	4654.17	2527	2578.4	4414.62	4646.5	2519.24	3339.97	4602.63
NM_001043507.1	692519	Ras3	ras protein	1688	1816	1186	1680	1474.52	1816	1145.74	1532.98	1472.09	1810.42	1484.15	1598.27
NM_001043508.1	692520	Ras1	ras-like protein 1	1146	990	849	1159	1001.07	990	820.181	1057.58	999.415	986.958	1062.43	1102.61
NM_001043509.2,XM_038021265.1	692521	GSTd2	glutathione S-transferase delta 2	11249	15450	10199	14386	9826.34	15450	9852.79	13127.1	9810.14	15402.5	12763	13686.1
NM_001043510.1,XM_012693441.3,XM_012693443.2,XM_038016635.1,XM_038016647.1,XM_038016717.1,XM_038016766.1,XM_038016804.1,XM_038016845.1,XM_038016871.1,XM_038016946.1	692522	Per	period	1777	1883	1364	1676	1552.26	1883	1317.7	1529.33	1549.7	1877.21	1706.9	1594.46
NM_001043511.1,NM_001111333.1,NM_001111334.1,XM_021346252.2,XM_021346253.2,XM_021346254.2,XM_021346255.2,XM_021346256.2,XM_021346257.2,XM_021346258.2,XM_038012249.1,XM_038012250.1,XM_038012251.1,XR_005244921.1	692523	Br-c	broad-complex	1842	1109	959	1273	1609.04	1109	926.447	1161.6	1606.39	1105.59	1200.09	1211.07
NM_001043512.1,XM_021347554.2	692524	Pbanr	pheromone biosynthesis activating neuropeptide receptor	863	862	832	800	753.856	862	803.758	729.992	752.614	859.351	1041.16	761.08
NM_001043513.1,XM_012689557.3,XM_021347314.2,XM_021347315.2,XM_038012252.1	692526	Cpkc	conventional protein kinase C	294	402	348	322	256.818	402	336.187	293.822	256.394	400.765	435.485	306.335
NM_001044218.2,XM_021347571.2	692527	glv2	gloverin 2	768	801	542	542	670.871	801	523.602	494.569	669.765	798.539	678.256	515.631
NM_001043515.2,XM_012695406.3,XM_038012253.1	692528	Dnmt1	DNA cytosine-5 methyltransferase	348	364	219	254	303.988	364	211.566	231.772	303.487	362.882	274.055	241.643
NM_001043516.1	692529	Adamts-1	A disintegrin and metalloproteinase with thrombospondin motifs 1	513	651	373	401	448.121	651	360.338	365.908	447.382	649	466.77	381.491
NM_001043517.1,XM_012689331.3,XM_021347125.2	692530	Cycb	Cycle like factor b	228	859	886	787	199.165	859	855.925	718.129	198.837	856.361	1108.74	748.712
NM_001043518.1	692531	Glpq	glycerophosphoryl diester phosphodiesterase	314	118	83	183	274.288	118	80.1826	166.986	273.836	117.637	103.866	174.097
NM_001109932.1,XM_038017855.1,XM_038017856.1	692532	LOC692532	guanine nucleotide-binding protein G(s) subunit alpha	1512	1006	1079	1193	1320.78	1006	1042.37	1088.6	1318.6	1002.91	1350.25	1134.96
NM_001043519.1	692533	Hsp19.9	heat shock protein hsp 19.9	468	1401	3796	728	408.812	1401	3667.14	664.292	408.138	1396.7	4750.29	692.582
NM_001043520.1,XM_038014735.1	692534	Hsp21.4	heat shock protein hsp21.4	31266	32084	19602	32491	27311.8	32084	18936.6	29647.7	27266.8	31985.4	24529.8	30910.3
NM_001043521.1	692535	brP-1649	juvenile hormone binding protein brP-1649	33	42	16	47	28.8265	42	15.4569	42.887	28.779	41.8709	20.0223	44.7134
NM_001043522.1	692536	brP-2095	juvenile hormone binding protein brP-2095	7	47	14	16	6.11471	47	13.5248	14.5998	6.10463	46.8556	17.5195	15.2216
XM_012688997.3	692537	LOC692537	farnesyltransferase, CAAX box, beta	637	557	341	508	556.438	557	329.425	463.545	555.521	555.289	426.725	483.286
NM_001043524.1,XM_012692290.2,XM_012692291.3,XM_012692293.2,XM_012692294.3	692538	Ck2b	casein kinase 2 beta subunit	1797	1224	1113	1590	1569.73	1224	1075.22	1450.86	1567.15	1220.24	1392.8	1512.65
NM_001043525.1,XM_012690401.3	692539	DnaJ-5	DnaJ (Hsp40) homolog 5	4510	4399	4248	4348	3939.62	4399	4103.8	3967.5	3933.13	4385.48	5315.92	4136.47
NM_001043526.1	692540	Cdc37	HSP90 cochaperone CDC37 homologue	853	824	698	816	745.121	824	674.306	744.592	743.893	821.468	873.473	776.301
NM_001043527.1	692541	LOC692541	FK506-binding protein FKBP59 homologue	1431	806	781	1034	1250.02	806	754.489	943.514	1247.96	803.523	977.339	983.695
NM_001043528.1,XM_038011883.1	692542	Ras2	ras-like protein 2	796	540	633	687	695.33	540	611.513	626.88	694.184	538.341	792.133	653.577
NM_001043529.1,XM_012688846.3	692543	GSTs2	glutathione S-transferase sigma 2	1278	1390	830	1189	1116.37	1390	801.826	1084.95	1114.53	1385.73	1038.66	1131.15
NM_001043530.2,XM_012693089.2,XM_038014271.1	692544	Ago2	argonaute 2	2444	2498	1812	2043	2134.91	2498	1750.49	1864.22	2131.39	2490.32	2267.53	1943.61
NM_001043531.1	692545	P38mapk	p38 map kinase	1016	960	756	1057	887.506	960	730.338	964.502	886.043	957.05	946.054	1005.58
NM_001043532.1	692546	ERp57	protein disulfide-isomerase like protein ERp57	36171	15025	12929	26648	31596.4	15025	12490.1	24316	31544.4	14978.8	16179.3	25351.6
NM_001043533.2,NM_001110362.2,XM_038014834.1,XM_038014837.1,XM_038014841.1,XM_038014843.1,XM_038014844.1,XM_038014846.1,XM_038014848.1,XM_038014854.1,XM_038014865.1,XM_038014872.1,XM_038014875.1,XM_038014876.1	692547	Cbp	carotenoid-binding protein	2127	2981	2370	2364	1858	2981	2289.55	2157.13	1854.94	2971.84	2965.8	2248.99
NM_001043534.1	692548	Gpx	glutathione peroxidase	1580	1651	1836	1613	1380.18	1651	1773.68	1471.85	1377.9	1645.93	2297.56	1534.53
NM_001043535.2	692549	Fa	FMRFamide	8	11	4	6	6.98824	11	3.86422	5.47494	6.97672	10.9662	5.00558	5.7081
NM_001043536.1	692550	CPR46	cuticular protein RR-1 motif 46	4486	4569	2084	3459	3918.65	4569	2013.26	3156.3	3912.2	4554.96	2607.91	3290.72
NM_001043537.1,XM_012695745.3,XM_012695746.3	692551	Sult	sulfotransferase	72	69	60	64	62.8941	69	57.9633	58.3993	62.7905	68.788	75.0837	60.8864
NM_001043538.1	692552	Ter94	transitional endoplasmic reticulum ATPase TER94	14091	9811	14303	11385	12308.9	9811	13817.5	10388.7	12288.6	9780.85	17898.7	10831.1
NM_001043539.1,XM_038014736.1,XM_038014737.1,XM_038014738.1,XR_005245352.1	692553	6tox	antimicrobial protein 6Tox	77	148	160	89	67.2618	148	154.569	81.2116	67.1509	147.545	200.223	84.6701
NM_001043540.2	692554	TDRD12	RNA helicase-like protein	22	15	22	17	19.2177	15	21.2532	15.5123	19.186	14.9539	27.5307	16.1729
NM_001043541.1	692555	Attacin1	attacin 1	1751	5899	2865	1109	1529.55	5899	2767.75	1011.95	1527.03	5880.87	3585.24	1055.05
NM_001043542.1,XM_021349466.2,XM_038015591.1,XM_038015592.1	692556	FaR	FMRFamide receptor	263	213	102	141	229.738	213	98.5376	128.661	229.36	212.346	127.642	134.14
NM_001043543.1	692557	RpL5	ribosomal protein L5	54006	27442	30772	46922	47175.9	27442	29727.4	42815.8	47098.1	27357.7	38507.9	44639.2
NM_001043544.1,XM_021351460.2,XM_038013633.1,XM_038013634.1,XM_038013635.1	692558	TOP2	topoisomerase II	624	597	506	557	545.083	597	488.824	508.257	544.184	595.166	633.205	529.902
NM_001043545.2	692559	Rabb	small GTP-binding protein	3250	2563	2423	3011	2838.97	2563	2340.75	2747.51	2834.29	2555.12	3032.13	2864.51
NM_001043546.1,XM_038010817.1	692560	InR	insulin receptor	149	201	179	204	130.156	201	172.924	186.148	129.941	200.382	224	194.075
NM_001163898.1,XM_012692295.3	692561	Notch	Notch homolog	344	349	226	273	300.494	349	218.328	249.11	299.999	347.928	282.815	259.718
NM_001043547.1,XM_012696365.3,XM_021352627.2,XM_021352630.2,XM_038014891.1,XM_038014894.1,XM_038014903.1,XM_038014906.1,XM_038014912.1,XM_038014913.1,XM_038014916.1,XM_038014917.1,XM_038014921.1,XM_038014922.1	692562	Hr3	hormone receptor 3	56	62	100	83	48.9177	62	96.6055	75.7366	48.837	61.8095	125.139	78.962
NM_001043548.1	692563	Apn1	aminopeptidase N	6	6	10	6	5.24118	6	9.66055	5.47494	5.23254	5.98156	12.5139	5.7081
NM_001043549.1	692564	Tf	transferrin	72604	79116	59950	55596	63421.8	79116	57915	50730.8	63317.2	78872.9	75021.1	52891.2
NM_001043550.1,XM_012692299.3,XM_012692301.3,XM_038015593.1,XM_038015594.1	692565	Grf	nuclear receptor GRF	76	55	76	90	66.3883	55	73.4202	82.1241	66.2788	54.831	95.106	85.6214
NM_001043551.1	692566	DnaJ-12	DnaJ (Hsp40) homolog 12	857	482	458	938	748.615	482	442.453	855.915	747.381	480.519	573.139	892.366
NM_001043552.2	692567	Desat1	acyl-CoA delta-11 desaturase/conjugase	14	10	12	16	12.2294	10	11.5927	14.5998	12.2093	9.96927	15.0167	15.2216
NM_001043553.1,XM_012689825.2	692568	Desat3	acyl-CoA desaturase	40003	65615	36588	33094	34943.8	65615	35346	30197.9	34886.2	65413.4	45786	31484
NM_001043554.1,XM_012695611.3,XM_012695612.3,XM_038010818.1	692569	LOC692569	deoxynucleoside kinase-like	279	79	110	135	243.715	79	106.266	123.186	243.313	78.7573	137.653	128.432
XM_038014298.1,XM_038014299.1,XM_038014300.1	692570	LOC692570	ATP-binding cassette sub-family G member 1	1684	2396	1457	1478	1471.02	2396	1407.54	1348.66	1468.6	2388.64	1823.28	1406.09
NM_001043555.1,XM_012690746.3,XM_012690747.3,XM_038020757.1	692572	Or	nuclear orphan receptor	757	867	602	607	661.262	867	581.565	553.881	660.172	864.336	753.339	577.469
NM_001043556.1,XM_012692302.3,XM_038015595.1,XM_038015596.1,XM_038015597.1,XM_038015598.1,XM_038015599.1,XM_038015600.1	692573	serpin-2	serine protease inhibitor 2	24090	25544	16749	23997	21043.3	25544	16180.5	21897	21008.6	25465.5	20959.6	22829.5
NM_001043557.1	692574	ACBP	acyl-CoA binding protein	24052	32229	16689	22021	21010.1	32229	16122.5	20093.9	20975.5	32130	20884.5	20949.7
NM_001043558.1	692575	ACBP-like	acyl-CoA binding protein-like	14	9	7	8	12.2294	9	6.76238	7.29992	12.2093	8.97235	8.75976	7.6108
NM_001043559.1,XM_012695861.3,XM_012695862.3	692576	Iap	inhibitor of apoptosis protein	1007	1449	1800	1376	879.645	1449	1738.9	1255.59	878.195	1444.55	2252.51	1309.06
NM_001043560.1	692577	Cna	calcineurin A	2235	2020	1496	2065	1952.34	2020	1445.22	1884.29	1949.12	2013.79	1872.09	1964.54
NM_001043561.1,XM_012691992.3	692578	Cnb	calcineurin B	10011	8450	4263	8422	8744.91	8450	4118.29	7684.99	8730.49	8424.04	5334.69	8012.26
NM_001043562.1	692579	jhe1	juvenile hormone esterase 1	47855	44207	16518	23766	41802.8	44207	15957.3	21686.2	41733.9	44071.2	20670.5	22609.8
NM_001043563.2,NR_125350.1	692580	Oaz	ornithine decarboxylase antizyme	4556	4165	3070	4299	3979.8	4165	2965.79	3922.79	3973.24	4152.2	3841.78	4089.85
NM_001043564.1	692581	LOC692581	vitelline membrane associated protein P30	0	0	0	5	0	0	0	4.56245	0	0	0	4.75675
NM_001043568.1,XM_012697920.3,XM_021346260.2,XM_021346261.2,XM_038012254.1	692585	Lgr	leucine-rich repeat G protein-coupled receptor	151	84	42	81	131.903	84	40.5743	73.9117	131.686	83.7419	52.5586	77.0593
NM_001043569.1	692586	wh3	ATP dependent transmembrane transporter protein	39	34	45	55	34.0677	34	43.4725	50.1869	34.0115	33.8955	56.3127	52.3242
NM_001043570.1,XM_012691236.3	692587	Alstr	allatostatin receptor	3	0	0	2	2.62059	0	0	1.82498	2.61627	0	0	1.9027
NM_001043571.1,XM_038015186.1	692588	AST-A	allatostatin A	0	0	0	0	0	0	0	0	0	0	0	0
NM_001043572.1	692590	LOC692590	35kDa protease	0	0	4	0	0	0	3.86422	0	0	0	5.00558	0
NM_001043573.1	692591	Hsp20.4	heat shock protein 20.4	738	4021	23675	1263	644.665	4021	22871.4	1152.47	643.602	4008.64	29626.8	1201.55
NM_001043574.1,XM_012695407.3	692592	LOC692592	lysosomal-associated transmembrane protein	4373	4047	3594	4331	3819.95	4047	3472	3951.99	3813.65	4034.56	4497.51	4120.29
NM_001043575.1,XM_021351352.2	692593	UGT40A1	phenol UDP-glucosyltransferase	2426	7275	8731	6537	2119.18	7275	8434.63	5964.94	2115.69	7252.65	10925.9	6218.97
NM_001043576.1	692594	Atf	activating transcription factor	15077	16690	18225	16513	13170.2	16690	17606.4	15067.9	13148.5	16638.7	22806.7	15709.6
NM_001043577.1,NM_001112609.1,NM_001112610.1	692595	E75	nuclear hormone receptor E75	3773	6023	7434	5251	3295.83	6023	7181.65	4791.48	3290.4	6004.49	9302.86	4995.54
NM_001043578.1,XM_012697808.3,XM_012697809.3,XM_012697810.3,XM_012697811.3,XM_012697812.3,XM_012697813.3,XM_012697814.3,XM_021346176.2,XM_038011393.1	692596	Kal-1	Kal-1 protein	342	278	79	170	298.747	278	76.3183	155.123	298.255	277.146	98.8601	161.729
NM_001043579.1	692597	Spi1	Kazal-type serine proteinase inhibitor 1	0	2	0	0	0	2	0	0	0	1.99385	0	0
NM_001043580.1	692598	LOC692598	seroin 1	4	0	2	6	3.49412	0	1.93211	5.47494	3.48836	0	2.50279	5.7081
NM_001043582.1	692600	Spi2	silk proteinase inhibitor	18	13	70	14	15.7235	13	67.6238	12.7749	15.6976	12.9601	87.5976	13.3189
NM_001126245.2	692601	Ci-b1	chymotrypsin inhibitor CI-b1	273787	234438	186451	196415	239161	234438	180122	179227	238767	233718	233324	186859
NM_001043583.1	692602	RpL10	ribosomal protein L10	61410	33232	42136	52342	53643.5	33232	40705.7	47761.5	53555	33129.9	52728.7	49795.5
NM_001043584.1,XM_012691264.1,XM_038017461.1	692603	Akhr	adipokinetic hormone receptor	7429	4615	2964	3747	6489.45	4615	2863.39	3419.1	6478.76	4600.82	3709.13	3564.71
NM_001043585.1	692604	Caspase1	caspase-1	715	520	414	618	624.574	520	399.947	563.919	623.544	518.402	518.077	587.934
NM_001043586.1	692605	PKG-I	protein kinase, cGMP-dependent, type I	1940	907	1646	1827	1694.65	907	1590.13	1667.12	1691.85	904.213	2059.79	1738.12
NM_001043587.2,XM_038017462.1,XM_038017463.1	692606	CSP4	chemosensory protein 4	6	26	4	10	5.24118	26	3.86422	9.1249	5.23254	25.9201	5.00558	9.51349
NM_001043588.1	692607	CLIP11	clip domain serine protease 11	38372	31051	19023	31390	33519.1	31051	18377.3	28643	33463.8	30955.6	23805.3	29862.9
NM_001043589.1	692608	DLDH	dihydrolipoamide dehydrogenase	9368	11001	6254	8341	8183.23	11001	6041.71	7611.08	8169.74	10967.2	7826.22	7935.21
NM_001043590.1,XM_021346682.2	692609	Brf	TFIIB-related factor	240	142	194	200	209.647	142	187.415	182.498	209.302	141.564	242.77	190.27
NM_001043592.1	692611	bcpi	BCP inhibitor	3995	7939	4669	3828	3489.75	7939	4510.51	3493.01	3484	7914.61	5842.76	3641.77
NM_001043594.1	692612	Tbp	TATA-box-binding protein	317	224	209	321	276.909	224	201.905	292.909	276.453	223.312	261.541	305.383
NM_001043595.1	692613	Or-2	olfactory receptor 2	0	2	0	0	0	2	0	0	0	1.99385	0	0
NM_001043596.2,XM_012692847.3,XM_038021730.1	692614	pofut1	protein-O-fucosyltransferase 1	475	449	330	506	414.927	449	318.798	461.72	414.243	447.62	412.96	481.383
NM_001043597.1	692615	CSP5	chemosensory protein 5	4	13	8	22	3.49412	13	7.72844	20.0748	3.48836	12.9601	10.0112	20.9297
NM_001043598.2	692616	CSP3	chemosensory protein 3	0	6	0	0	0	6	0	0	0	5.98156	0	0
NM_001043599.1,XM_012693783.3,XM_012693789.3	692617	CSP10	chemosensory protein 10	0	0	0	0	0	0	0	0	0	0	0	0
NM_001043600.1,XM_012693801.3	692618	CSP1	chemosensory protein 1	0	8	0	0	0	8	0	0	0	7.97542	0	0
NM_001043601.1,XM_012693815.2	692619	LOC692619	chemosensory protein	14	18	18	30	12.2294	18	17.389	27.3747	12.2093	17.9447	22.5251	28.5405
NM_001043602.1	692620	CSP8	chemosensory protein 8	475	291	346	406	414.927	291	334.255	370.471	414.243	290.106	432.982	386.248
NM_001043603.1	692621	CSP7	chemosensory protein 7	147319	180810	173384	147739	128688	180810	167498	134810	128475	180254	216972	140551
NM_001043604.1,XM_012693856.3	692622	CSP9	chemosensory protein 9	61	61	87	48	53.2853	61	84.0468	43.7995	53.1975	60.8126	108.871	45.6648
NM_001043606.1,XM_012697627.3,XM_012697628.3,XM_038020194.1	692624	Chbp	chlorophyllide A binding protein	8	0	0	12	6.98824	0	0	10.9499	6.97672	0	0	11.4162
NM_001110340.2,XM_038021731.1	692625	Let-2	collagen, type IV	94478	56960	30662	85474	82529.3	56960	29621.2	77994.1	82393.3	56785	38370.3	81315.6
NM_001043607.1	692626	Ant	ADP/ATP translocase	44946	40776	41455	43963	39261.7	40776	40047.8	40115.8	39197	40650.7	51876.5	41824.2
NM_001043608.1	692627	LOC692627	glucosidase	22	39	0	21	19.2177	39	0	19.1623	19.186	38.8802	0	19.9783
NM_001043609.2	692628	hJHBP	hemolymph juvenile hormone binding protein	22701	16777	9183	16637	19830	16777	8871.28	15181.1	19797.3	16725.4	11491.6	15827.6
NM_001043610.1	692629	Crt	calreticulin	67631	13815	22628	47859	59077.7	13815	21859.9	43670.8	58980.3	13772.6	28316.5	45530.6
NM_001043611.1	692630	CTL11	C-type lectin 11	10849	13176	13415	8507	9476.92	13176	12959.6	7762.55	9461.3	13135.5	16787.5	8093.13
NM_001043612.1	692631	GSTs1	glutathione S-transferase sigma 1	42530	39586	15921	31766	37151.2	39586	15380.6	28986.1	37090	39464.4	19923.4	30220.6
NM_001043613.2,XM_038016192.1,XM_038016193.1,XM_038016194.1	692632	LOC692632	apolipophorin III	161102	159617	89795	114478	140727	159617	86746.9	104460	140495	159127	112369	108909
NM_001043615.1	692634	Jhdk	juvenile hormone diol kinase	79	16	0	32	69.0089	16	0	29.1997	68.8951	15.9508	0	30.4432
NM_001043616.1	692636	CP8	cationic peptide CP8	418810	325900	383621	324384	365843	325900	370599	295997	365240	324899	480061	308603
NM_001043617.1	692637	Sui1	protein translation factor SUI1 homolog	9147	6402	6908	7443	7990.18	6402	6673.51	6791.66	7977.01	6382.33	8644.63	7080.89
NM_001043618.1,XM_012688892.3,XM_012688895.2,XM_038015601.1,XM_038015602.1,XM_038015603.1	692638	Jafrac1	thiol peroxiredoxin	4333	2229	2363	3056	3785	2229	2282.79	2788.57	3778.77	2222.15	2957.04	2907.32
NM_001043619.1,XM_038019117.1	692639	SOD	Cu/Zn superoxide dismutase	27070	26064	20837	24494	23646.5	26064	20129.7	22350.5	23607.5	25983.9	26075.3	23302.4
NM_001043620.1,XM_021351354.2	692640	LOC692640	PIN2/TRF1-interacting protein	641	277	158	405	559.933	277	152.637	369.558	559.01	276.149	197.72	385.297
NM_001043621.1,XM_038014739.1	692641	LOC692641	hemolin-interacting protein	719	946	568	706	628.068	946	548.719	644.218	627.033	943.093	710.792	671.653
NM_001043622.1	692642	Wds	will die slowly	870	369	410	585	759.971	369	396.083	533.806	758.718	367.866	513.072	556.539
NM_001043623.1	692643	LOC692643	hemolin	122	51	176	97	106.571	51	170.026	88.5115	106.395	50.8433	220.245	92.2809
NM_001043625.1	692644	serpin-4	serine protease inhibitor 4	1095	1136	697	997	956.515	1136	673.34	909.752	954.939	1132.51	872.222	948.495
NM_001043629.1	692646	slmo	slowmo	4411	5975	3924	5016	3853.14	5975	3790.8	4577.05	3846.79	5956.64	4910.47	4771.97
NM_001043631.1	692647	GlcNAcase3	beta-N-acetylglucosaminidase 3	609	327	86	450	531.98	327	83.0807	410.62	531.103	325.995	107.62	428.107
NM_001043634.1,XM_012694109.2	692648	Cbz	chorion b-ZIP transcription factor	2462	2626	2831	3008	2150.63	2626	2734.9	2744.77	2147.09	2617.93	3542.7	2861.66
NM_001043637.1	692649	C/EBPg	ovary C/EBPg transcription factor	929	1210	947	1625	811.509	1210	914.854	1482.8	810.172	1206.28	1185.07	1545.94
NM_001043640.1	692650	ix	intersex	299	356	291	321	261.185	356	281.122	292.909	260.755	354.906	364.156	305.383
NM_001197251.1,XM_038017857.1,XM_038017858.1,XM_038017859.1,XM_038017860.1,XM_038017861.1,XM_038017862.1,XM_038017863.1,XM_038017864.1,XM_038017865.1,XM_038017866.1,XM_038017867.1,XM_038017868.1,XM_038017869.1,XM_038017870.1,XM_038017871.1,XM_038017872.1,XM_038017873.1,XM_038017874.1,XM_038017875.1,XM_038017876.1,XM_038017877.1,XM_038017878.1,XM_038017879.1,XM_038017880.1,XM_038017881.1,XM_038017…	692651	Vgr	vitellogenin receptor	225	103	175	210	196.544	103	169.06	191.623	196.22	102.684	218.994	199.783
NM_001043643.1	692652	PFN	profilin	11314	10642	13228	10314	9883.12	10642	12779	9411.42	9866.83	10609.3	16553.4	9812.22
NM_001043646.1,NM_001113237.1	692653	RpS11	ribosomal protein S11	27843	14221	16248	24545	24321.7	14221	15696.5	22397.1	24281.6	14177.3	20332.7	23350.9
NM_001043649.1	692654	RpS14	ribosomal protein S14	23377	13940	18305	21921	20420.5	13940	17683.6	20002.7	20386.8	13897.2	22906.8	20854.5
NM_001043652.1,XM_012688717.3,XM_012688718.2,XM_038017464.1,XR_005245791.1	692655	LOC692655	zinc finger protein	12493	6962	12002	10326	10913	6962	11594.6	9422.37	10895	6940.61	15019.2	9823.63
NM_001043655.1	692656	Inx4	innexin 4	59	40	31	55	51.5383	40	29.9477	50.1869	51.4533	39.8771	38.7932	52.3242
NM_001043658.1	692657	RpP0	ribosomal protein P0	39669	18537	20689	30933	34652.1	18537	19986.7	28226	34594.9	18480	25890.1	29428.1
NM_001043661.1	692658	RpL3	ribosomal protein L3	80197	39221	58340	73880	70054.5	39221	56359.6	67414.7	69939	39100.5	73006.3	70285.7
NM_001043664.1,XM_012691849.3	692659	RpL4	ribosomal protein L4	93780	47703	62880	85288	81919.6	47703	60745.5	77824.4	81784.6	47556.4	78687.7	81138.7
NM_001043667.1,XM_012692616.2,XM_012692617.1,XM_021349696.2	692660	RpL6	ribosomal protein L6	41577	22959	29591	39122	36318.7	22959	28586.5	35698.4	36258.9	22888.5	37030	37218.7
NM_001043670.1,XM_021351213.1,XM_021351218.1	692661	RpL7	ribosomal protein L7	40245	20674	25576	36968	35155.2	20674	24707.8	33732.9	35097.3	20610.5	32005.7	35169.5
NM_001043673.1	692662	RpL7A	ribosomal protein L7A	56712	32397	39069	52798	49539.6	32397	37742.8	48177.6	49458	32297.5	48890.7	50229.3
NM_001043676.1,XM_038015604.1	692663	RpL8	ribosomal protein L8	46113	23933	27444	39404	40281.1	23933	26512.4	35955.7	40214.7	23859.5	34343.3	37487
NM_001043679.1,XM_012693091.2	692664	RpL9	ribosomal protein L9	25527	14461	17600	24553	22298.6	14461	17002.6	22404.4	22261.8	14416.6	22024.5	23358.5
NM_001043682.1	692665	RpL10A	ribosomal protein L10A	25524	13008	16932	23300	22296	13008	16357.2	21261	22259.2	12968	21188.6	22166.4
NM_001043685.1	692666	RpL12	ribosomal protein L12	19276	9995	13399	18369	16838.2	9995	12944.2	16761.5	16810.4	9964.29	16767.4	17475.3
NM_001043688.1	692667	RpL13	ribosomal protein L13	29821	17563	20227	27112	26049.5	17563	19540.4	24739.4	26006.6	17509	25312	25793
NM_001043691.1	692668	RpL13A	ribosomal protein L13A	31723	17297	21712	30055	27711	17297	20975	27424.9	27665.3	17243.9	27170.3	28592.8
NM_001043694.1,XM_021352983.2,XM_021352984.2	692669	RpL14	ribosomal protein L14	36851	21699	26346	33788	32190.4	21699	25451.7	30831.2	32137.4	21632.3	32969.2	32144.2
NM_001043697.1,XM_012694110.2,XM_021350829.1	692670	RpL15	ribosomal protein L15	33575	15856	21473	32451	29328.8	15856	20744.1	29611.2	29280.4	15807.3	26871.2	30872.2
NM_001043700.1,XM_012689886.3,XM_021347618.1	692671	RpL17	ribosomal protein L17	22603	12355	16166	21680	19744.4	12355	15617.2	19782.8	19711.8	12317	20230	20625.3
NM_001043703.1,XM_012691651.3	692672	Osp	ovarian serine protease	19	6	4	8	16.5971	6	3.86422	7.29992	16.5697	5.98156	5.00558	7.6108
NM_001043706.1	692673	Pdi	protein disulfide isomerase	133862	88838	68030	126654	116932	88838	65720.7	115570	116740	88565	85132.4	120492
XM_038021027.1,XM_038021028.1	692674	LOC692674	transcriptional activator cubitus interruptus	1604	1288	1032	1355	1401.14	1288	996.969	1236.42	1398.83	1284.04	1291.44	1289.08
NM_001043709.1,XM_012694441.3,XR_002431281.2,XR_002431282.2,XR_005246598.1,XR_005246599.1	692675	LOC692675	dopa decarboxylase	2343	863	357	1996	2046.68	863	344.882	1821.33	2043.31	860.348	446.748	1898.89
NM_001043712.1,XM_012696176.3	692676	S	star	664	804	785	615	580.024	804	758.353	561.181	579.068	801.53	982.344	585.08
NM_001043715.2	692677	CSP13	chemosensory protein 13	0	0	0	0	0	0	0	0	0	0	0	0
NM_001043718.1	692678	GSTd1	glutathione S-transferase delta 1	12	24	27	26	10.4824	24	26.0835	23.7247	10.4651	23.9263	33.7876	24.7351
NM_001043721.1,XM_038017092.1,XM_038017093.1	692679	Snmp1	sensory neuron membrane protein-1	257	176	155	206	224.497	176	149.739	187.973	224.127	175.459	193.966	195.978
NM_001043724.1,XM_038019118.1	692680	Eif2g	translation initiation factor 2 gamma subunit	3833	939	1220	2053	3348.24	939	1178.59	1873.34	3342.72	936.115	1526.7	1953.12
NM_001098273.1	692681	pofut2	protein O-fucosyltransferase 2	126	167	87	128	110.065	167	84.0468	116.799	109.883	166.487	108.871	121.773
NM_001043727.2	692682	CSP14	chemosensory protein 14	6	4	14	17	5.24118	4	13.5248	15.5123	5.23254	3.98771	17.5195	16.1729
NM_001043730.1	692683	LOC692683	prolyl 4-hydroxylase alpha subunit	3418	2346	1827	2755	2985.72	2346	1764.98	2513.91	2980.8	2338.79	2286.3	2620.97
NM_001043732.1	692684	GSTe1	glutathione S-transferase epsilon 1	182	276	166	123	158.982	276	160.365	112.236	158.72	275.152	207.731	117.016
NM_001043734.1	692685	LOC692685	promoting protein	78053	99900	75016	78641	68181.6	99900	72469.6	71759.1	68069.2	99593	93874.6	74815.1
NM_001043736.2	692686	Jheh2	juvenile hormone epoxide hydrolase	11032	9131	4837	8349	9636.78	9131	4672.81	7618.38	9620.9	9102.94	6052.99	7942.82
NM_001043738.1	692687	Inx2	innexin 2	3238	2127	1940	2198	2828.49	2127	1874.15	2005.65	2823.83	2120.46	2427.7	2091.07
NM_001043740.1	692688	serpin-5	serine protease inhibitor 5	2855	2900	2508	2444	2493.93	2900	2422.87	2230.12	2489.82	2891.09	3138.5	2325.1
NM_001043742.1	692689	RpS21	ribosomal protein S21	7394	3254	3995	6669	6458.88	3254	3859.39	6085.39	6448.23	3244	4999.32	6344.55
NM_001043744.1	692690	RpS15	ribosomal protein S15	22439	11870	14068	19972	19601.1	11870	13590.5	18224.2	19568.8	11833.5	17604.6	19000.4
NM_001043746.1	692691	Sop2	suppressor of profilin 2	6969	6407	5438	6642	6087.63	6407	5253.41	6060.76	6077.59	6387.31	6805.08	6318.86
NM_001043748.1,XM_038016196.1	692692	RpLP2	ribosomal protein P2	51199	32301	30215	44306	44723.9	32301	29189.4	40428.8	44650.1	32201.7	37810.9	42150.5
NM_001043750.2	692693	RpL11	ribosomal protein L11	31749	16003	19080	28742	27733.7	16003	18432.3	26226.8	27688	15953.8	23876.6	27343.7
NM_001043752.1	692694	RpL18	ribosomal protein L18	24290	14113	17253	23165	21218	14113	16667.3	21137.8	21183.1	14069.6	21590.3	22038
NM_001043754.1,XM_021352188.2	692695	RpL18A	ribosomal protein L18A	29465	16576	20767	27313	25738.6	16576	20062.1	24922.8	25696.1	16525.1	25987.7	25984.2
NM_001043756.4	692696	RpL19	ribosomal protein L19	31866	18373	19908	28809	27835.9	18373	19232.2	26287.9	27790	18316.5	24912.8	27407.4
NM_001043758.1,XM_038014740.1	692697	RpL21	ribosomal protein L21	21250	11704	13309	19096	18562.5	11704	12857.2	17424.9	18531.9	11668	16654.8	18167
NM_001043760.1	692698	RpL22	ribosomal protein L22	22279	10950	12714	19335	19461.4	10950	12282.4	17643	19429.3	10916.4	15910.2	18394.3
NM_001043762.1	692699	RpL23	ribosomal protein L23	25166	14454	20168	33606	21983.3	14454	19483.4	30665.1	21947	14409.6	25238.1	31971
NM_001043764.1	692700	RpL23A	ribosomal protein L23A	69643	36829	45496	63260	60835.2	36829	43951.6	57724.1	60735	36715.8	56933.4	60182.4
NM_001043766.1	692701	LOC692701	ribosomal protein L24	26009	15193	12628	22241	22719.6	15193	12199.3	20294.7	22682.2	15146.3	15802.6	21159
NM_001043768.1,XM_021347518.1	692702	RpL26	ribosomal protein L26	20136	9406	10031	18260	17589.4	9406	9690.5	16662.1	17560.4	9377.1	12552.7	17371.6
NM_001043770.1,XM_012697922.3,XM_012697923.2,XM_021346262.2	692703	RpL27	ribosomal protein L27	27768	13466	14131	24917	24256.2	13466	13651.3	22736.5	24216.2	13424.6	17683.5	23704.8
NM_001043772.1	692704	RpL28	ribosomal protein L28	15774	7593	9701	13495	13779.1	7593	9371.7	12314	13756.3	7569.67	12139.8	12838.5
NM_001043774.1,XM_012692304.1	692705	RpL30	ribosomal protein L30	13104	6790	7804	11533	11446.7	6790	7539.09	10523.7	11427.9	6769.14	9765.88	10971.9
NM_001043776.1	692706	RpL35	ribosomal protein L35	15361	9986	8026	14613	13418.3	9986	7753.56	13334.2	13396.2	9955.32	10043.7	13902.1
NM_001043778.1,XM_038015605.1	692707	RpL35A	ribosomal protein L35A	19821	9880	12942	17382	17314.2	9880	12502.7	15860.9	17285.7	9849.64	16195.5	16536.4
NM_001043780.1	692708	RpL36	ribosomal protein L36	21292	12824	16527	21053	18599.2	12824	15966	19210.6	18568.5	12784.6	20681.8	20028.8
NM_001043782.1	692709	RpL37	ribosomal protein L37	10502	6444	7179	10464	9173.81	6444	6935.31	9548.29	9158.69	6424.2	8983.76	9954.92
NM_001043784.1	692710	RpL37A	ribosomal protein L37A	12340	7511	7500	11330	10779.4	7511	7245.41	10338.5	10761.6	7487.92	9385.46	10778.8
NM_001043786.1	692711	RpL39	ribosomal protein L39	5067	2512	2539	4359	4426.18	2512	2452.81	3977.54	4418.88	2504.28	3177.29	4146.93
NM_001043788.1	692712	RpS3	ribosomal protein S3	38105	22030	28328	35605	33285.9	22030	27366.4	32489.2	33231	21962.3	35449.5	33872.8
NM_001043790.1	692713	RpS3Ae	ribosomal protein S3Ae	72392	39061	48203	65341	63236.6	39061	46566.7	59623	63132.3	38941	60321	62162.1
NM_001043792.1	692714	RpS4	ribosomal protein S4	34220	18738	22669	30864	29892.2	18738	21899.5	28163.1	29842.9	18680.4	28367.9	29362.4
NM_001043794.1	692715	RpS5	ribosomal protein S5	31015	18197	18678	27219	27092.5	18197	18044	24837.1	27047.9	18141.1	23373.5	25894.8
NM_001043796.1,XM_038017900.1,XM_038017901.1	692716	RpS7	ribosomal protein S7	23019	13759	15539	21958	20107.8	13759	15011.5	20036.4	20074.6	13716.7	19445.4	20889.7
NM_001043798.1	692717	RpS8	ribosomal protein S8	40060	22662	25634	37413	34993.6	22662	24763.9	34139	34935.9	22592.4	32078.2	35592.8
NM_001043800.1	692718	RpS9	ribosomal protein S9	21616	9881	12957	18711	18882.2	9881	12517.2	17073.6	18851.1	9850.64	16214.3	17800.7
NM_001043802.1	692719	RpS17	ribosomal protein S17	23999	15631	17484	23285	20963.8	15631	16890.5	21247.3	20929.3	15583	21879.4	22152.2
NM_001043804.2,XM_038021732.1	692720	RpS18	ribosomal protein S18	19888	10491	12118	17914	17372.8	10491	11706.7	16346.3	17344.1	10458.8	15164.4	17042.5
NM_001043806.1	692721	RpS19	ribosomal protein S19	29636	19758	18702	28656	25887.9	19758	18067.2	26148.3	25845.3	19697.3	23403.6	27261.9
NM_001043808.1	692722	RpS23	ribosomal protein S23	46048	24035	33575	42750	40224.3	24035	32435.3	39008.9	40158	23961.1	42015.6	40670.2
NM_001043810.1	692723	RpS25	ribosomal protein S25	24743	12675	15428	22348	21613.7	12675	14904.3	20392.3	21578.1	12636.1	19306.5	21260.8
NM_001043812.1	692724	RpS27	ribosomal protein S27	16156	8992	11473	15765	14112.7	8992	11083.5	14385.4	14089.5	8964.37	14357.2	14998
NM_001043814.1	692725	RpS29	ribosomal protein S29	7775	4262	4446	6247	6791.69	4262	4295.08	5700.32	6780.5	4248.9	5563.7	5943.08
NM_001043816.1	692726	RpS30	ribosomal protein S30	13945	8097	9674	13433	12181.4	8097	9345.62	12257.5	12161.3	8072.12	12106	12779.5
NM_001043818.1	692727	Noki	Noki protein	48	4	26	5	41.9294	4	25.1174	4.56245	41.8603	3.98771	32.5363	4.75675
NM_001043820.1	692728	dbt	double-time protein	1478	994	715	1281	1291.08	994	690.729	1168.9	1288.95	990.946	894.747	1218.68
NM_001043822.1,XM_012696725.3,XM_012696726.3,XM_012696727.3,XM_012696728.3,XM_021352905.2,XM_021352907.2	692729	CKIalpha	casein kinase I alpha	2416	2564	1950	2250	2110.45	2564	1883.81	2053.1	2106.97	2556.12	2440.22	2140.54
NM_001043824.1	692730	pburs	partner of bursicon	2	2	2	0	1.74706	2	1.93211	0	1.74418	1.99385	2.50279	0
NM_001043828.1	692732	Lark	RNA-binding protein lark	2649	1450	1830	2286	2313.98	1450	1767.88	2085.95	2310.17	1445.54	2290.05	2174.78
XM_038018760.1,XM_038018761.1	692733	LOC692733	vesicle-fusing ATPase 1	414	366	356	444	361.641	366	343.916	405.145	361.045	364.875	445.496	422.399
NM_001043830.1	692734	TpnI	troponin I	890	1482	252	1040	777.442	1482	243.446	948.989	776.16	1477.45	315.351	989.403
NM_001043832.1,XM_012692848.3	692735	ICE	ICE protein	482	1160	279	976	421.041	1160	269.529	890.59	420.347	1156.44	349.139	928.517
NM_001043834.1,XM_038018225.1,XM_038018227.1	692736	Sod2	Mn superoxide dismutase	4391	3841	1947	3502	3835.67	3841	1880.91	3195.54	3829.35	3829.2	2436.46	3331.63
NM_001043836.1	692737	Cypa	cyclophilin A	31005	20797	17577	29932	27083.8	20797	16980.3	27312.6	27039.1	20733.1	21995.8	28475.8
NM_001043840.1,NM_001173378.1,NM_001173379.1,XM_012691478.3,XM_038018692.1,XM_038018693.1,XR_005245992.1,XR_005245993.1	692739	serpin-1	antitrypsin	106414	107289	54112	97156	92955.8	107289	52275.2	88653.8	92802.6	106959	67715.4	92429.3
NM_001043842.1,XM_012697815.3,XM_038011395.1	692740	EH	eclosion hormone	279	242	151	255	243.715	242	145.874	232.685	243.313	241.256	188.961	242.594
NM_001043844.1	692741	VG	vitellogenin	1993	188	13483	10325	1740.94	188	13025.3	9421.46	1738.08	187.422	16872.5	9822.68
NM_001111347.1	692743	LOC692743	hemocytin	6429	11917	7793	6460	5615.92	11917	7528.47	5894.68	5606.67	11880.4	9752.12	6145.72
NM_001043848.1	692744	LOC692744	50kDa lectin	338	139	155	206	295.253	139	149.739	187.973	294.766	138.573	193.966	195.978
NM_001043850.1	692745	WNT-1	protein Wnt-1	0	0	0	0	0	0	0	0	0	0	0	0
NM_001043852.1	692746	LOC692746	vitellin-degrading protease	0	0	0	0	0	0	0	0	0	0	0	0
NM_001043854.1,XM_012694111.3,XM_012694112.3,XM_021350830.2	692747	LOC692747	antennapedia homologue protein	77	95	313	63	67.2618	95	302.375	57.4868	67.1509	94.7081	391.686	59.935
XM_038012078.1	692748	LOC692748	kinesin like protein 2	132	103	74	137	115.306	103	71.4881	125.011	115.116	102.684	92.6032	130.335
NM_001043856.1	692749	PBAN	pheromone biosynthesis activating neuropeptide	2	0	0	2	1.74706	0	0	1.82498	1.74418	0	0	1.9027
NM_001043858.1,XM_012690727.2,XM_012690728.2	692750	Sqd	squid protein homologue	20104	11718	16028	14901	17561.4	11718	15483.9	13597	17532.5	11682	20057.3	14176.1
NM_001043860.1	692751	Xdh1	xanthine dehydrogenase 1	15396	16293	15274	16796	13448.9	16293	14755.5	15326.2	13426.7	16242.9	19113.8	15978.9
NM_001043864.1	692754	SGF1	silk gland factor-1	11	14	2	13	9.60883	14	1.93211	11.8624	9.59299	13.957	2.50279	12.3675
NM_001043866.2,NM_001173375.1,NM_001173377.1,XM_021350703.2,XM_021350704.2,XM_021350705.2	692756	EcR	ecdysone receptor	616	1074	2983	624	538.094	1074	2881.74	569.394	537.207	1070.7	3732.91	593.642
NM_001043868.2	692757	Xdh2	xanthine dehydrogenase 2	3377	2307	1521	3827	2949.91	2307	1469.37	3492.1	2945.05	2299.91	1903.37	3640.81
NM_001043870.1,XM_038016197.1,XM_038016198.1	692758	PPO1	phenoloxidase subunit 1	820	936	811	825	716.294	936	783.471	752.804	715.114	933.124	1014.88	784.863
NM_001043872.1	692759	scf	DNA supercoiling factor	2408	674	487	1564	2103.46	674	470.469	1427.13	2099.99	671.929	609.429	1487.91
NM_001043874.1	692761	Scr	sex combs reduced homolog	2	10	4	7	1.74706	10	3.86422	6.38743	1.74418	9.96927	5.00558	6.65945
NM_001043876.1	692762	Dfd	transcription factor deformed	4	0	4	6	3.49412	0	3.86422	5.47494	3.48836	0	5.00558	5.7081
NM_001043878.2,XM_012693671.3	692763	LOC692763	cyclin B homolog	164	127	107	176	143.259	127	103.368	160.598	143.023	126.61	133.899	167.438
NM_001043880.1	692764	LOC692764	cdc2-related kinase	728	537	265	538	635.93	537	256.005	490.919	634.881	535.35	331.619	511.826
NM_001043882.1	692765	Vlg	vasa-like	1812	1155	492	1156	1582.84	1155	475.299	1054.84	1580.23	1151.45	615.686	1099.76
NM_001043884.1	692767	PTTH	prothoracicotropic hormone	2	2	2	4	1.74706	2	1.93211	3.64996	1.74418	1.99385	2.50279	3.8054
NM_001043886.1	692768	CatD	cathepsin D	54957	88586	102988	65482	48006.6	88586	99492.1	59751.6	47927.4	88313.8	128879	62296.3
NM_001043888.1	692769	LOC692769	Rh-like protein	210	104	172	222	183.441	104	166.161	202.573	183.139	103.68	215.24	211.2
NM_001043889.1	692770	LOC692770	carboxylesterase	0	2	2	6	0	2	1.93211	5.47494	0	1.99385	2.50279	5.7081
NM_001043891.1	692771	Fkbp45	45 kDa immunophilin FKBP45	5412	700	1089	2840	4727.54	700	1052.03	2591.47	4719.75	697.849	1362.77	2701.83
NM_001043893.2	692772	Time	time interval measuring enzyme-esterase A4	13647	17346	25553	18607	11921.1	17346	24685.6	16978.7	11901.4	17292.7	31976.9	17701.8
NM_001043895.1,XM_012695005.3	692773	LOC692773	ribosome-associated membrane protein 4	46549	34411	22033	39216	40661.9	34411	21285.1	35784.2	40594.9	34305.3	27572	37308.1
NM_001043899.2,XM_038016199.1	692775	Crabp	cellular retinoic acid binding protein	534	1553	3469	326	466.465	1553	3351.24	297.472	465.696	1548.23	4341.09	310.14
NM_001114641.1	692776	ace2	acetylcholinesterase type 2	169	238	157	202	147.627	238	151.671	184.323	147.383	237.269	196.469	192.173
NM_001043903.1,XM_038011396.1	692777	LOC692777	serine protease-like protein	0	12	4	0	0	12	3.86422	0	0	11.9631	5.00558	0
NM_001043905.2	692778	Defensin	defensin-like protein	20	14	8	8	17.4706	14	7.72844	7.29992	17.4418	13.957	10.0112	7.6108
NM_001043907.1	692779	LOC692779	ubiquitin/ribosomal protein L40 fusion protein	26090	14647	15033	24001	22790.4	14647	14522.7	21900.7	22752.8	14602	18812.2	22833.3
NM_001043909.1	692780	C/EBP	chorion specific C/EBP	8	5	6	7	6.98824	5	5.79633	6.38743	6.97672	4.98464	7.50837	6.65945
NM_001043911.1,XM_012694444.3,XR_001139998.3,XR_002431283.2	692781	Eif-4a	eukaryotic translation initiation factor 4A	23126	20940	18743	22824	20201.3	20940	18106.8	20826.7	20168	20875.7	23454.9	21713.6
NM_001043913.1	692782	Scpx	sterol carrier protein x	25252	18638	13379	18484	22058.4	18638	12924.8	16866.5	22022	18580.7	16742.4	17584.7
NM_001043915.1,XM_012697314.2,XM_021353311.2,XM_038015606.1,XM_038015607.1	692783	ace1	acetylcholinesterase type 1	25	14	4	6	21.8382	14	3.86422	5.47494	21.8022	13.957	5.00558	5.7081
NM_001043917.1	692784	LOC692784	uricase	7490	8721	4495	2916	6542.74	8721	4342.42	2660.82	6531.95	8694.2	5625.02	2774.13
NM_001043919.1,XM_012696090.3,XM_038013636.1	692785	SNF	U1 small nuclear ribonucleoprotein A	494	155	209	362	431.524	155	201.905	330.321	430.812	154.524	261.541	344.388
NM_001043921.1,XM_012690444.2	692786	LOC692786	glyceraldehyde-3-phosphate dehydrogenase	54775	42212	36857	57531	47847.6	42212	35605.9	52496.4	47768.7	42082.3	46122.6	54732.1
NM_001043923.1	692787	Sps1	selenophosphate synthetase 1	3356	1516	1326	2146	2931.57	1516	1280.99	1958.2	2926.73	1511.34	1659.35	2041.6
NM_001043925.2	692788	UBE2L	ubiquitin-conjugating enzyme E2L	2540	2075	1341	2212	2218.77	2075	1295.48	2018.43	2215.11	2068.62	1678.12	2104.38
NM_001043929.1	692790	Pp-bp	paralytic peptide binding protein 1	2	2	8	6	1.74706	2	7.72844	5.47494	1.74418	1.99385	10.0112	5.7081
NM_001046638.1	692791	Pts	6-pyruvoyltetrahydropterin synthase	1169	942	622	1067	1021.16	942	600.886	973.626	1019.47	939.106	778.367	1015.09
NM_001046639.1	692792	LOC692792	glutathione peroxidase	754	733	548	780	658.641	733	529.398	711.742	657.556	730.748	685.764	742.053
NM_001046640.1	692793	arg	arginase	2756	2415	1008	2570	2407.45	2415	973.783	2345.1	2403.48	2407.58	1261.41	2444.97
NM_001046641.1,XM_038021733.1	692794	ccdc25	coiled-coil domain containing 25 protein	751	380	256	470	656.021	380	247.31	428.87	654.94	378.832	320.357	447.134
NM_001046642.1	692795	LOC692795	chaperonin subunit 4 delta	3401	1004	1071	1776	2970.87	1004	1034.64	1620.58	2965.98	1000.92	1340.24	1689.6
NM_001046643.1	692796	LOC692796	chaperonin subunit 6a zeta	3455	941	1136	2014	3018.05	941	1097.44	1837.75	3013.07	938.109	1421.58	1916.02
NM_001046644.1	692797	LOC692797	chaperonin containing t-complex polypeptide 1 beta subunit	3737	1020	1186	2202	3264.38	1020	1145.74	2009.3	3259	1016.87	1484.15	2094.87
NM_001046645.1	692798	LOC692798	cytidine deaminase	8	8	6	6	6.98824	8	5.79633	5.47494	6.97672	7.97542	7.50837	5.7081
NM_001046647.1	692800	CPR1	cuticular protein RR-1 motif 1	92	104	112	112	80.3647	104	108.198	102.199	80.2323	103.68	140.156	106.551
NM_001046648.1	692801	LOC692801	cystathionine gamma-lyase	5526	30893	3936	12061	4827.13	30893	3802.39	11005.5	4819.17	30798.1	4925.49	11474.2
NM_001046649.1	692802	LOC692802	defective in cullin neddylation protein	239	202	150	199	208.774	202	144.908	181.585	208.43	201.379	187.709	189.319
NM_001046650.1,XM_038017094.1,XM_038017095.1,XM_038017096.1	692803	DnaJ-13	DnaJ (Hsp40) homolog 13	544	527	342	523	475.2	527	330.391	477.232	474.417	525.381	427.977	497.556
NM_001046651.1	692804	LOC692804	DnaJ domain-containing protein	376	230	208	313	328.447	230	200.939	285.609	327.906	229.293	260.29	297.772
NM_001046652.1	692805	LOC692805	dynactin 4 protein	440	392	256	464	384.353	392	247.31	423.395	383.72	390.796	320.357	441.426
NM_001046653.1,NM_001111344.1	692806	Elf	Ef1alpha-like factor	9369	4768	3757	6450	8184.1	4768	3629.47	5885.56	8170.61	4753.35	4701.49	6136.2
NM_001046654.1	692807	LOC692807	elongation factor Tu	2427	1123	1025	1537	2120.06	1123	990.206	1402.5	2116.56	1119.55	1282.68	1462.22
NM_001046655.2	692808	LOC692808	elongation protein 4-like protein	491	318	179	410	428.903	318	172.924	374.121	428.196	317.023	224	390.053
NM_001046656.1	692809	LOC692809	endothelial-monocyte activating polypeptide II	1004	491	274	577	877.024	491	264.699	526.507	875.578	489.491	342.882	548.929
NM_001046657.1	692810	LOC692810	EN protein binding/engrailed nuclear homeoprotein-regulated protein	302	447	300	262	263.806	447	289.816	239.072	263.371	445.627	375.418	249.254
NM_001046658.1	692811	LOC692811	electron-transfer-flavoprotein beta polypeptide	5052	4043	3023	3655	4413.07	4043	2920.38	3335.15	4405.8	4030.58	3782.96	3477.18
NM_001046659.1	692812	LOC692812	exuperantia	3720	535	825	2001	3249.53	535	796.995	1825.89	3244.17	533.356	1032.4	1903.65
NM_001046660.1	692813	LOC692813	G10 protein	335	204	145	269	292.632	204	140.078	245.46	292.15	203.373	181.452	255.913
NM_001046661.1	692814	LOC692814	general control of amino acid synthesis-like protein	288	274	184	247	251.577	274	177.754	225.385	251.162	273.158	230.257	234.983
NM_001046662.1,XR_002431418.2	692815	LOC692815	RGS-GAIP interacting protein GIPC	2096	1964	1170	2007	1830.92	1964	1130.28	1831.37	1827.9	1957.97	1464.13	1909.36
NM_001046663.1,XM_012688819.3,XM_021346693.1	692816	LOC692816	glucosamine-6-phosphate N-acetyltransferase	1222	854	640	1008	1067.45	854	618.275	919.79	1065.69	851.376	800.892	958.96
NM_001046664.2,XM_021351461.1	692817	Grina	glutamate [NMDA] receptor-associated protein 1	2797	3118	2638	2678	2443.26	3118	2548.45	2443.65	2439.24	3108.42	3301.18	2547.71
NM_001046666.1	692819	GSTo1	glutathione S-transferase omega 1	6403	5587	4751	6387	5593.21	5587	4589.73	5828.07	5583.99	5569.83	5945.37	6076.27
NM_001046667.1	692820	LOC692820	hydroxyacyl-coenzyme A dehydrogenase	11384	10507	5820	7696	9944.26	10507	5622.44	7022.52	9927.87	10474.7	7283.11	7321.59
NM_001046668.1,XM_038010819.1,XR_005244661.1	692821	Hmgc	hydroxymethylglutaryl-CoA lyase	2974	3455	3275	3473	2597.88	3455	3163.83	3169.08	2593.6	3444.38	4098.32	3304.04
XM_038020963.1	692822	Hsp70	heat shock protein 70	58	90	268	89	50.6647	90	258.903	81.2116	50.5812	89.7235	335.374	84.6701
NM_001046669.2	692823	LOC692823	isocitrate dehydrogenase	70737	65376	54519	59131	61790.9	65376	52668.3	53956.4	61689	65175.1	68224.8	56254.2
NM_001046670.1	692824	LOC692824	lectin 5	16	46	42	11	13.9765	46	40.5743	10.0374	13.9534	45.8587	52.5586	10.4648
NM_001046671.1,XM_012695097.3,XR_005245904.1	692825	LOC692825	U6 snRNA-associated Sm-like protein	1390	1145	937	1275	1214.21	1145	905.193	1163.42	1212.21	1141.48	1172.56	1212.97
NM_001043933.1,NM_001110292.2	692826	LOC692826	muscle LIM protein	734	1188	254	904	641.171	1188	245.378	824.891	640.114	1184.35	317.854	860.02
NM_001046672.1,XM_021347786.2	692827	LOC692827	DNA polymerase accessory subunit	658	462	358	568	574.783	462	345.848	518.294	573.835	460.58	447.999	540.366
NM_001046673.1,XM_021352829.2,XM_038021071.1	692828	LOC692828	vacuolar ATPase subunit C	2469	1945	1710	1848	2156.75	1945	1651.95	1686.28	2153.19	1939.02	2139.88	1758.09
NM_001046674.1,XM_038016201.1	692829	LOC692829	NIPSNAP protein	5528	6696	4112	6033	4828.87	6696	3972.42	5505.05	4820.91	6675.43	5145.73	5739.49
NM_001046675.2,XM_012689034.3	692830	LOC692830	peptidyl-prolyl cis-trans isomerase	698	388	254	562	609.724	388	245.378	512.819	608.719	386.808	317.854	534.658
NM_001046676.1,NM_001173368.1,NM_001173369.1,XM_012697631.3,XM_012697632.3,XM_021353554.2,XM_021353555.2,XM_038020197.1,XM_038020198.1	692831	LOC692831	acyl-CoA delta-11 desaturase	85	77	100	90	74.25	77	96.6055	82.1241	74.1276	76.7634	125.139	85.6214
NM_001046677.1	692832	LOC692832	phytanoyl-CoA dioxygenase peroxisomal precursor	1303	1414	937	1159	1138.21	1414	905.193	1057.58	1136.33	1409.66	1172.56	1102.61
NM_001046678.1	692833	LOC692833	perilipin	60524	77404	53313	68165	52869.5	77404	51503.3	62199.9	52782.4	77166.2	66715.6	64848.7
NM_001046679.1	692834	LOC692834	phospholipid scramblase	0	0	4	0	0	0	3.86422	0	0	0	5.00558	0
NM_001046680.1,XM_012693304.3	692835	Mpk	phosphomevalonate kinase	594	697	382	492	518.877	697	369.033	448.945	518.021	694.858	478.033	468.064
NM_001046681.1,XM_021352830.2	692836	LOC692836	proteasome zeta subunit	2848	2089	2111	2728	2487.81	2089	2039.34	2489.27	2483.71	2082.58	2641.69	2595.28
NM_001046682.1	692837	LOC692837	DNA-directed RNA polymerase subunit 6-like protein	1652	1260	970	1395	1443.07	1260	937.073	1272.92	1440.69	1256.13	1213.85	1327.13
NM_001046683.1	692838	LOC692838	replication factor C (activator 1) 5	461	325	303	399	402.697	325	292.715	364.083	402.033	324.001	379.172	379.588
NM_001046684.1,XM_012696091.3	692839	slc35b3	solute carrier family 35 member B3	580	491	322	502	506.647	491	311.07	458.07	505.812	489.491	402.949	477.577
NM_001046685.1	692840	LOC692840	ribonucleic acid binding protein S1	1632	796	753	1071	1425.6	796	727.439	977.276	1423.25	793.554	942.3	1018.9
NM_001046686.2	692841	RpL20	ribosomal protein L20	435	204	202	409	379.985	204	195.143	373.208	379.359	203.373	252.782	389.102
NM_001046687.1,XR_001139637.2	692842	LOC692842	Sr protein	1269	700	808	1079	1108.51	700	780.572	984.576	1106.68	697.849	1011.13	1026.51
NM_001046688.1	692843	LOC692843	leucine zipper protein	410	298	189	396	358.147	298	182.584	361.346	357.557	297.084	236.514	376.734
NM_001046689.1	692844	LOC692844	short-chain dehydrogenease/reductase	11508	14187	9631	9931	10052.6	14187	9304.08	9061.93	10036	14143.4	12052.2	9447.85
NM_001046690.1	692845	LOC692845	short-chain dehydrogenease/reductase 2	5382	3627	2696	4557	4701.34	3627	2604.48	4158.22	4693.59	3615.86	3373.76	4335.3
NM_001046691.1	692846	LOC692846	surfeit 4-like protein	8041	3101	2891	6547	7024.05	3101	2792.86	5974.07	7012.48	3091.47	3617.78	6228.48
NM_001046692.1	692847	LOC692847	tetraspanin E	4210	5470	4653	4954	3677.56	5470	4495.05	4520.47	3671.5	5453.19	5822.74	4712.99
NM_001046693.1	692848	LOC692848	transketolase	38107	22879	11223	29224	33287.6	22879	10842	26666.6	33232.7	22808.7	14044.4	27802.2
NM_001046694.1	692849	LOC692849	triacylglycerol lipase	0	3	0	0	0	3	0	0	0	2.99078	0	0
NM_001046695.1	692850	LOC692850	uridine 5'-monophosphate synthase	1895	216	303	1024	1655.34	216	292.715	934.389	1652.61	215.336	379.172	974.182
NM_001046696.1	692851	LOC692851	unc-50-like protein	530	451	369	444	462.971	451	356.474	405.145	462.208	449.614	461.764	422.399
NM_001046697.1	692852	LOC692852	WD repeat domain 61	461	412	267	383	402.697	412	257.937	349.484	402.033	410.734	334.122	364.367
NM_001046698.1,XM_012692619.2	692853	LOC692853	ischemia/reperfusion inducible protein	740	376	302	501	646.412	376	291.749	457.157	645.347	374.845	377.921	476.626
NM_001046699.1,XM_021352007.2,XM_021352008.2,XM_021352009.2,XM_021352010.2,XM_021352012.2,XM_038010820.1	692854	14-3-3zeta	14-3-3 protein zeta	57068	41126	36886	54975	49850.6	41126	35633.9	50164.1	49768.4	40999.6	46158.9	52300.4
NM_001046700.1	692855	LOC692855	adenosine kinase	10024	5647	2121	7852	8756.26	5647	2049	7164.87	8741.83	5629.65	2654.21	7470
NM_001046701.1	692856	LOC692856	anaphase promoting complex subunit 10	202	160	117	194	176.453	160	113.028	177.023	176.162	159.508	146.413	184.562
NM_001046702.1,XR_002431111.2	692857	LOC692857	acid phosphatase isoenzyme	964	915	454	710	842.083	915	438.589	647.868	840.695	912.188	568.133	675.458
NM_001046703.1,XM_012689130.3	692858	LOC692858	ADP-ribosylation factor-like protein	1222	1218	1122	1327	1067.45	1218	1083.91	1210.87	1065.69	1214.26	1404.06	1262.44
NM_001046704.1,XM_012695258.3	692859	LOC692859	vacuolar ATP synthase 21 kDa proteolipid subunit	2434	2719	1926	2344	2126.17	2719	1860.62	2138.88	2122.67	2710.65	2410.19	2229.96
NM_001046705.1	692860	LOC692860	trafficking protein particle complex subunit 3	357	293	178	257	311.85	293	171.958	234.51	311.336	292.1	222.748	244.497
NM_001046706.1,XM_012688835.3,XM_012688837.3,XM_012688845.3,XM_012688848.3,XM_012688850.3	692861	LOC692861	BTB/POZ domain containing protein	1249	1099	1005	1132	1091.04	1099	970.885	1032.94	1089.24	1095.62	1257.65	1076.93
NM_001046707.1,XM_021350506.2,XM_021350507.1	692862	LOC692862	peptidyl-prolyl cis-trans isomerase	1251	638	581	881	1092.79	638	561.278	803.903	1090.98	636.04	727.06	838.139
NM_001046708.1	692863	LOC692863	calcium-binding protein p22	1933	3494	1023	2149	1688.53	3494	988.274	1960.94	1685.75	3483.26	1280.18	2044.45
NM_001046709.1	692864	ae13	alpha-esterase 13	3884	4931	4037	2846	3392.79	4931	3899.96	2596.95	3387.2	4915.85	5051.88	2707.54
NM_001046710.1	692865	LOC692865	CDC42 small effector 2-like protein	120	251	622	223	104.824	251	600.886	203.485	104.651	250.229	778.367	212.151
NM_001046711.1	692866	Ndufa13	NADH dehydrogenase (ubiquinone) 1 alpha subcomplex, 13	2244	1899	1185	1898	1960.2	1899	1144.78	1731.91	1956.97	1893.16	1482.9	1805.66
NM_001046712.1	692867	LOC692867	centrin	394	472	293	430	344.171	472	283.054	392.371	343.603	470.55	366.659	409.08
NM_001046713.1	692868	LOC692868	chymotrypsinogen	0	0	0	0	0	0	0	0	0	0	0	0
NM_001046714.1	692869	LOC692869	calcium and integrin binding protein CIB	35	56	35	69	30.5735	56	33.8119	62.9618	30.5231	55.8279	43.7988	65.6431
NM_001046715.1	692870	COMMD4	COMM domain containing 4	403	181	160	267	352.033	181	154.569	243.635	351.452	180.444	200.223	254.01
NM_001046716.1,XM_012689210.3,XM_012689211.3,XM_012689213.3,XM_012689214.3,XM_012689215.3,XM_021347057.2	692871	CREB	cAMP responsive element binding protein	1666	971	1077	1543	1455.3	971	1040.44	1407.97	1452.9	968.016	1347.75	1467.93
NM_001046717.2,XM_038015608.1,XM_038015609.1,XM_038015610.1,XR_005245514.1	692872	LOC692872	high-affinity copper uptake protein 1	4516	4912	4005	4831	3944.86	4912	3869.05	4408.24	3938.36	4896.91	5011.83	4595.97
NM_001046718.2,XM_012691664.3,XM_021348997.2	692873	LOC692873	peptidyl-prolyl cis-trans isomerase E	2	2	0	0	1.74706	2	0	0	1.74418	1.99385	0	0
NM_001046719.1	692874	LOC692874	dermal papilla derived protein 13	3748	2422	1505	2932	3273.99	2422	1453.91	2675.42	3268.59	2414.56	1883.35	2789.36
NM_001046720.1	692875	DnaJ-9	DnaJ (Hsp40) homolog 9	2599	2269	2162	2528	2270.3	2269	2088.61	2306.77	2266.56	2262.03	2705.51	2405.01
NM_001046721.1	692876	LOC692876	erythrocyte carbonic anhydrase	3887	3182	1157	2436	3395.41	3182	1117.73	2222.82	3389.81	3172.22	1447.86	2317.49
NM_001046722.1,XM_012691665.3,XM_012691666.3,XM_021348998.2	692877	Alg-2	apoptosis-linked protein 2	356	312	262	380	310.977	312	253.106	346.746	310.464	311.041	327.865	361.513
NM_001046723.1	692878	ERD2	KDEL endoplasmic reticulum protein retention receptor 2	6134	2491	2137	5023	5358.23	2491	2064.46	4583.44	5349.4	2483.35	2674.23	4778.63
NM_001046724.1	692879	LOC692879	endoplasmic reticulum protein	839	589	285	738	732.892	589	275.326	673.417	731.683	587.19	356.647	702.096
NM_001110293.1,XM_038020534.1	692880	Faah	fumarylacetoacetate hydrolase	1991	3010	1820	2197	1739.2	3010	1758.22	2004.74	1736.33	3000.75	2277.54	2090.11
NM_001046726.1	692881	LOC692881	alpha-N-acetylgalactosaminidase	4344	6392	5728	4731	3794.61	6392	5533.56	4316.99	3788.36	6372.36	7167.99	4500.83
NM_001046727.1	692882	LOC692882	prefoldin beta subunit	1121	530	366	763	979.227	530	353.576	696.23	977.613	528.371	458.01	725.88
NM_001110294.1,XM_038019119.1	692883	LOC692883	uncharacterized LOC692883	708	278	260	534	618.459	278	251.174	487.269	617.44	277.146	325.363	508.021
NM_001046728.1,XM_012695098.3	692884	LOC692884	2-hydroxyphytanoyl-CoA lyase	4925	5703	3852	3668	4302.13	5703	3721.24	3347.01	4295.04	5685.48	4820.37	3489.55
NM_001046729.2	692885	LOC692885	interphase cyctoplasmic foci protein 45	365	336	150	329	318.838	336	144.908	300.209	318.313	334.968	187.709	312.994
NM_001046730.1	692886	LOC692886	double-stranded RNA-binding zinc finger protein JAZ	2454	1876	1532	2454	2143.64	1876	1480	2239.25	2140.11	1870.24	1917.14	2334.61
NM_001046731.1	692887	LOC692887	keratinocyte-associated protein 2	2723	909	655	1728	2378.62	909	632.766	1576.78	2374.7	906.207	819.663	1643.93
NM_001046732.1,NM_001110297.1,XM_012690484.3,XM_012690485.3,XM_012690486.3,XM_012690487.3,XM_021348086.2,XM_038019625.1	692888	LOC692888	lysosomal thiol reductase IP30	16543	15817	18030	14724	14450.8	15817	17418	13435.5	14427	15768.4	22562.6	14007.7
NM_001046733.1	692889	LOC692889	mitochondrial aldehyde dehydrogenase	45633	44541	26832	36415	39861.8	44541	25921.2	33228.3	39796.1	44404.1	33577.4	34643.4
NM_001046734.2,XM_038016202.1	692890	Mif	macrophage migration inhibitory factor	1141	1298	790	1210	996.698	1298	763.183	1104.11	995.055	1294.01	988.601	1151.13
NM_001046735.1	692891	LOC692891	Myb-MuvB complex subunit Lin-52	762	644	317	660	665.63	644	306.239	602.243	664.533	642.021	396.692	627.891
NM_001046736.1,NM_001173367.1,XM_012695750.2,XM_021351804.1,XM_021351808.2	692892	LOC692892	nucleosome assembly protein	14667	2970	4481	7330	12812.1	2970	4328.89	6688.55	12790.9	2960.87	5607.5	6973.39
NM_001046737.1	692893	COPZ	nonclathrin coat protein zeta 1-COP	2835	1546	1086	2350	2476.46	1546	1049.14	2144.35	2472.38	1541.25	1359.01	2235.67
NM_001046738.1,XM_021347059.2,XM_038013123.1,XM_038013124.1,XM_038013125.1,XM_038013126.1,XM_038013127.1,XM_038013128.1	692894	LOC692894	notch-like protein	260	339	222	215	227.118	339	214.464	196.185	226.743	337.958	277.81	204.54
NM_001043935.2,XM_012693895.3,XM_038017465.1,XM_038017466.1	692895	CSP6	chemosensory protein 6	531	486	347	489	463.844	486	335.221	446.207	463.08	484.507	434.234	465.21
NM_001046739.1	692896	LOC692896	proteasome beta-subunit	2307	2047	2103	2174	2015.23	2047	2031.61	1983.75	2011.91	2040.71	2631.68	2068.23
NM_001046740.1	692897	LOC692897	presenilin enhancer	458	334	235	414	400.077	334	227.023	377.771	399.417	332.974	294.078	393.859
NM_001046741.1,XM_038017140.1	692898	LOC692898	rotamase Pin1	1204	1061	683	1171	1051.73	1061	659.816	1068.53	1050	1057.74	854.702	1114.03
NM_001046742.1	692899	LOC692899	protein kinase C inhibitor	878	1064	651	1052	766.959	1064	628.902	959.939	765.695	1060.73	814.658	1000.82
NM_001046743.1,XM_012690109.3	692900	LOC692900	proteasome 26S non-ATPase subunit 12	3099	2265	2201	2685	2707.07	2265	2126.29	2450.03	2702.61	2258.04	2754.32	2554.37
NM_001046744.1	692901	LOC692901	ras-related GTP-binding protein 4b	754	794	431	794	658.641	794	416.37	724.517	657.556	791.56	539.351	755.371
NM_001046745.1	692902	LOC692902	RNA binding motif protein 18	164	155	130	143	143.259	155	125.587	130.486	143.023	154.524	162.681	136.043
NM_001046746.1,XM_012695613.3,XM_012695614.3,XM_012695616.3,XM_012695617.3,XM_012695618.3,XM_012695619.3,XM_038010821.1,XR_005244662.1,XR_005244663.1	692903	LOC692903	Rab-related protein	744	858	426	979	649.906	858	411.539	893.327	648.835	855.364	533.094	931.371
NM_001046747.1	692904	LOC692904	sericotropin	2	0	0	4	1.74706	0	0	3.64996	1.74418	0	0	3.8054
NM_001046748.1	692905	LOC692905	mannose-P-dolichol utilization defect 1	3411	1964	1328	2393	2979.61	1964	1282.92	2183.59	2974.7	1957.97	1661.85	2276.58
NM_001046749.1	692906	LOC692906	signal peptidase complex subunit 2	4295	1531	1428	2977	3751.81	1531	1379.53	2716.48	3745.63	1526.3	1786.99	2832.17
NM_001046750.1,XM_012692851.2,XM_012692852.3	692907	LOC692907	stathmin	221	217	334	150	193.05	217	322.662	136.873	192.732	216.333	417.966	142.702
NM_001046751.1	692908	LOC692908	translocase of inner mitochondrial membrane 8 homolog b	840	473	305	640	733.765	473	294.647	583.993	732.556	471.547	381.675	608.864
NM_001046752.1,XM_012688477.3,XM_038018319.1	692909	LOC692909	tyrosine-protein phosphatase	122	152	112	141	106.571	152	108.198	128.661	106.395	151.533	140.156	134.14
NM_001046753.1,XM_038011397.1	692910	LOC692910	trafficking protein particle complex 1	684	740	353	684	597.494	740	341.017	624.143	596.51	737.726	441.742	650.723
NM_001046754.1	692911	LOC692911	transmembrane protein	1329	881	673	1146	1160.92	881	650.155	1045.71	1159.01	878.293	842.188	1090.25
NM_001046755.1	692912	LOC692912	triacylglycerol lipase	13051	4722	9660	8737	11400.4	4722	9332.09	7972.42	11381.6	4707.49	12088.5	8311.94
NM_001046756.1,XM_012690523.3,XM_012690524.3,XM_012690526.3,XM_012690527.2,XM_038014741.1,XM_038014742.1,XM_038014743.1,XM_038014744.1	692913	LOC692913	troponin T	1230	2607	373	1769	1074.44	2607	360.338	1614.19	1072.67	2598.99	466.77	1682.94
NM_001046757.1	692914	LOC692914	thioredoxin family Trp26	338	312	228	351	295.253	312	220.261	320.284	294.766	311.041	285.318	333.924
NM_001046758.1	692915	LOC692915	ubiquitin conjugating enzyme E2	1098	1469	1259	1313	959.136	1469	1216.26	1198.1	957.555	1464.49	1575.51	1249.12
NM_001046759.1,XM_012689613.3	692916	LOC692916	UDP-galactose 4-epimerase	1263	1190	1045	1082	1103.27	1190	1009.53	987.314	1101.45	1186.34	1307.71	1029.36
NM_001046760.1,XM_021346373.2	692917	LOC692917	vacuolar protein sorting 26	298	310	241	350	260.312	310	232.819	319.371	259.883	309.047	301.586	332.972
NM_001046761.1	692918	LOC692918	WD40 protein	877	950	568	1020	766.086	950	548.719	930.739	764.823	947.081	710.792	970.376
NM_001046762.1,XM_012688415.3,XM_038010823.1,XM_038010824.1	692919	LOC692919	Wnt inhibitory factor 1 precursor	275	301	233	201	240.221	301	225.091	183.41	239.825	300.075	291.575	191.221
NM_001046764.1,XM_038011398.1,XM_038011399.1	692921	AP1S	adaptin	789	608	517	742	689.215	608	499.45	677.067	688.079	606.132	646.971	705.901
NM_001046765.2	692922	LOC692922	adenylate cyclase	19	36	10	27	16.5971	36	9.66055	24.6372	16.5697	35.8894	12.5139	25.6864
NM_001046766.1,XM_004926754.4,XM_012690888.2	692923	LOC692923	anaphase promoting complex subunit 11	554	372	341	540	483.936	372	329.425	492.744	483.138	370.857	426.725	513.729
NM_001043937.2,XM_012688417.1,XM_012688418.2,XM_012688420.1,XM_012688421.2,XM_021346437.2,XM_021346438.1	692924	AK	arginine kinase	508	997	108	841	443.753	997	104.334	767.404	443.022	993.937	135.151	800.085
NM_001046767.1	692925	LOC692925	ATP synthase	8141	4745	3554	5972	7111.41	4745	3433.36	5449.39	7099.68	4730.42	4447.46	5681.46
NM_001046768.1	692926	LOC692926	ATP synthase	24566	23105	13047	20042	21459.1	23105	12604.1	18288.1	21423.8	23034	16326.9	19066.9
NM_001046769.1,XM_012691191.2	692927	LOC692927	calmodulin	13265	10734	11036	11991	11587.4	10734	10661.4	10941.7	11568.3	10701	13810.4	11407.6
NM_001046770.1	692928	LOC692928	uncharacterized LOC692928	1062	331	296	662	927.689	331	285.952	604.068	926.16	329.983	370.413	629.793
NM_001046771.1,XM_012695863.3	692929	LOC692929	uncharacterized LOC692929	896	372	343	657	782.683	372	331.357	599.506	781.393	370.857	429.228	625.037
NM_001046772.1	692930	LOC692930	calcitonin gene-related peptide-receptor component protein	131	90	72	142	114.432	90	69.556	129.574	114.244	89.7235	90.1004	135.092
NM_001046773.1	692931	LOC692931	chromatin modifying protein 1b	1706	1432	1016	1468	1490.24	1432	981.512	1339.53	1487.79	1427.6	1271.42	1396.58
NM_001046774.1,XM_038019120.1,XM_038019121.1	692932	LOC692932	coproporphirynogen oxidase	350	460	278	344	305.735	460	268.563	313.896	305.231	458.587	347.888	327.264
NM_001046775.1	692933	LOC692933	diphthamide synthesis protein	477	187	87	234	416.674	187	84.0468	213.523	415.987	186.425	108.871	222.616
NM_001046776.1	692934	LOC692934	ubiquitin-conjugating enzyme E2M	1173	1028	723	1059	1024.65	1028	698.458	966.326	1022.96	1024.84	904.758	1007.48
NM_001046777.1	692935	LOC692935	rRNA processing protein Ebp2	533	46	100	272	465.591	46	96.6055	248.197	464.824	45.8587	125.139	258.767
NM_001043939.1	692936	LOC692936	eukaryotic translation initiation factor 3 subunit 6	8006	3904	3720	6709	6993.48	3904	3593.72	6121.89	6981.95	3892	4655.19	6382.6
NM_001046778.1	692937	LOC692937	eukaryotic translation termination factor 1	12966	14916	12134	11005	11326.2	14916	11722.1	10041.9	11307.5	14870.2	15184.4	10469.6
NM_001046779.1	692938	Atg8	autophagy related protein Atg8	1744	2140	1658	1667	1523.44	2140	1601.72	1521.12	1520.92	2133.42	2074.81	1585.9
NM_001046780.1	692939	LOC692939	glutamate dehydrogenase	8057	8239	3345	6094	7038.03	8239	3231.45	5560.71	7026.43	8213.68	4185.91	5797.52
NM_001046781.1	692940	LOC692940	glutaredoxin	5614	5256	2104	4614	4904	5256	2032.58	4210.23	4895.91	5239.85	2632.93	4389.53
NM_001043941.1	692941	GSTo2	glutathione S-transferase omega 2	475	583	553	694	414.927	583	534.228	633.268	414.243	581.209	692.021	660.237
NM_001046782.1	692942	LOC692942	histone H1	0	4	0	4	0	4	0	3.64996	0	3.98771	0	3.8054
NM_001046783.1,XR_002431901.2	692943	LOC692943	glycolipid transfer protein	591	724	343	464	516.256	724	331.357	423.395	515.405	721.775	429.228	441.426
NM_001046784.2	692944	LOC692944	homocysteine S-methyltransferase	3262	3674	2318	3505	2849.45	3674	2239.32	3198.28	2844.76	3662.71	2900.73	3334.48
NM_001046785.1	692945	LOC692945	kazal-type proteinase inhibitor	25829	33106	51042	26416	22562.4	33106	49309.4	24104.3	22525.2	33004.3	63873.7	25130.8
NM_001046786.1	692946	CTL5	C-type lectin 5	144	138	80	80	125.788	138	77.2844	72.9992	125.581	137.576	100.112	76.108
NM_001046787.1	692947	LOC692947	L-isoaspartyl protein carboxyl methyltransferase	553	477	417	464	483.062	477	402.845	423.395	482.266	475.534	521.831	441.426
NM_001046788.1,XM_038010825.1	692948	Lix1	Lix1 protein	186	212	1148	141	162.477	212	1109.03	128.661	162.209	211.349	1436.6	134.14
NM_001046789.1,XM_038014745.1,XM_038014746.1,XM_038014747.1	692949	LOC692949	beadex/dLMO protein	6703	3160	1867	4221	5855.27	3160	1803.62	3851.62	5845.62	3150.29	2336.35	4015.65
NM_001046790.1	692950	LOC692950	lysophospholipase	1968	1594	1325	1753	1719.11	1594	1280.02	1599.59	1716.27	1589.1	1658.1	1667.72
NM_001046791.1	692951	LOC692951	mitochondria-associated granulocyte macrophage CSF signaling molecule	425	236	188	404	371.25	236	181.618	368.646	370.638	235.275	235.262	384.345
NM_001046792.2,XM_012693092.3	692952	LOC692952	cytosolic malate dehydrogenase	21878	16461	12563	19998	19111.1	16461	12136.5	18248	19079.6	16410.4	15721.3	19025.1
NM_001046793.1,XM_012697924.1	692953	LOC692953	mitochondrial matrix protein p33	2541	637	785	1430	2219.64	637	758.353	1304.86	2215.98	635.043	982.344	1360.43
NM_001046794.2,XM_038020200.1	692954	LOC692954	Mo-molybdopterin cofactor sulfurase	5845	10675	10414	5775	5105.78	10675	10060.5	5269.63	5097.37	10642.2	13032	5494.04
NM_001046795.1,NM_001110298.1,NM_001110299.2	692955	LOC692955	myosin light polypeptide 9	4654	4199	3102	4256	4065.41	4199	2996.7	3883.56	4058.71	4186.1	3881.82	4048.94
NM_001046796.1,NM_001173366.1	692956	LOC692956	nucleoplasmin	5987	1409	1548	3187	5229.82	1409	1495.45	2908.1	5221.2	1404.67	1937.16	3031.95
NM_001046797.1,XM_012695259.3	692957	LOC692957	nuclear migration protein nudC	2540	1696	1169	1984	2218.77	1696	1129.32	1810.38	2215.11	1690.79	1462.88	1887.48
NM_001046798.1	692958	LOC692958	26S proteasome non-ATPase regulatory subunit 14	2272	2107	2404	2009	1984.66	2107	2322.4	1833.19	1981.39	2100.53	3008.35	1911.26
NM_001046799.2	692959	LOC692959	peroxisomal biogenesis factor 3	1667	1042	827	1384	1456.17	1042	798.927	1262.89	1453.77	1038.8	1034.9	1316.67
NM_001046800.1	692960	LOC692960	phosphohistidine phosphatase	1017	870	444	875	888.38	870	428.928	798.428	886.915	867.327	555.619	832.431
NM_001046801.1	692961	LOC692961	peroxisomal membrane anchor protein	420	345	204	391	366.883	345	197.075	356.783	366.278	343.94	255.284	371.978
NM_001046802.1,XM_012691667.3	692962	Pgrmc2	progesterone receptor membrane component 2	1337	1247	1053	1257	1167.91	1247	1017.26	1147	1165.98	1243.17	1317.72	1195.85
NM_001046803.1	692963	LOC692963	phosphoribosyl pyrophosphate synthetase	9562	9168	10562	11208	8352.69	9168	10203.5	10227.2	8338.92	9139.83	13217.2	10662.7
NM_001046804.1	692964	Psat1	phosphoserine aminotransferase	61423	83655	68432	73962	53654.8	83655	66109.1	67489.6	53566.4	83398	85635.4	70363.7
NM_001043943.2,XM_021352943.2,XR_001140193.3,XR_002431695.2	692965	Psf	PTB-associated splicing factor	4464	4232	3650	3566	3899.44	4232	3526.1	3253.94	3893.01	4219	4567.59	3392.51
NM_001046805.1	692966	LOC692966	ras small monomeric GTPase Rab6	879	245	232	647	767.833	245	224.125	590.381	766.567	244.247	290.323	615.523
NM_001046806.1	692967	LOC692967	ras-related protein Rab7	375	388	259	387	327.574	388	250.208	353.133	327.034	386.808	324.111	368.172
NM_001046807.1,NM_001048238.1	692968	Rack1	receptor for activated protein kinase C RACK 1	35985	21428	23201	32473	31434	21428	22413.4	29631.3	31382.2	21362.2	29033.6	30893.2
NM_001046808.1	692969	LOC692969	mRNA export protein	554	323	308	400	483.936	323	297.545	364.996	483.138	322.008	385.429	380.54
NM_001046809.1,XM_012693922.3,XM_021350706.1	692970	LOC692970	GTP-binding nuclear protein Ran	8012	3825	4802	6817	6998.72	3825	4639	6220.44	6987.18	3813.25	6009.2	6485.35
NM_001046810.1	692971	LOC692971	ring box protein	2179	1891	1245	1940	1903.42	1891	1202.74	1770.23	1900.28	1885.19	1557.99	1845.62
NM_001046811.2	692972	RpL7Ae	ribosomal protein L7Ae	1097	101	256	412	958.262	101	247.31	375.946	956.683	100.69	320.357	391.956
NM_001046812.1	692973	LOC692973	salivary cysteine-rich peptide	46	86	50	40	40.1824	86	48.3027	36.4996	40.1161	85.7357	62.5697	38.054
NM_001046813.1	692974	LOC692974	stromal cell-derived factor 2 precursor	1601	462	543	864	1398.52	462	524.568	788.391	1396.22	460.58	679.507	821.966
NM_001046814.1,XM_012695747.2,XM_012695748.3	692975	LOC692975	serine hydroxymethyltransferase	80405	100674	87678	88972	70236.2	100674	84701.8	81186	70120.4	100365	109720	84643.5
NM_001043945.1	692976	Smt3	ubiquitin-like protein SMT3	5006	2240	1949	3693	4372.89	2240	1882.84	3369.82	4365.68	2233.12	2438.97	3513.33
NM_001046815.1	692977	LOC692977	signal peptidase 18 kDa subunit	7259	3785	3110	6017	6340.95	3785	3004.43	5490.45	6330.5	3773.37	3891.84	5724.27
NM_001046816.1,NM_001173365.1	692978	Tyms	thymidylate synthase	66	44	21	42	57.653	44	20.2872	38.3246	57.5579	43.8648	26.2793	39.9567
NM_001043947.3,XM_012697424.2,XM_012697425.3,XM_012697426.2	692979	Tim10	mitochondrial intermembrane space translocase subunit Tim10	2142	783	668	1592	1871.1	783	645.325	1452.68	1868.02	780.594	835.931	1514.55
NM_001046817.1	692980	LOC692980	translin	866	349	339	523	756.477	349	327.493	477.232	755.23	347.928	424.223	497.556
NM_001046818.1	692981	LOC692981	mitochondrial thioredoxin 2	1203	1312	687	1156	1050.86	1312	663.68	1054.84	1049.12	1307.97	859.708	1099.76
NM_001046819.1,NM_001110302.1,XR_001139705.3	692982	LOC692982	ubiquitin conjugating enzyme	2235	1746	2039	1956	1952.34	1746	1969.79	1784.83	1949.12	1740.64	2551.59	1860.84
NM_001046820.1,XM_012692306.3,XM_012692307.3,XM_021349468.2	692983	LOC692983	uridine-cytidine kinase 2	946	610	490	759	826.359	610	473.367	692.58	824.997	608.126	613.183	722.074
NM_001046821.1	692984	LOC692984	vacuolar ATP synthase subunit D	3360	2998	2458	3218	2935.06	2998	2374.56	2936.39	2930.22	2988.79	3075.93	3061.44
NM_001046822.1	692985	LOC692985	vacuolar ATP synthase subunit G	4895	4434	3356	4699	4275.93	4434	3242.08	4287.79	4268.88	4420.38	4199.68	4470.39
NM_001046823.1,XM_012697925.3	692986	wibg	Wibg protein	451	291	195	350	393.962	291	188.381	319.371	393.313	290.106	244.022	332.972
NM_001046824.1,XM_012692854.3	692987	LOC692987	prohibitin protein WPH	2192	1227	1014	1672	1914.78	1227	979.58	1525.68	1911.62	1223.23	1268.91	1590.66
NM_001046825.1,NM_001173364.1,XM_038017467.1,XM_038017468.1	692988	LOC692988	aldehyde dehydrogenase	6178	6852	3995	6314	5396.67	6852	3859.39	5761.46	5387.77	6830.95	4999.32	6006.82
NM_001046826.1,XM_021348521.2,XM_021348522.2,XM_021348523.2,XM_021348524.2,XM_038016637.1	692989	LOC692989	DID protein	474	273	158	452	414.053	273	152.637	412.445	413.371	272.161	197.72	430.01
NM_001046827.1	692990	DnaJ-2	DnaJ (Hsp40) homolog 2	2534	1783	1609	2171	2213.52	1783	1554.38	1981.01	2209.88	1777.52	2013.49	2065.38
NM_001046828.1	692991	LOC692991	glycyl-tRNA synthetase	4174	1357	1239	2695	3646.11	1357	1196.94	2459.16	3640.1	1352.83	1550.48	2563.89
NM_001046829.1	692992	LOC692992	protease inhibitor 1	161	140	175	152	140.638	140	169.06	138.698	140.406	139.57	218.994	144.605
NM_001046830.1,XM_012690982.3,XM_021348455.2,XM_038014272.1,XM_038014273.1,XM_038014274.1	692993	LOC692993	guanine nucleotide binding protein	42	90	148	36	36.6883	90	142.976	32.8496	36.6278	89.7235	185.206	34.2486
NM_001046831.1,XM_012696834.3,XM_021353001.2	692994	LOC692994	N-acetyl-glucosamine-6-phosphate isomerase	1158	898	786	1140	1011.55	898	759.319	1040.24	1009.88	895.241	983.596	1084.54
NM_001043949.1,XM_012695864.3	692995	LOC692995	asparagine synthetase	5183	2653	2359	3741	4527.5	2653	2278.92	3413.62	4520.04	2644.85	2952.04	3559
NM_001043951.1	692996	Ash1	achaete-scute-like protein	19	10	22	31	16.5971	10	21.2532	28.2872	16.5697	9.96927	27.5307	29.4918
NM_001043953.2	692997	GSTz1	glutathione S-transferase zeta 1	787	1456	1052	981	687.468	1456	1016.29	895.152	686.335	1451.53	1316.47	933.274
NM_001043955.1	692998	GSTe2	glutathione S-transferase epsilon 2	0	0	0	2	0	0	0	1.82498	0	0	0	1.9027
NM_001043957.1,XM_012690112.3	692999	Y-d	yellow-d	1057	972	440	480	923.321	972	425.064	437.995	921.799	969.013	550.613	456.648
NM_001043959.1	693000	Y-fa	yellow-fa	2	0	2	0	1.74706	0	1.93211	0	1.74418	0	2.50279	0
NM_001043961.1	693001	Y-c	yellow-c	6613	7081	2915	5017	5776.65	7081	2816.05	4577.96	5767.13	7059.24	3647.81	4772.92
NM_001043963.1,XM_038013637.1	693002	Y-fb	yellow-fb	1284	1549	1111	1095	1121.61	1549	1073.29	999.176	1119.76	1544.24	1390.3	1041.73
NM_001043965.1	693003	Y-b	yellow-b	501	1437	560	246	437.638	1437	540.991	224.472	436.917	1432.58	700.781	234.032
NM_001043967.1,XM_038016638.1	693004	Y-f2	yellow-f2	26	32	16	11	22.7118	32	15.4569	10.0374	22.6743	31.9017	20.0223	10.4648
NM_001043969.1	693005	Y-y	yellow-y	12	14	14	10	10.4824	14	13.5248	9.1249	10.4651	13.957	17.5195	9.51349
NM_001309535.2,NM_001366765.1	693006	LOC693006	major royal jelly protein 1	56	99	39	48	48.9177	99	37.6761	43.7995	48.837	98.6958	48.8044	45.6648
NM_001043971.1	693007	Sert	serotonin transporter	6	8	2	2	5.24118	8	1.93211	1.82498	5.23254	7.97542	2.50279	1.9027
NM_001043973.1,XM_012694264.3	693008	Tinp1	TGF beta-inducible nuclear protein 1	3008	1691	1896	2685	2627.58	1691	1831.64	2450.03	2623.25	1685.8	2372.64	2554.37
NM_001043975.1	693009	Pdxk	pyridoxal kinase	826	778	533	834	721.536	778	514.907	761.016	720.346	775.609	666.993	793.425
NM_001043977.1,XM_038012255.1	693010	Pnpo	pyridoxine 5'-phosphate oxidase	557	463	214	440	486.556	463	206.736	401.495	485.754	461.577	267.798	418.594
NM_001043979.1,XM_038015611.1,XM_038015612.1,XM_038015613.1,XM_038015614.1,XM_038015616.1,XM_038015617.1	693011	E74	transcription factor E74	7908	9080	8475	8924	6907.87	9080	8187.32	8143.06	6896.49	9052.1	10605.6	8489.84
NM_001110301.1	693012	Bbx-a2	bombyxin A2	0	0	0	0	0	0	0	0	0	0	0	0
NM_001043981.1,XM_038015618.1,XM_038015619.1,XM_038015620.1,XM_038015621.1,XM_038015622.1,XM_038015623.1	693014	Gata-beta	transcription factor BCFI	10062	8186	8329	8630	8789.46	8186	8046.27	7874.79	8774.97	8160.85	10422.9	8210.15
NM_001043983.1	693015	Lzm	lysozyme	142187	235260	95169	158586	124205	235260	91938.5	144708	124000	234537	119094	150871
NM_001043985.1	693016	BGRP2	beta-1,3-glucan recognition protein 2	4498	5876	5825	4991	3929.14	5876	5627.27	4554.24	3922.66	5857.94	7289.37	4748.19
NM_001118901.1	693017	Era.4	chorion protein gene ErA.4	2	0	0	1	1.74706	0	0	0.91249	1.74418	0	0	0.951349
NM_001118902.2	693018	5h4	chorion CB early protein gene 5H4	25	23	30	18	21.8382	23	28.9816	16.4248	21.8022	22.9293	37.5418	17.1243
NM_001126246.1	693022	LOC693022	egg-specific protein	0	0	0	0	0	0	0	0	0	0	0	0
NM_001043987.1	693023	LOC693023	alanyl-tRNA synthetase	4628	1065	957	3494	4042.7	1065	924.515	3188.24	4036.03	1061.73	1197.58	3324.01
NM_001043989.1	693024	Inv	invected homeodomain	67	78	61	79	58.5265	78	58.9294	72.0867	58.43	77.7603	76.335	75.1566
NM_001043991.2	693025	SGF3	POU domain protein	83	134	97	71	72.503	134	93.7073	64.7868	72.3835	133.588	121.385	67.5458
NM_001043993.1	693027	LOC693027	trehalase	286	303	350	290	249.83	303	338.119	264.622	249.418	302.069	437.988	275.891
NM_001043995.1,XM_038020535.1	693028	CECB1	cecropin B2	1133	4615	3131	1602	989.709	4615	3024.72	1461.81	988.078	4600.82	3918.12	1524.06
NM_001043997.1	693029	CecA	cecropin A	253	648	239	212	221.003	648	230.887	193.448	220.639	646.009	299.083	201.686
NM_001113262.1	693030	FIBH	silk fibroin heavy chain	6	120	8	8	5.24118	120	7.72844	7.29992	5.23254	119.631	10.0112	7.6108
NM_001043999.2,XM_012694266.3	693031	Bcp	fibroinase	5685	9516	29284	6064	4966.02	9516	28290	5533.34	4957.83	9486.76	36645.8	5768.98
XM_038014417.1,XM_038014418.1,XM_038014419.1	693032	LOC693032	chitooligosaccharidolytic beta-N-acetylglucosaminidase	568	695	570	587	496.165	695	550.651	535.631	495.347	692.864	713.295	558.442
NM_001044005.1,XM_012692855.3,XM_012692856.3,XM_012692859.3,XM_012692861.3,XM_012692862.3,XM_012692863.2,XM_021349878.2	693034	USP	RXR type hormone receptor	2970	4074	4981	3237	2594.38	4074	4811.92	2953.73	2590.11	4061.48	6233.19	3079.52
NM_001044009.1,NM_001173363.1,XM_038017469.1,XM_038017470.1	693036	Hnf-4	hepatocyte nuclear factor 4	2495	2482	1606	2266	2179.46	2482	1551.48	2067.7	2175.86	2474.37	2009.74	2155.76
NM_001044011.1	693037	LOC693037	p260	39	31	26	22	34.0677	31	25.1174	20.0748	34.0115	30.9047	32.5363	20.9297
NM_001044013.1	693038	LOC693038	p270	62	48	176	6	54.1588	48	170.026	5.47494	54.0696	47.8525	220.245	5.7081
NM_001044015.1,NM_001173360.1,NM_001173361.1,NM_001173362.1	693039	Chi	chitinase	12	16	26	6	10.4824	16	25.1174	5.47494	10.4651	15.9508	32.5363	5.7081
NM_001044017.1	693040	LOC693040	eIF 2a kinase	786	714	620	722	686.594	714	598.954	658.817	685.463	711.806	775.864	686.874
NM_001044019.1	693041	Rad51	Rad51 homolog	549	643	441	633	479.568	643	426.03	577.606	478.777	641.024	551.865	602.204
NM_001044021.2	693042	Lp-c6	low molecular lipoprotein 30K pBmHPC-6	3473072	3853093	4116134	3677033	3.03383e+06	3853093	3.97641e+06	3.35525e+06	3.02883e+06	3.84125e+06	5.15091e+06	3.49814e+06
NM_001101726.1,XM_012695032.3	693043	Lp-c12	low molecular lipoprotein 30K pBmHPC-12	2247893	2445385	2589512	2288487	1.9636e+06	2445385	2.50161e+06	2.08822e+06	1.96036e+06	2.43787e+06	3.2405e+06	2.17715e+06
NM_001101727.1,XM_012695044.3,XM_012695050.3	693044	Lp-c19	low molecular lipoprotein 30K pBmHPC-19	4351717	4579231	5510429	4544792	3.80135e+06	4579231	5.32338e+06	4.14708e+06	3.79509e+06	4.56516e+06	6.89572e+06	4.32369e+06
NM_001101728.2,XM_038017902.1	693045	Lp-c23	low molecular lipoprotein 30K pBmHPC-23	1998866	2341418	2462305	2105616	1.74607e+06	2341418	2.37872e+06	1.92135e+06	1.74319e+06	2.33422e+06	3.08131e+06	2.00318e+06
NM_001044023.1	693047	Fib-l	silk fibroin light chain	6	30	22	24	5.24118	30	21.2532	21.8998	5.23254	29.9078	27.5307	22.8324
NM_001044025.1	693048	CPR41	cuticular protein RR-1 motif 41	58	65	49	57	50.6647	65	47.3367	52.0119	50.5812	64.8003	61.3183	54.2269
NM_001044027.1,XM_021353312.2	693049	LOC693049	beta-tubulin	6	16	7	4	5.24118	16	6.76238	3.64996	5.23254	15.9508	8.75976	3.8054
NM_001044029.1	693050	Pbp	pheromone binding protein	6	0	3	4	5.24118	0	2.89816	3.64996	5.23254	0	3.75418	3.8054
NM_001044031.1	693051	GOBP1	general odorant binding protein 1	6	0	0	4	5.24118	0	0	3.64996	5.23254	0	0	3.8054
NM_001044033.1	693052	GOBP2	general odorant binding protein 2	0	0	0	0	0	0	0	0	0	0	0	0
NM_001044035.1	693053	LOC693053	antennal binding protein X	2	0	0	0	1.74706	0	0	0	1.74418	0	0	0
NM_001044037.1	693054	Ser-4	serotonin receptor 4	132	66	38	98	115.306	66	36.7101	89.424	115.116	65.7972	47.553	93.2322
NM_001044039.1	693055	LOC693055	octopamine receptor	0	10	2	4	0	10	1.93211	3.64996	0	9.96927	2.50279	3.8054
NM_001171643.1,XM_038018694.1,XM_038018696.1,XM_038018697.1,XM_038018698.1,XM_038018699.1,XM_038018700.1,XM_038018701.1,XM_038018702.1,XM_038018703.1,XM_038018704.1,XM_038018705.1,XM_038018706.1,XM_038018707.1,XM_038018708.1,XM_038018709.1,XM_038018710.1,XM_038018711.1	693056	CPR146	collagen	101	138	97	92	88.2265	138	93.7073	83.949	88.0811	137.576	121.385	87.5241
NM_001044043.1	693058	RpS16	ribosomal protein S16	25666	13037	15087	22085	22420	13037	14574.9	20152.3	22383.1	12996.9	18879.8	21010.6
NM_001044045.1,XM_012693672.1,XM_012693673.3	693059	EF1a	elongation factor 1 alpha	303924	210004	174658	227951	265487	210004	168729	208003	265049	209359	218566	216861
NM_001044047.1	693060	Cdc2	cell division cycle 2	173	118	92	217	151.121	118	88.8771	198.01	150.872	117.637	115.128	206.443
NM_001044049.1,XM_012691669.3	693061	cad-like	caudal-like	2	2	6	2	1.74706	2	5.79633	1.82498	1.74418	1.99385	7.50837	1.9027
NM_001044051.1,XM_012689667.3,XM_012689668.3	693063	LOC693063	eukaryotic translation initiation factor 2 alpha subunit	3274	1470	1297	2425	2859.94	1470	1252.97	2212.79	2855.22	1465.48	1623.06	2307.02
XM_004931032.4,XM_038010651.1	693064	LOC693064	nuclear hormone receptor HR38	13	22	12	14	11.3559	22	11.5927	12.7749	11.3372	21.9324	15.0167	13.3189
NM_001044053.1	693065	RpL29	ribosomal protein L29	7718	3527	3093	6670	6741.9	3527	2988.01	6086.31	6730.79	3516.16	3870.56	6345.5
NM_001044055.1	693066	RpS26	ribosomal protein S26	31414	16004	18013	26226	27441.1	16004	17401.5	23931	27395.8	15954.8	22541.4	24950.1
NM_001044057.1	693067	RpL27A	ribosomal protein L27A	29972	15396	16121	25679	26181.4	15396	15573.8	23431.8	26138.3	15348.7	20173.7	24429.7
NM_001044059.1,XM_021348999.2,XM_021349000.1,XM_038014748.1	693068	RpS10	ribosomal protein S10	20661	13287	14322	18630	18048	13287	13835.8	16999.7	18018.3	13246.2	17922.5	17723.6
NM_001044061.1,XM_012696369.3	693069	LOC693069	protein kinase c inhibitor	7284	3047	2876	5784	6362.79	3047	2778.37	5277.84	6352.3	3037.64	3599.01	5502.61
NM_001044063.3,XM_021350322.2,XM_021350323.2,XM_021350324.2,XM_021350325.2,XM_021350326.2,XM_021350327.2,XM_021350328.2	693070	Ftz-f1	nuclear hormone receptor FTZ-F1	238	170	113	155	207.9	170	109.164	141.436	207.557	169.478	141.408	147.459
NM_001044065.1	693071	serpin-9	serine protease inhibitor 9	288671	376082	223164	230568	252163	376082	215589	210391	251747	374926	279266	219351
NM_001044069.1	693073	PPO2	phenoloxidase subunit 2	4546	2768	3258	4063	3971.07	2768	3147.41	3707.45	3964.52	2759.49	4077.04	3865.33
NM_001044071.3	693074	Alpm	membrane-bound alkaline phosphatase	0	2	2	0	0	2	1.93211	0	0	1.99385	2.50279	0
NM_001044073.1	693075	LOC693075	translation initiation factor 5A	24668	13473	11818	22766	21548.2	13473	11416.8	20773.7	21512.7	13431.6	14789	21658.4
NM_001044075.1	693076	Pglym	phosphoglyceromutase	5858	4922	3551	5555	5117.14	4922	3430.46	5068.88	5108.7	4906.88	4443.7	5284.75
NM_001044077.1	693077	LOC693077	L-threonine dehydrogenase	8	3	8	2	6.98824	3	7.72844	1.82498	6.97672	2.99078	10.0112	1.9027
NM_001044079.1,XM_012694446.2,XM_012694447.3,XM_012694448.3	693078	LOC693078	transmembrane BAX inhibitor motif-containing protein 5	1577	1374	968	1533	1377.56	1374	935.141	1398.85	1375.29	1369.78	1211.35	1458.42
NM_001046832.1	693079	LOC693079	Der1-like domain family member 1	4688	2796	1944	3962	4095.11	2796	1878.01	3615.28	4088.36	2787.41	2432.71	3769.25
NM_001046833.1	693080	LOC693080	E2F transcription factor 4-like protein	73	32	28	59	63.7677	32	27.0495	53.8369	63.6626	31.9017	35.039	56.1296
NM_001046834.1	693081	LOC693081	extramacrochaetae protein	1357	1254	737	1161	1185.38	1254	711.982	1059.4	1183.43	1250.15	922.278	1104.52
NM_001046835.2	693082	Fah	fumarylacetoacetate hydrolase	9694	6655	7866	9181	8468	6655	7598.99	8377.57	8454.04	6634.55	9843.47	8734.34
NM_001046836.1	693083	LOC693083	glycosyl-phosphatidyl-inositol-anchored protein	1702	1090	850	1228	1486.75	1090	821.147	1120.54	1484.3	1086.65	1063.69	1168.26
NM_001046837.1,XM_038010826.1	693084	LOC693084	guanylate kinase	2978	3660	3533	4165	2601.37	3660	3413.07	3800.52	2597.08	3648.75	4421.18	3962.37
NM_001046838.1,XM_021353313.1	693085	Ndufa2	NADH dehydrogenase [ubiquinone] 1 alpha subcomplex subunit 2	929	747	529	863	811.509	747	511.043	787.479	810.172	744.705	661.988	821.015
NM_001046839.1	693086	LOC693086	proline synthetase co-transcribed bacterial-like protein	2149	2184	1461	1857	1877.22	2184	1411.41	1694.49	1874.12	2177.29	1828.29	1766.66
NM_001046840.1	693087	LOC693087	ribonuclease P	259	193	100	199	226.244	193	96.6055	181.585	225.871	192.407	125.139	189.319
NM_001046841.1	693088	LOC693088	presenilin-like signal peptide peptidase	4766	3180	2350	4126	4163.24	3180	2270.23	3764.93	4156.38	3170.23	2940.78	3925.27
NM_001046842.1,XM_038017471.1,XM_038017472.1,XM_038017473.1	693089	LOC693089	TPR-repeat protein	1101	845	1480	1014	961.756	845	1429.76	925.264	960.171	842.404	1852.06	964.668
NM_001046843.1,XM_012691049.3	693090	LOC693090	acyl-CoA-binding domain-containing protein 6-like	3450	1410	1426	2469	3013.68	1410	1377.59	2252.94	3008.71	1405.67	1784.49	2348.88
NM_001046844.1	693091	LOC693091	ATP binding protein	435	317	264	374	379.985	317	255.039	341.271	379.359	316.026	330.368	355.805
NM_001046845.1,XM_012694796.3,XM_012694797.3	693092	LOC693092	light-induced protein-like brain protein 44	3815	3229	2315	3641	3332.52	3229	2236.42	3322.37	3327.02	3219.08	2896.98	3463.86
NM_001046846.1	693093	LOC693093	BWK-1-like protein	274	287	234	273	239.347	287	226.057	249.11	238.953	286.118	292.826	259.718
NM_001046847.1	693094	LOC693094	coiled-coil domain containing 12-like protein	440	373	280	450	384.353	373	270.495	410.62	383.72	371.854	350.39	428.107
NM_001046848.1	693095	LOC693095	transcription factor-like protein	1221	1184	703	1226	1066.58	1184	679.137	1118.71	1064.82	1180.36	879.73	1166.35
NM_001046849.1,XM_012696271.3,XM_012696272.3,XM_012696273.3,XM_038017580.1	693096	LOC693096	DNA-damage inducible protein	502	478	551	597	438.512	478	532.296	544.756	437.789	476.531	689.518	567.956
NM_001046850.1	693097	LOC693097	glutamyl-tRNA amidotransferase subunit B	492	331	321	376	429.777	331	310.104	343.096	429.068	329.983	401.698	357.707
NM_001046851.1	693098	Ndufs8	NADH dehydrogenase (ubiquinone) Fe-S protein 8	2529	1564	890	2151	2209.16	1564	859.789	1962.77	2205.52	1559.19	1113.74	2046.35
NM_001046852.1	693099	LOC693099	NADH-ubiquinone oxidoreductase subunit B14.7	695	511	281	496	607.103	511	271.461	452.595	606.103	509.43	351.642	471.869
NM_001046853.1,XM_038011887.1	693100	serpin-3	serine protease inhibitor 3	1677	2933	1575	2031	1464.91	2933	1521.54	1853.27	1462.49	2923.99	1970.95	1932.19
NM_001046854.1	693101	LOC693101	tetraspanin D107	11222	11789	17039	11461	9802.75	11789	16460.6	10458	9786.59	11752.8	21322.5	10903.4
NM_001046855.2,XM_021350508.2	693102	LOC693102	Upf3 regulator of nonsense transcripts-like protein B	1169	865	689	868	1021.16	865	665.612	792.041	1019.47	862.342	862.211	825.771
NM_001046856.1,XM_021350281.2,XM_021350284.2,XM_021350285.2,XM_021350288.1,XM_021350290.1,XM_021350292.1,XM_021350295.2,XM_021350296.1	693103	LOC693103	microtubule-associated protein RP/EB family member 3	4222	2761	2774	3435	3688.04	2761	2679.84	3134.4	3681.96	2752.52	3471.37	3267.89
NM_001046857.1	693104	LOC693104	G protein pathway suppressor 1	1666	1001	825	1469	1455.3	1001	796.995	1340.45	1452.9	997.924	1032.4	1397.53
NM_001046858.2,XM_012688927.3,XM_012688928.2,XM_012688930.3	693105	Ippi	isopentenyl-diphosphate delta isomerase	2297	2250	1574	2299	2006.5	2250	1520.57	2097.81	2003.19	2243.09	1969.69	2187.15
NM_001046859.1	693106	LOC693106	mitogen-activated protein-binding protein-interacting protein	834	668	414	828	728.524	668	399.947	755.541	727.323	665.947	518.077	787.717
NM_001046860.1	693107	LOC693107	N-acetyltransferase	729	389	256	557	636.803	389	247.31	508.257	635.754	387.805	320.357	529.902
NM_001046861.1	693108	LOC693108	mitochondrial prohibitin complex protein 2	3486	2010	1785	2610	3045.12	2010	1724.41	2381.6	3040.11	2003.82	2233.74	2483.02
NM_001046862.1	693109	LOC693109	ras-related protein 2	925	802	792	812	808.015	802	765.116	740.942	806.683	799.536	991.104	772.496
NM_001046863.1,NM_001173359.1	693110	Surf1	surfeit 1	488	289	203	286	426.283	289	196.109	260.972	425.58	288.112	254.033	272.086
NM_001046864.1,NM_001110304.1,XM_012697690.3,XR_001140319.2	693111	LOC693111	receptor expression enhancing protein	7606	4478	4641	6595	6644.07	4478	4483.46	6017.87	6633.12	4464.24	5807.72	6274.15
NM_001046866.1	693113	LOC693113	26S proteasome non-ATPase regulatory subunit 13	2811	2742	3550	2867	2455.49	2742	3429.5	2616.11	2451.44	2733.57	4442.45	2727.52
NM_001044081.2,XM_012690931.3,XM_038021266.1,XM_038021267.1,XM_038021268.1,XM_038021269.1,XM_038021270.1,XM_038021271.1,XM_038021272.1,XM_038021273.1,XM_038021274.1	693114	GSTd3	glutathione S-transferase delta 3	1193	774	890	1105	1042.12	774	859.789	1008.3	1040.4	771.622	1113.74	1051.24
NM_001044083.1,XM_012697817.2,XM_012697818.3,XM_012697820.3,XM_021346177.2	693115	Znrd1	transcription-associated zinc ribbon protein	495	220	119	311	432.397	220	114.961	283.784	431.685	219.324	148.916	295.87
NM_001044087.1,XM_021351462.2	693117	Dmc1	Dmc1 homolog	17	4	4	22	14.85	4	3.86422	20.0748	14.8255	3.98771	5.00558	20.9297
NM_001044089.1,XM_012690131.3	693118	RpL38	ribosomal protein L38	4434	2355	2818	3876	3873.23	2355	2722.34	3536.81	3866.85	2347.76	3526.43	3687.43
NM_001044091.1	693119	Ef1beta	elongation factor 1 beta'	20621	11999	12548	18420	18013.1	11999	12122.1	16808.1	17983.4	11962.1	15702.5	17523.9
NM_001042449.1	724046	RpL41	ribosomal protein L41	22488	10321	10148	17863	19643.9	10321	9803.53	16299.8	19611.6	10289.3	12699.1	16994
NM_001044093.1,XM_012697583.3	732849	Btl	fibroblast growth factor receptor	95	161	85	91	82.9853	161	82.1147	83.0366	82.8485	160.505	106.369	86.5728
NM_001044095.1	732851	PGRP-S2	peptidoglycan recognition protein S2	32	38	18	20	27.953	38	17.389	18.2498	27.9069	37.8832	22.5251	19.027
NM_001044099.1,XM_021349001.1	732854	RpS2e	ribosomal protein S2e	54138	26799	36789	43048	47291.2	26799	35540.2	39280.9	47213.2	26716.7	46037.5	40953.7
NM_001044101.1	732855	RpS6	ribosomal protein S6	51265	30684	39758	49641	44781.5	30684	38408.4	45296.9	44707.7	30589.7	49752.9	47225.9
NM_001044103.1,XM_012695071.3	732856	RpS12	ribosomal protein S12	17913	8459	10717	16064	15647.5	8459	10353.2	14658.2	15621.7	8433.01	13411.2	15282.5
NM_001044105.1,XM_038013129.1	732857	RpS15A	ribosomal protein S15A	18738	10274	13441	16737	16368.2	10274	12984.7	15272.3	16341.2	10242.4	16820	15922.7
NM_001102561.1	732858	CecB1	cecropin B	37	53	48	38	32.3206	53	46.3706	34.6746	32.2673	52.8371	60.0669	36.1513
NM_001044107.1,XM_012694450.3	732859	Tctp	translationally controlled tumor protein	45579	42110	40597	45342	39814.6	42110	39218.9	41374.1	39749	41980.6	50802.9	43136.1
NM_001046867.1	732862	LOC732862	signal sequence receptor beta subunit	12678	2911	3731	9186	11074.6	2911	3604.35	8382.13	11056.4	2902.06	4668.95	8739.1
NM_001044109.2	732863	LOC732863	fatty acid binding protein	0	0	0	4	0	0	0	3.64996	0	0	0	3.8054
NM_001046868.1	732865	LOC732865	4-nitrophenylphosphatase	30	35	44	35	26.2059	35	42.5064	31.9371	26.1627	34.8925	55.0613	33.2972
NM_001046869.1	732866	LOC732866	ATP-binding cassette sub-family F member 2	1781	1516	1749	1504	1555.76	1516	1689.63	1372.38	1553.19	1511.34	2188.69	1430.83
NM_001046870.1	732867	LOC732867	abhydrolase domain containing 11	159	140	96	156	138.891	140	92.7413	142.348	138.662	139.57	120.134	148.411
NM_001046871.1	732868	LOC732868	ARP1 actin-related protein 1-like protein A	1927	1320	1111	1861	1683.29	1320	1073.29	1698.14	1680.52	1315.94	1390.3	1770.46
NM_001046872.1	732869	LOC732869	aspartate aminotransferase	6827	5251	7981	7495	5963.59	5251	7710.08	6839.11	5953.76	5234.87	9987.38	7130.36
NM_001046873.1	732870	LOC732870	26S protease regulatory subunit 6B	2918	2298	2678	2751	2548.96	2298	2587.1	2510.26	2544.76	2290.94	3351.23	2617.16
NM_001046874.1,XM_012697508.3,XM_012697509.3	732871	LOC732871	GTP binding protein	5195	1191	1572	3490	4537.99	1191	1518.64	3184.59	4530.51	1187.34	1967.19	3320.21
NM_001046875.1	732872	LOC732872	karyopherin alpha 3	11736	6499	7297	7987	10251.7	6499	7049.3	7288.05	10234.8	6479.03	9131.42	7598.43
NM_001046876.1	732873	mRpS5	mitochondrial ribosomal protein S5	1469	774	630	1144	1283.22	774	608.615	1043.89	1281.1	771.622	788.378	1088.34
NM_001046877.1	732874	mRpS21	mitochondrial ribosomal protein S21	808	820	493	814	705.812	820	476.265	742.767	704.649	817.48	616.937	774.398
NM_001046878.1,XM_012696177.3,XM_012696178.3	732875	LOC732875	peripheral-type benzodiazepine receptor	5759	4513	2997	4676	5030.66	4513	2895.27	4266.8	5022.37	4499.13	3750.43	4448.51
NM_001046879.1	732876	LOC732876	proteasome 25 kDa subunit	3685	2519	3596	3481	3218.96	2519	3473.93	3176.38	3213.65	2511.26	4500.01	3311.65
NM_001044111.1,XM_012697635.3	732877	LOC732877	small GTP binding protein RAB8	1487	1281	1096	1431	1298.94	1281	1058.8	1305.77	1296.8	1277.06	1371.53	1361.38
NM_001044113.2	732878	Y14	RNA binding motif protein	1762	1379	942	2038	1539.16	1379	910.024	1859.65	1536.62	1374.76	1178.81	1938.85
NM_001046880.1	732879	LOC732879	syndecan binding protein	1439	1481	1080	876	1257.01	1481	1043.34	799.341	1254.94	1476.45	1351.51	833.382
NM_001046881.1	732880	LOC732880	septin	1024	921	736	1015	894.495	921	711.016	926.177	893.02	918.17	921.026	965.62
NM_001046882.1	732881	LOC732881	salivary secreted ribonuclease	1695	1676	1159	1472	1480.63	1676	1119.66	1343.18	1478.19	1670.85	1450.37	1400.39
NM_001046883.1	732882	LOC732882	thioredoxin	3550	2980	2932	3576	3101.03	2980	2832.47	3263.06	3095.92	2970.84	3669.09	3402.03
NM_001046884.1	732883	LOC732883	transcriptional adaptor 3	1032	1014	771	914	901.483	1014	744.828	834.016	899.997	1010.88	964.825	869.533
NM_001046885.1,XM_012693675.3,XM_038010827.1	732884	LOC732884	trypsin-like protease	3	8	4	8	2.62059	8	3.86422	7.29992	2.61627	7.97542	5.00558	7.6108
NM_001110325.1,NM_001110326.1	732885	LOC732885	very low-density lipoprotein receptor	278	378	210	147	242.841	378	202.872	134.136	242.441	376.839	262.793	139.848
NM_001046887.1	732886	LOC732886	translation initiation factor 1a	89	24	8	29	77.7442	24	7.72844	26.4622	77.616	23.9263	10.0112	27.5891
NM_001046888.1	732887	LOC732887	ADP-ribosylation factor-like 6 interacting protein	278	299	228	290	242.841	299	220.261	264.622	242.441	298.081	285.318	275.891
NM_001046889.1	732888	LOC732888	cleavage and polyadenylation specific factor 5	1450	962	687	1024	1266.62	962	663.68	934.389	1264.53	959.044	859.708	974.182
NM_001046890.1	732889	LOC732889	cellular retinaldehyde-binding protein	8	4	9	7	6.98824	4	8.69449	6.38743	6.97672	3.98771	11.2625	6.65945
NM_001046891.1	732890	LOC732890	cytidylate kinase	537	375	291	524	469.086	375	281.122	478.145	468.312	373.848	364.156	498.507
NM_001046892.1	732891	LOC732891	diptheria toxin resistance protein	534	486	339	510	466.465	486	327.493	465.37	465.696	484.507	424.223	485.188
NM_001046893.1	732892	LOC732892	embryonic development factor	474	431	257	323	414.053	431	248.276	294.734	413.371	429.676	321.608	307.286
NM_001046894.1,XM_038021736.1,XM_038021737.1	732893	LOC732893	elongation factor Ts	603	496	356	527	526.738	496	343.916	480.882	525.87	494.476	445.496	501.361
NM_001046895.3,XM_021351865.1,XM_021351866.2,XM_021351867.2	732894	LOC732894	FtsJ-like methyltransferase-like	353	186	104	266	308.356	186	100.47	242.722	307.848	185.428	130.145	253.059
NM_001046896.1	732895	LOC732895	heme oxygenase	327	364	333	399	285.644	364	321.696	364.083	285.173	362.882	416.714	379.588
NM_001046897.1	732896	mRpS10	mitochondrial ribosomal protein S10	245	104	118	143	214.015	104	113.994	130.486	213.662	103.68	147.665	136.043
NM_001046898.1	732897	mRpS25	mitochondrial ribosomal protein S25	649	344	206	532	566.921	344	199.007	485.444	565.986	342.943	257.787	506.118
NM_001046899.2	732898	LOC732898	methionine sulfoxide reductase	287	326	182	370	250.703	326	175.822	337.621	250.29	324.998	227.754	351.999
NM_001046900.1	732899	LOC732899	nascent polypeptide associated complex protein alpha subunit	11352	5433	5486	9224	9916.31	5433	5299.78	8416.8	9899.97	5416.31	6865.15	8775.25
NM_001046901.1	732900	LOC732900	NADH dehydrogenase-ubiquinone Fe-S protein 2	2163	2031	1357	1746	1889.44	2031	1310.94	1593.21	1886.33	2024.76	1698.14	1661.06
NM_001046902.1	732901	LOC732901	prolactin regulatory binding-element protein	2350	1062	1232	1781	2052.8	1062	1190.18	1625.14	2049.41	1058.74	1541.72	1694.35
NM_001046903.1	732902	Rab7	Rab7 protein	2830	2391	1574	2393	2472.09	2391	1520.57	2183.59	2468.01	2383.65	1969.69	2276.58
NM_001046904.1	732903	LOC732903	RAN binding protein	869	350	278	537	759.097	350	268.563	490.007	757.846	348.925	347.888	510.875
NM_001046905.1	732904	LOC732904	small nuclear ribonucleoprotein E	1174	362	411	854	1025.52	362	397.049	779.266	1023.83	360.888	514.323	812.452
NM_001046906.1	732905	LOC732905	surfeit 5	489	435	275	385	427.156	435	265.665	351.309	426.452	433.663	344.133	366.27
NM_001046907.1	732906	LOC732906	transgelin	13801	16489	15126	13654	12055.6	16489	14612.5	12459.1	12035.7	16438.3	18928.6	12989.7
NM_001046908.1	732907	LOC732907	WD repeat domain 61	581	228	156	338	507.521	228	150.705	308.421	506.684	227.299	195.218	321.556
NM_001046909.1	732908	Yipf6	Yipf6 protein	1087	767	494	815	949.527	767	477.231	743.679	947.962	764.643	618.189	775.35
NM_001046910.1	732909	LOC732909	AAA family ATPase	12	4	0	18	10.4824	4	0	16.4248	10.4651	3.98771	0	17.1243
NM_001046911.1	732910	LOC732910	phosphoribosylaminoimidazole carboxylase	10733	24966	16717	24580	9375.6	24966	16149.5	22429	9360.14	24889.3	20919.6	23384.2
NM_001046912.1	732911	LOC732911	Bem46-like protein	63	57	28	51	55.0324	57	27.0495	46.537	54.9417	56.8249	35.039	48.5188
NM_001046913.1	732912	LOC732912	bolA-like 3	683	446	296	624	596.621	446	285.952	569.394	595.637	444.63	370.413	593.642
NM_001046914.1	732913	LOC732913	mRNA cap-binding protein eIF4E	3891	2555	1855	3015	3398.9	2555	1792.03	2751.16	3393.3	2547.15	2321.34	2868.32
NM_001046915.1,XM_012689217.2	732914	LOC732914	F-box only protein 21	1526	1438	1183	1351	1333.01	1438	1142.84	1232.77	1330.81	1433.58	1480.4	1285.27
NM_001046916.1	732915	LOC732915	fructose-1,6-bisphosphatase	10601	14115	16391	14105	9260.29	14115	15834.6	12870.7	9245.03	14071.6	20511.6	13418.8
NM_001044115.3,XM_004926668.4,XM_004926672.4,XM_012690801.2,XM_012690802.2,XM_038019626.1,XM_038019627.1,XM_038019628.1,XM_038019629.1,XM_038019630.1,XM_038019631.1,XM_038019632.1,XM_038019633.1,XM_038019634.1,XM_038019635.1,XM_038019636.1,XM_038019637.1,XM_038019638.1,XM_038019639.1,XM_038019640.1,XM_038019641.1,XM_038019642.1,XM_038019643.1,XM_038019644.1,XM_038019645.1,XM_038019646.1,XM_038019…	732916	LOC732916	ferritin	21896	28371	21303	19405	19126.8	28371	20579.9	17706.9	19095.3	28283.8	26658.5	18460.9
NM_001046917.1	732917	Fkbp12	FK506-binding protein	12366	9636	6198	10468	10802.1	9636	5987.61	9551.94	10784.3	9606.39	7756.14	9958.73
NM_001046918.2,XM_038019650.1,XM_038019651.1,XM_038019652.1	732918	LOC732918	interleukin enhancer binding factor	1832	959	925	1204	1600.31	959	893.601	1098.64	1597.67	956.053	1157.54	1145.42
NM_001046919.1	732919	LOC732919	mitochondrial single-stranded DNA-binding protein	397	148	138	197	346.791	148	133.316	179.76	346.22	147.545	172.692	187.416
NM_001046920.1	732920	LOC732920	pelota-like protein	1347	1191	876	1139	1176.64	1191	846.264	1039.33	1174.71	1187.34	1096.22	1083.59
NM_001046921.1	732921	LOC732921	peroxiredoxin	6453	9164	5930	6074	5636.89	9164	5728.71	5542.46	5627.6	9135.84	7420.77	5778.5
NM_001046922.1	732922	LOC732922	proteasome alpha 3 subunit	2353	1788	1931	1930	2055.42	1788	1865.45	1761.1	2052.03	1782.51	2416.44	1836.1
NM_001046923.1	732923	LOC732923	DNA-directed RNA polymerase II polypeptide	356	255	237	259	310.977	255	228.955	236.335	310.464	254.216	296.58	246.4
NM_001046924.1	732924	LOC732924	signal recognition particle 19 kDa protein	1102	624	402	902	962.63	624	388.354	823.066	961.043	622.083	503.06	858.117
NM_001046925.1,XM_021347555.2,XM_021347556.2	732925	LOC732925	syntaxin 5A	2546	1362	832	1863	2224.01	1362	803.758	1699.97	2220.34	1357.81	1041.16	1772.36
NM_001046926.1	732926	LOC732926	tetraspanin E118	3316	3794	2638	2870	2896.62	3794	2548.45	2618.85	2891.85	3782.34	3301.18	2730.37
NM_001046927.1	732927	LOC732927	transcription factor 2B	195	103	135	158	170.338	103	130.417	144.173	170.058	102.684	168.938	150.313
NM_001046928.1	732928	Ubc13	ubiquitin conjugating enzyme E2	3095	1639	1709	2432	2703.57	1639	1650.99	2219.17	2699.12	1633.96	2138.63	2313.68
NM_001046929.1	732929	Vps37A	vacuolar protein sorting 37 homolog A (S. cerevisiae)	865	925	569	864	755.603	925	549.685	788.391	754.358	922.158	712.043	821.966
NM_001046930.1	732930	LOC732930	BET1-like protein	806	334	302	578	704.065	334	291.749	527.419	702.905	332.974	377.921	549.88
NM_001046931.1,NM_001110324.1,XM_012695261.3,XM_012695263.3	732931	LOC732931	calcyphosphine	410	516	330	355	358.147	516	318.798	323.934	357.557	514.414	412.96	337.729
NM_001044117.3,NM_001173358.1,XM_038013638.1,XM_038013639.1,XR_005245163.1	732932	LOC732932	DEAD box polypeptide 5	14709	8302	9647	11753	12848.7	8302	9319.53	10724.5	12827.6	8276.49	12072.2	11181.2
NM_001046932.1,XM_021347482.2,XM_038015189.1	732933	EAP30	ELL complex EAP30 subunit	632	615	376	547	552.071	615	363.237	499.132	551.161	613.11	470.524	520.388
NM_001046933.2	732934	LOC732934	H+ transporting ATP synthase subunit g	2803	1927	970	2138	2448.5	1927	937.073	1950.9	2444.47	1921.08	1213.85	2033.99
NM_001046934.1	732935	LOC732935	histone H3	20	15	8	22	17.4706	15	7.72844	20.0748	17.4418	14.9539	10.0112	20.9297
NM_001046935.1,XM_012695962.3	732936	LOC732936	haloacid dehalogenase	862	403	264	459	752.983	403	255.039	418.833	751.742	401.762	330.368	436.669
NM_001046936.1	732937	LOC732937	N-acetyltransferase	191	139	125	183	166.844	139	120.757	166.986	166.569	138.573	156.424	174.097
NM_001046937.1	732938	LOC732938	preimplantation protein	1362	1260	832	1362	1189.75	1260	803.758	1242.81	1187.79	1256.13	1041.16	1295.74
NM_001046938.1	732939	LOC732939	protein tyrosine phosphatase	2520	1348	1086	1803	2201.3	1348	1049.14	1645.22	2197.67	1343.86	1359.01	1715.28
NM_001046939.2	732940	LOC732940	small nuclear ribonucleoprotein Sm D1	1633	668	638	997	1426.47	668	616.343	909.752	1424.12	665.947	798.39	948.495
NM_001046940.1	732941	LOC732941	small nuclear ribonucleoprotein G	344	203	117	292	300.494	203	113.028	266.447	299.999	202.376	146.413	277.794
NM_001046941.2	732942	LOC732942	transcription elongation factor S-II	827	672	406	674	722.409	672	392.218	615.018	721.218	669.935	508.066	641.21
NM_001046942.1	732943	LOC732943	ubiquitin-conjugating enzyme E2	2407	1325	1192	1877	2102.59	1325	1151.54	1712.74	2099.12	1320.93	1491.66	1785.68
NM_001046943.1,XM_021347558.2,XM_021347559.1	732944	LOC732944	WW domain binding protein 4	895	966	734	780	781.809	966	709.084	711.742	780.521	963.032	918.523	742.053
NM_001046944.1	732945	LOC732945	eukaryotic translation initiation factor 4E-binding protein 2	8000	7540	12648	7098	6988.24	7540	12218.7	6476.85	6976.72	7516.83	15827.6	6752.68
NM_001046945.1	732946	Vta1	Vps20-associated 1 homolog (S. cerevisiae)	902	834	577	736	787.924	834	557.414	671.592	786.625	831.437	722.054	700.193
NM_001046946.1	732947	CCE-un1	carboxylesterase clade H, member 1	949	1347	1390	1010	828.98	1347	1342.82	921.615	827.613	1342.86	1739.44	960.863
NM_001046947.1,XM_021351256.2	732948	LOC732948	transcription elongation factor B polypeptide 1	2179	1552	1374	1958	1903.42	1552	1327.36	1786.65	1900.28	1547.23	1719.42	1862.74
NM_001044119.1,XM_012690804.3,XM_021348332.2	732949	LOC732949	ferritin	31478	42473	37275	30482	27497	42473	36009.7	27814.5	27451.6	42342.5	46645.7	28999
NM_001046948.1,XM_012692309.3	732950	LOC732950	golgi SNAP receptor complex member 2	674	275	190	524	588.759	275	183.55	478.145	587.789	274.155	237.765	498.507
NM_001046949.1	732951	LOC732951	3-hydroxyacyl-CoA dehydrogenase	1402	851	541	879	1224.69	851	522.636	802.078	1222.67	848.385	677.004	836.236
NM_001046950.1	732952	CLIP3	clip domain serine protease 3	663	859	744	585	579.15	859	718.745	533.806	578.196	856.361	931.037	556.539
NM_001046951.1,XM_021350300.2,XM_021350302.2	732953	LOC732953	leukotriene A4 hydrolase	15492	17131	13569	13880	13532.7	17131	13108.4	12665.4	13510.4	17078.4	16980.2	13204.7
NM_001046952.1	732954	LOC732954	LRP16 protein	520	388	402	408	454.235	388	388.354	372.296	453.487	386.808	503.06	388.151
NM_001046953.1	732955	LOC732955	LSM Sm-like protein family member	318	169	113	263	277.782	169	109.164	239.985	277.325	168.481	141.408	250.205
NM_001046954.1	732956	LOC732956	mitochondrial inorganic phosphate carrier	10	8	4	10	8.7353	8	3.86422	9.1249	8.7209	7.97542	5.00558	9.51349
NM_001046955.1,XM_038017475.1	732957	LOC732957	sec13-like protein	960	475	444	658	838.589	475	428.928	600.418	837.206	473.54	555.619	625.988
NM_001046956.1	732958	SPARC	secreted protein, acidic, cysteine-rich (osteonectin)	65945	45312	19632	47818	57604.9	45312	18965.6	43633.4	57510	45172.8	24567.4	45491.6
NM_001046957.1	732959	LOC732959	transcription initiation factor TFIID subunit 12	561	539	419	562	490.05	539	404.777	512.819	489.242	537.344	524.334	534.658
NM_001046958.1	732960	LOC732960	zinc-containing alcohol dehydrogenase	30900	28897	18608	29228	26992.1	28897	17976.4	26670.2	26947.6	28808.2	23285.9	27806
NM_001046959.1	732961	LOC732961	3-hydroxyacyl-CoA dehydrogenase	4209	3967	1953	3536	3676.69	3967	1886.71	3226.56	3670.63	3954.81	2443.97	3363.97
NM_001046960.1	732962	LOC732962	antennal-enriched UDP-glycosyltransferase	4	0	0	0	3.49412	0	0	0	3.48836	0	0	0
NM_001046961.1	732963	LOC732963	alcohol dehydrogenase	4	0	4	0	3.49412	0	3.86422	0	3.48836	0	5.00558	0
NM_001046962.1	732964	LOC732964	archease	567	408	255	420	495.291	408	246.344	383.246	494.475	406.746	319.106	399.567
NM_001046963.1,XM_038021073.1	732965	LOC732965	H+ transporting ATP synthase gamma subunit	10567	8591	5496	7870	9230.59	8591	5309.44	7181.29	9215.37	8564.6	6877.66	7487.12
NM_001046964.1	732966	LOC732966	H+ transporting ATPase V0 subunit D	2860	2140	1897	2478	2498.3	2140	1832.61	2261.15	2494.18	2133.42	2373.89	2357.44
NM_001046965.1,XM_038017097.1	732967	LOC732967	chymotrypsin-like serine protease	2	5	0	9	1.74706	5	0	8.21241	1.74418	4.98464	0	8.56214
NM_001046966.1,XM_038017904.1	732968	LOC732968	cyclic AMP-regulated protein	17262	17197	11029	16616	15078.9	17197	10654.6	15161.9	15054	17144.2	13801.6	15807.6
NM_001046967.1	732969	LOC732969	dicarbonyl L-xylulose reductase	1979	901	380	1618	1728.72	901	367.101	1476.41	1725.87	898.232	475.53	1539.28
NM_001046968.1	732970	eIF3i	Eukaryotic translation initiation factor 3 subunit I	4732	2429	2204	3593	4133.54	2429	2129.19	3278.58	4126.73	2421.54	2758.07	3418.2
NM_001044121.1	732971	eIF3g	Eukaryotic translation initiation factor 3 subunit G	5354	3252	2929	4731	4676.88	3252	2829.57	4316.99	4669.17	3242.01	3665.33	4500.83
NM_001046969.2	732972	LOC732972	F-actin capping protein beta subunit	1806	1410	1104	1354	1577.59	1410	1066.52	1235.51	1574.99	1405.67	1381.54	1288.13
NM_001046970.1	732973	GSTo3	glutathione S-transferase omega 3	760	593	407	732	663.883	593	393.184	667.942	662.788	591.178	509.317	696.388
NM_001046971.1,XM_012695749.3	732974	LOC732974	hydroxysteroid dehydrogenase	5353	5193	2580	3518	4676.01	5193	2492.42	3210.14	4668.3	5177.04	3228.6	3346.85
NM_001046972.1	732975	LOC732975	muscular protein 20	30	52	18	30	26.2059	52	17.389	27.3747	26.1627	51.8402	22.5251	28.5405
NM_001046973.2	732976	LOC732976	nucleolar protein family A member 2	508	47	77	239	443.753	47	74.3862	218.085	443.022	46.8556	96.3574	227.373
NM_001046974.1	732977	LOC732977	serine/threonine protein phosphatase 6	771	465	404	611	673.491	465	390.286	557.531	672.381	463.571	505.563	581.275
NM_001046975.1,XM_021349470.2	732978	LOC732978	coenzyme Q4-like protein	699	877	525	652	610.597	877	507.179	594.943	609.591	874.305	656.982	620.28
NM_001046976.1	732979	Rbm17	RNA binding motif protein 17	699	606	391	698	610.597	606	377.727	636.918	609.591	604.138	489.295	664.042
NM_001044123.2	732980	LOC732980	14 kDa subunit splicing factor 3b	576	364	231	488	503.153	364	223.159	445.295	502.324	362.882	289.072	464.259
NM_001046977.1	732981	Ssu72	Ssu72 RNA polymerase II CTD phosphatase	947	869	579	830	827.233	869	559.346	757.366	825.869	866.33	724.557	789.62
NM_001046978.1	732982	LOC732982	troponin C 25D	873	486	826	986	762.592	486	797.961	899.715	761.335	484.507	1033.65	938.031
NM_001046979.1	732983	LOC732983	tRNA (guanine-N7-)-methyltransferase	306	62	90	168	267.3	62	86.9449	153.298	266.86	61.8095	112.625	159.827
NM_001046980.1,XR_002431037.2	732984	LOC732984	tropomyosin 1	704	1240	271	799	614.965	1240	261.801	729.079	613.951	1236.19	339.128	760.128
NM_001046981.1	732985	LOC732985	U2 small nuclear ribonucleoprotein A'	524	354	259	461	457.73	354	250.208	420.658	456.975	352.912	324.111	438.572
NM_001046982.1	732986	LOC732986	UTP11-like U3 small nucleolar ribonucleoprotein	442	240	190	282	386.1	240	183.55	257.322	385.464	239.263	237.765	268.281
NM_001046983.1	732987	LOC732987	vacuolar ATP synthase subunit F	1850	1666	1200	1522	1616.03	1666	1159.27	1388.81	1613.37	1660.88	1501.67	1447.95
NM_001046984.2	732988	LOC732988	actin related protein 2/3 complex subunit 4	794	624	461	718	693.583	624	445.351	655.168	692.439	622.083	576.893	683.069
NM_001046985.2	732989	Atpsyn-beta	H+ transporting ATP synthase beta subunit	17167	13608	6757	12754	14995.9	13608	6527.63	11637.9	14971.2	13566.2	8455.67	12133.5
NM_001046986.1	732990	LOC732990	vacuolar ATP synthase subunit E	4626	3686	4040	4176	4040.95	3686	3902.86	3810.56	4034.29	3674.67	5055.63	3972.84
NM_001046987.1,XM_012691670.3	732991	Dhdds	dehydrodolichyl diphosphate synthase	886	763	638	936	773.947	763	616.343	854.09	772.672	760.656	798.39	890.463
NM_001046988.1	732992	GSTz2	glutathione S-transferae zeta 2	3923	3480	3427	4347	3426.86	3480	3310.67	3966.59	3421.21	3469.31	4288.53	4135.52
NM_001046989.1	732993	LOC732993	ML-domain containing secreted protein	202	292	186	236	176.453	292	179.686	215.348	176.162	291.103	232.759	224.518
NM_001046990.2	732994	LOC732994	mitochondrial translational release factor 1	475	417	285	489	414.927	417	275.326	446.207	414.243	415.719	356.647	465.21
NM_001046991.2,XM_012695413.2	732995	LOC732995	NADH-ubiquinone oxidoreductase Fe-S protein 7	1150	971	673	838	1004.56	971	650.155	764.666	1002.9	968.016	842.188	797.231
NM_001046992.1,XM_012691294.3	732996	LOC732996	ornithine decarboxylase	8256	5451	3421	6318	7211.86	5451	3304.87	5765.11	7199.97	5434.25	4281.02	6010.63
NM_001046993.3	732997	LOC732997	prefoldin subunit 3	1403	845	579	1246	1225.56	845	559.346	1136.96	1223.54	842.404	724.557	1185.38
NM_001046994.1	732998	LOC732998	proteasome subunit alpha type 6-A	2621	1449	2077	2186	2289.52	1449	2006.5	1994.7	2285.75	1444.55	2599.15	2079.65
NM_001046995.3	732999	LOC732999	proteasome beta 3 subunit	2685	2251	2208	2296	2345.43	2251	2133.05	2095.08	2341.56	2244.08	2763.08	2184.3
NM_001046996.1	733000	LOC733000	SCF apoptosis response protein	454	383	236	474	396.583	383	227.989	432.52	395.929	381.823	295.329	450.94
NM_001046997.2,XM_038019653.1	733001	LOC733001	serine proteinase-like protein	14286	13913	12747	12910	12479.2	13913	12314.3	11780.2	12458.7	13870.2	15951.5	12281.9
NM_001046998.1	733002	LOC733002	transcription initiation factor IIA gamma chain	708	572	414	518	618.459	572	399.947	472.67	617.44	570.242	518.077	492.799
NM_001046999.1	733003	LOC733003	thioredoxin peroxidase	1997	1344	1045	1434	1744.44	1344	1009.53	1308.51	1741.56	1339.87	1307.71	1364.24
NM_001044125.1	733005	Sp2	sex-specific storage-protein 2	4197828	4061296	2804749	4014916	3.66693e+06	4061296	2.70954e+06	3.66357e+06	3.66088e+06	4.04882e+06	3.50985e+06	3.81959e+06
NM_001047001.1,NM_001171756.1,XM_012694267.3,XM_038019122.1,XM_038019123.1	733006	ae48	alpha-esterase 48	2108	1532	1858	1557	1841.4	1532	1794.93	1420.75	1838.37	1527.29	2325.09	1481.25
NM_001047002.1,XM_038020201.1,XM_038020202.1	733007	LOC733007	copper transporter	447	427	271	357	390.468	427	261.801	325.759	389.824	425.688	339.128	339.632
NM_001047003.1,XM_012691318.3,XM_012691319.3	733008	LOC733008	dolichyl-phosphate mannosyltransferase	2278	2474	1388	1707	1989.9	2474	1340.88	1557.62	1986.62	2466.4	1736.94	1623.95
NM_001047004.1	733009	LOC733009	ARP6 actin-related protein 6-like protein	269	102	70	186	234.98	102	67.6238	169.723	234.592	101.687	87.5976	176.951
NM_001047005.1	733010	LOC733010	gasp	161	120	159	85	140.638	120	153.603	77.5616	140.406	119.631	198.972	80.8647
NM_001047006.1	733011	Hyi	hydroxypyruvate isomerase	36663	42580	33646	38069	32026.2	42580	32503.9	34737.6	31973.4	42449.2	42104.4	36216.9
NM_001047007.1,XM_012691028.3,XM_012691029.3	733012	LOC733012	heterotrimeric guanine nucleotide-binding protein beta subunit	4887	4270	3803	4773	4268.94	4270	3673.91	4355.31	4261.9	4256.88	4759.05	4540.79
NM_001047008.1,XM_038019654.1,XM_038019655.1	733013	LOC733013	insulin-related peptide binding protein	123	104	108	238	107.444	104	104.334	217.173	107.267	103.68	135.151	226.421
NM_001047009.1	733014	LOC733014	juvenile hormone esterase binding protein	405	313	202	247	353.78	313	195.143	225.385	353.196	312.038	252.782	234.983
NM_001047010.1	733015	LOC733015	mitochondrial aldehyde dehydrogenase	43151	39304	11032	26621	37693.7	39304	10657.5	24291.4	37631.6	39183.2	13805.4	25325.9
NM_001047011.1	733016	LOC733016	muscular protein 20	461	996	192	844	402.697	996	185.483	770.141	402.033	992.94	240.268	802.939
NM_001047012.1,NM_001110314.1	733017	LOC733017	NADH dehydrogenase	4277	4205	2711	3958	3736.09	4205	2618.97	3611.63	3729.93	4192.08	3392.53	3765.44
NM_001047013.1	733018	LOC733018	NADH dehydrogenase (ubiquinone) 1 beta subcomplex 10	1377	1074	733	1279	1202.85	1074	708.118	1167.07	1200.87	1070.7	917.272	1216.78
NM_001047014.1	733019	Ppib	peptidylprolyl isomerase B	22670	11533	10185	20619	19802.9	11533	9839.27	18814.6	19770.3	11497.6	12745.5	19615.9
NM_001047015.1	733020	LOC733020	protein phosphatase 1 catalytic subunit	2290	1100	1305	1926	2000.38	1100	1260.7	1757.45	1997.09	1096.62	1633.07	1832.3
NM_001047016.1	733021	LOC733021	phosphoribosyl pyrophosphate synthetase	42722	47300	38605	45338	37318.9	47300	37294.6	41370.5	37257.4	47154.7	48310.1	43132.3
NM_001047017.1,XM_038019656.1	733022	LOC733022	phosphate transport protein	18267	18473	12419	17792	15956.8	18473	11997.4	16235	15930.5	18416.2	15541.1	16926.4
NM_001047018.1,XM_038015625.1	733023	LOC733023	replication factor C4	118	125	79	125	103.077	125	76.3183	114.061	102.907	124.616	98.8601	118.919
NM_001047019.1	733024	LOC733024	26S proteasome regulatory ATPase subunit 10B	2660	2036	2459	2476	2323.59	2036	2375.53	2259.32	2319.76	2029.74	3077.18	2355.54
NM_001044127.1	733025	LOC733025	sorbitol dehydrogenase	27709	52055	26050	35671	24204.6	52055	25165.7	32549.4	24164.7	51895.1	32598.8	33935.6
NM_001047020.1	733026	LOC733026	SUMO-1 activating enzyme	1334	749	688	1060	1165.29	749	664.646	967.239	1163.37	746.699	860.959	1008.43
NM_001044128.2,NM_001170394.1	733027	tef2	translation elongation factor 2	143425	104246	124449	130337	125286	104246	120225	118931	125080	103926	155735	123996
NM_001047021.1,NM_001110348.1,XM_012694272.3,XM_012694273.1,XM_012694274.3,XM_038019125.1,XM_038019126.1	733028	LOC733028	thymosin	2129	4895	11058	3216	1859.74	4895	10682.6	2934.57	1856.68	4879.96	13837.9	3059.54
NM_001047022.1	733029	LOC733029	trafficking protein particle complex 6b	605	710	381	492	528.486	710	368.067	448.945	527.614	707.818	476.781	468.064
NM_001044129.2,XM_012697510.3	733030	LOC733030	troponin C	210	485	77	253	183.441	485	74.3862	230.86	183.139	483.51	96.3574	240.691
NM_001047023.1,XM_038018385.1,XM_038018388.1,XM_038018390.1	733031	LOC733031	vacuolar ATP synthase subunit H	3330	3359	2817	3088	2908.85	3359	2721.38	2817.77	2904.06	3348.68	3525.18	2937.77
NM_001047024.1	733032	LOC733032	DNA-3-methyladenine glycosylase I	39	34	44	42	34.0677	34	42.5064	38.3246	34.0115	33.8955	55.0613	39.9567
NM_001047025.1,XM_038018393.1,XM_038018396.1,XM_038018398.1,XM_038018400.1,XM_038018405.1,XM_038018407.1	733033	LOC733033	ecto-nucleotidase	1092	457	198	692	953.895	457	191.279	631.443	952.322	455.596	247.776	658.334
NM_001047026.1	733034	LOC733034	estrogen sulfotransferase	326	312	266	333	284.771	312	256.971	303.859	284.301	311.041	332.871	316.799
NM_001047027.1	733035	mRpS12	mitochondrial ribosomal protein S12	535	275	169	376	467.338	275	163.263	343.096	466.568	274.155	211.486	357.707
NM_001047028.1	733036	LOC733036	small androgen receptor-interacting protein	517	290	273	370	451.615	290	263.733	337.621	450.871	289.109	341.631	351.999
NM_001047029.1	733037	LOC733037	U2 small nuclear ribonucleoprotein auxiliary factor 2	2077	1373	1080	1554	1814.32	1373	1043.34	1418.01	1811.33	1368.78	1351.51	1478.4
NM_001047030.1,XM_038013640.1,XM_038013641.1	733038	SDR39U1	short chain dehydrogenase/reductase family 39U, member 1	473	483	341	449	413.18	483	329.425	409.708	412.499	481.516	426.725	427.156
NM_001047031.1,XM_012694654.2	733039	LOC733039	cysteine-type peptidase	536	538	412	555	468.212	538	398.015	506.432	467.44	536.347	515.574	527.999
NM_001047032.1	733040	LOC733040	exosc7 protein	159	97	66	157	138.891	97	63.7596	143.261	138.662	96.7019	82.592	149.362
NM_001047033.1	733041	LOC733041	FK506-binding protein	730	620	365	656	637.677	620	352.61	598.593	636.626	618.095	456.759	624.085
NM_001047034.1,XR_001139781.3	733042	LOC733042	Erg28-domain containing protein	123	73	53	101	107.444	73	51.2009	92.1615	107.267	72.7757	66.3239	96.0863
NM_001047035.2,XM_038021739.1,XM_038021740.1	733043	LOC733043	inosine triphosphatase	415	200	123	318	362.515	200	118.825	290.172	361.917	199.385	153.921	302.529
NM_001047036.1	733044	LOC733044	legumaturain	76	29	39	135	66.3883	29	37.6761	123.186	66.2788	28.9109	48.8044	128.432
NM_001047037.1	733045	LOC733045	phosphatidylinositol glycan	564	497	368	536	492.671	497	355.508	489.094	491.859	495.473	460.513	509.923
NM_001047038.1,XM_012697584.3,XM_038011889.1	733046	LOC733046	syntaxin	559	723	367	627	488.303	723	354.542	572.131	487.498	720.778	459.262	596.496
NM_001047039.1	733047	LOC733047	thioesterase superfamily member 2	203	181	86	144	177.327	181	83.0807	131.399	177.034	180.444	107.62	136.994
NM_001047040.1,XM_021352377.2	733048	LOC733048	vacuolar protein sorting 29	1563	1262	966	1317	1365.33	1262	933.209	1201.75	1363.08	1258.12	1208.85	1252.93
NM_001044131.1	733049	LOC733049	ALY	3652	3570	2367	3470	3190.13	3570	2286.65	3166.34	3184.87	3559.03	2962.05	3301.18
NM_001044133.1	733050	Cbp20	nuclear cap-binding protein subunit 2	760	628	575	756	663.883	628	555.482	689.842	662.788	626.07	719.552	719.22
NM_001044135.1	733051	LOC733051	CG10993-like protein	117	58	45	99	102.203	58	43.4725	90.3365	102.035	57.8218	56.3127	94.1836
NM_001044137.1	733052	eIF3-S9	eukaryotic translation initiation factor 3 subunit 9	12277	5622	5782	8597	10724.3	5622	5585.73	7844.67	10706.6	5604.73	7235.56	8178.75
NM_001044139.1,XM_012692310.3,XM_012692311.3,XM_012692312.3,XM_012692313.3,XM_012692314.3,XM_012692315.3,XM_012692316.2	733053	Rbp1	RNA-binding protein 1	2970	1607	1926	2133	2594.38	1607	1860.62	1946.34	2590.11	1602.06	2410.19	2029.23
NM_001044141.1	733054	TBPH	TAR DNA binding protein homolog	1659	775	776	1396	1449.19	775	749.659	1273.84	1446.8	772.619	971.082	1328.08
NM_001044143.1,XM_012696479.3	733055	LOC733055	tRNA selenocysteine 1-associated protein 1	596	362	351	479	520.624	362	339.085	437.083	519.766	360.888	439.239	455.696
NM_001044145.1	733056	Adh	alcohol dehydrogenase-like	5417	4583	2966	6032	4731.91	4583	2865.32	5504.14	4724.11	4568.92	3711.64	5738.54
NM_001044147.1,XM_012696480.2	733057	LOC733057	GTP-binding protein RAB2	2410	2161	1991	1829	2105.21	2161	1923.42	1668.94	2101.74	2154.36	2491.53	1740.02
NM_001044149.1,XM_012692867.3,XM_012692868.3,XM_012692869.3	733058	LOC733058	small GTP binding protein RAB5	6155	5668	5234	5787	5376.58	5668	5056.33	5280.58	5367.71	5650.58	6549.8	5505.46
NM_001047041.1,XM_004923342.4,XM_021353603.2,XM_038020203.1	733059	Bmp-2	bmp-2 protein	2504	1712	1542	2119	2187.32	1712	1489.66	1933.57	2183.71	1706.74	1929.65	2015.91
NM_001044151.1,XM_012693306.3	733060	mRpL2	mitochondrial ribosomal protein L2	548	405	212	371	478.694	405	204.804	338.534	477.905	403.756	265.296	352.951
XM_038020713.1,XM_038020714.1,XM_038020715.1,XM_038020716.1	733061	LOC733061	actin-binding LIM protein 2	5095	4480	2435	4421	4450.63	4480	2352.34	4034.12	4443.3	4466.23	3047.15	4205.92
XM_004930112.4,XM_004930113.4,XM_021350686.2,XM_021350687.2,XM_021350688.2	733062	LOC733062	very long-chain-fatty-acid--CoA ligase bubblegum	5429	5292	2050	4717	4742.39	5292	1980.41	4304.21	4734.58	5275.74	2565.36	4487.52
NM_001044153.1,XM_012690932.3,XM_012690933.3	733063	Rab11	ras-related GTP-binding protein Rab11	8824	7081	5322	7439	7708.03	7081	5141.34	6788.01	7695.32	7059.24	6659.92	7077.09
NM_001044155.1,XM_012695264.3,XM_038018712.1,XM_038018713.1	733064	Rab3	ras-related GTP-binding protein Rab3	16	16	10	27	13.9765	16	9.66055	24.6372	13.9534	15.9508	12.5139	25.6864
NM_001044157.1,XM_038021741.1,XM_038021742.1	733065	LOC733065	timeless	1649	1755	1283	1667	1440.45	1755	1239.45	1521.12	1438.08	1749.61	1605.54	1585.9
NM_001044159.1,XM_012689036.3,XM_012689037.3,XM_012689038.3,XM_038015627.1,XM_038015628.1,XM_038015629.1	733066	Tms1	membrane protein TMS1	6456	7714	6593	7087	5639.51	7714	6369.2	6466.81	5630.21	7690.3	8250.44	6742.21
NM_001044161.1,XM_012691890.3	733067	Nvd	neverland	1099	909	846	1004	960.009	909	817.282	916.14	958.427	906.207	1058.68	955.155
NM_001044163.1	733068	Sec61alpha	transport protein Sec61 alpha subunit	41414	9391	9820	27561	36176.4	9391	9486.66	25149.1	36116.7	9362.14	12288.7	26220.1
NM_001044165.1,XM_012697315.3	733069	LOC733069	mago nashi	1128	622	460	940	985.342	622	444.385	857.74	983.717	620.089	575.641	894.268
NM_001044167.1	733070	LOC733070	transport protein Sec61 beta subunit	16249	3248	2814	11385	14194	3248	2718.48	10388.7	14170.6	3238.02	3521.42	10831.1
NM_001044169.2	733071	LOC733071	synaptobrevin	366	291	145	245	319.712	291	140.078	223.56	319.185	290.106	181.452	233.081
NM_001109916.1	733072	Coc	cocoonase	0	0	0	0	0	0	0	0	0	0	0	0
NM_001044171.1	733073	LOC733073	SCP-related protein	69	67	64	68	60.2736	67	61.8275	62.0493	60.1742	66.7941	80.0892	64.6918
NM_001044173.1	733074	Rbmx2	RNA binding motif protein X-linked 2	190	156	89	172	165.971	156	85.9789	156.948	165.697	155.521	111.374	163.632
NM_001044175.2	733075	Poldip3	polymerase delta interacting protein 3	469	456	306	464	409.685	456	295.613	423.395	409.01	454.599	382.927	441.426
NM_001044177.1	733076	Nopp34	nucleolar phosphoprotein	626	265	222	389	546.83	265	214.464	354.958	545.928	264.186	277.81	370.075
NM_001044179.1,XM_012696481.3,XM_012696482.3,XM_012696483.3	733078	Pabn1	polyadenylate binding protein 2	2169	784	628	1338	1894.69	784	606.683	1220.91	1891.56	781.591	785.876	1272.91
NM_001044181.1	733079	Spx	spliceosomal protein on the X	426	262	210	346	372.124	262	202.872	315.721	371.51	261.195	262.793	329.167
NM_001044183.1	733081	LOC733081	eIF2B-alpha protein	370	105	54	168	323.206	105	52.167	153.298	322.673	104.677	67.5753	159.827
NM_001044185.1	733082	LOC733082	eIF2B-alpha-like protein	1811	1152	695	1400	1581.96	1152	671.408	1277.49	1579.35	1148.46	869.719	1331.89
NM_001044187.1	733083	LOC733083	eIF2B-beta protein	538	257	252	337	469.959	257	243.446	307.509	469.184	256.21	315.351	320.605
NM_001044189.1,XM_012695266.3,XM_012695267.3	733084	LOC733084	eIF2B-gamma protein	716	321	327	531	625.447	321	315.9	484.532	624.416	320.014	409.206	505.167
NM_001044191.1	733085	eIF3-S7	eukaryotic translation initiation factor 3 subunit 7	5329	2543	2224	3470	4655.04	2543	2148.51	3166.34	4647.37	2535.19	2783.1	3301.18
NM_001044193.1,XM_012692631.3,XM_012692632.3,XR_005245596.1	733086	eIF3c	Eukaryotic translation initiation factor 3 subunit C	10284	3239	4160	6967	8983.38	3239	4018.79	6357.32	8968.57	3229.05	5205.8	6628.05
NM_001044195.1	733087	LOC733087	eukaryotic translation initiation factor 4H	1366	1097	857	1015	1193.24	1097	827.909	926.177	1191.27	1093.63	1072.44	965.62
NM_001044197.1	733088	LOC733088	eukaryotic translation initiation factor 5	5392	3094	2785	5010	4710.07	3094	2690.46	4571.57	4702.31	3084.49	3485.13	4766.26
NM_001044199.1	733089	LOC733089	eukaryotic translation initiation factor 3 subunit 1	3892	1415	1717	2966	3399.78	1415	1658.72	2706.44	3394.17	1410.65	2148.64	2821.7
NM_001044201.1	733090	Tert	telomerase reverse transcriptase	102	86	74	86	89.1	86	71.4881	78.4741	88.9532	85.7357	92.6032	81.8161
NM_001044203.1	733092	Cjhbp	cytosolic juvenile hormone binding protein 36 kDa subunit	2351	1843	1225	1914	2053.67	1843	1183.42	1746.51	2050.28	1837.34	1532.96	1820.88
NM_001309597.1	733093	LOC733093	heat shock protein 70 A1	59	134	263	93	51.5383	134	254.072	84.8615	51.4533	133.588	329.117	88.4755
NM_001047042.1,XM_038013642.1	733095	LOC733095	alcohol dehydrogenase	25409	19129	10773	20532	22195.5	19129	10407.3	18735.2	22158.9	19070.2	13481.3	19533.1
NM_001047043.1	733096	LOC733096	DCMP deaminase	78	72	19	74	68.1353	72	18.355	67.5242	68.023	71.7788	23.7765	70.3999
NM_001047044.1,XM_012688542.3,XM_012688543.3,XM_021346537.2,XM_021346538.2,XM_021346539.2	733097	LOC733097	S-adenosylmethionine synthetase	23357	92538	17544	39994	20403	92538	16948.5	36494.1	20369.4	92253.7	21954.5	38048.3
NM_001047045.1	733098	LOC733098	transmembrane trafficking protein	8031	3785	2597	6634	7015.32	3785	2508.84	6053.46	7003.75	3773.37	3249.87	6311.25
NM_001047046.1	733099	LOC733099	cleavage and polyadenylation specific factor 4	896	779	1082	928	782.683	779	1045.27	846.79	781.393	776.606	1354.01	882.852
NM_001047047.1,XM_012689560.3	733100	LOC733100	dullard-like protein	959	772	577	769	837.715	772	557.414	701.705	836.334	769.628	722.054	731.588
NM_001047048.1	733101	LOC733101	microtubule-associated protein 1 light chain 3	2490	1946	2254	2769	2175.09	1946	2177.49	2526.68	2171.5	1940.02	2820.64	2634.29
NM_001047049.1	733102	Mtap	methylthioadenosine phosphorylase	1146	2983	1667	1755	1001.07	2983	1610.41	1601.42	999.415	2973.83	2086.07	1669.62
NM_001047050.1	733103	LOC733103	platelet-activating factor acetylhydrolase alpha subunit-like protein	853	653	365	655	745.121	653	352.61	597.681	743.893	650.994	456.759	623.134
NM_001047051.1,NM_001048239.1,XM_012688544.3	733104	Taf13	TBP-associated factor 13	695	755	565	714	607.103	755	545.821	651.518	606.103	752.68	707.038	679.263
NM_001047052.1	733105	LOC733105	eukaryotic translation initiation factor 6	838	490	467	710	732.018	490	451.148	647.868	730.811	488.494	584.401	675.458
NM_001047053.1	733106	LOC733106	S-phase kinase-associated protein	2464	2479	1371	2370	2152.38	2479	1324.46	2162.6	2148.83	2471.38	1715.66	2254.7
NM_001047054.1	733107	LOC733107	mitochondrial import inner membrane translocase subunit Tim9A	427	190	81	364	372.997	190	78.2505	332.146	372.382	189.416	101.363	346.291
NM_001047055.2,XM_012695963.3,XM_012695964.3,XM_012695967.3,XM_021352276.2,XM_021352277.2,XM_038018105.1,XM_038018190.1,XM_038018283.1	733108	LOC733108	peptidylprolyl isomerase	635	254	254	447	554.691	254	245.378	407.883	553.777	253.22	317.854	425.253
NM_001047056.1	733109	LOC733109	ubiquitin related modifier	291	175	148	303	254.197	175	142.976	276.484	253.778	174.462	185.206	288.259
NM_001047057.1,XM_038010828.1,XM_038010829.1	733110	LOC733110	epidermal retinal dehydrogenase	299	326	188	329	261.185	326	181.618	300.209	260.755	324.998	235.262	312.994
NM_001047058.1	733111	mRpL12	mitochondrial ribosomal protein L12	1184	682	454	836	1034.26	682	438.589	762.841	1032.55	679.904	568.133	795.328
NM_001047059.1,XM_012693924.3	733112	LOC733112	peroxisomal membrane protein PMP22	3396	3233	1702	2529	2966.51	3233	1644.23	2307.69	2961.62	3223.07	2129.87	2405.96
NM_001047060.2	733113	LOC733113	6-phosphogluconate dehydrogenase	20879	22319	15906	23133	18238.4	22319	15366.1	21108.6	18208.4	22250.4	19904.7	22007.6
NM_001047061.1,NM_001173356.1	733114	LOC733114	H+ transporting ATP synthase O subunit	5527	4078	1804	3999	4828	4078	1742.76	3649.05	4820.04	4065.47	2257.52	3804.45
NM_001047062.1,XM_038013643.1	733115	LOC733115	myosin regulatory light chain	0	0	0	0	0	0	0	0	0	0	0	0
NM_001047063.1	733116	LOC733116	eukaryotic translation initiation factor 3 subunit 5	7298	3342	3320	5870	6375.02	3342	3207.3	5356.31	6364.51	3331.73	4154.63	5584.42
NM_001047064.1	733117	his2Av	H2A histone family member V	2597	1935	1497	2118	2268.56	1935	1446.18	1932.65	2264.82	1929.05	1873.34	2014.96
NM_001047065.1	733118	LOC733118	NADH-ubiquinone oxidoreductase 20 kDa subunit	0	0	0	0	0	0	0	0	0	0	0	0
NM_001047066.1	733119	LOC733119	RNA binding region containing protein 1	4	11	0	8	3.49412	11	0	7.29992	3.48836	10.9662	0	7.6108
NM_001047067.1	733120	LOC733120	vacuolar ATP synthase subunit D	2	13	4	12	1.74706	13	3.86422	10.9499	1.74418	12.9601	5.00558	11.4162
NM_001047068.2,NM_001048237.2,XM_012688847.3	733121	LOC733121	chloride intracellular channel	2889	2215	1159	2389	2523.63	2215	1119.66	2179.94	2519.47	2208.19	1450.37	2272.77
NM_001047069.2	733122	LOC733122	eukaryotic translation initiation factor 3 subunit k	2647	1010	900	1671	2312.23	1010	869.449	1524.77	2308.42	1006.9	1126.25	1589.7
NM_001047070.1	733123	LOC733123	NADH-ubiquinone reductase	1403	1214	742	1134	1225.56	1214	716.813	1034.76	1223.54	1210.27	928.535	1078.83
NM_001047071.1	733124	LOC733124	proteasome subunit beta 7	2729	2082	2386	2340	2383.86	2082	2305.01	2135.23	2379.93	2075.6	2985.83	2226.16
NM_001047072.2	733125	LOC733125	serine protease 7	4	0	2	2	3.49412	0	1.93211	1.82498	3.48836	0	2.50279	1.9027
NM_001047073.1	733126	LOC733126	transmembrane emp24 protein transport domain containing 9	5623	3583	2637	5050	4911.86	3583	2547.49	4608.07	4903.76	3571.99	3299.93	4804.31
NM_001047074.1	733127	LOC733127	chromobox-like protein 5	943	751	707	870	823.739	751	683.001	793.866	822.381	748.692	884.736	827.674
NM_001047075.1	733128	LOC733128	glyoxylate reductase/hydroxypyruvate reductase	1281	811	671	907	1118.99	811	648.223	827.628	1117.15	808.508	839.686	862.874
NM_001047076.1	733129	LOC733129	isochorismatase domain containing protein	1065	1212	599	886	930.309	1212	578.667	808.466	928.776	1208.28	749.585	842.896
NM_001047077.1,NM_001110346.1,XM_012689669.3,XM_021347410.2,XM_038017905.1,XM_038017906.1	733130	LOC733130	mitochondrial phosphoenolpyruvate carboxykinase	22677	47765	46701	48204	19809	47765	45115.7	43985.6	19776.4	47618.2	58441.4	45858.8
NM_001047078.2	733131	LOC733131	proteasome 26S non-ATPase subunit 7	2192	1915	1955	1881	1914.78	1915	1888.64	1716.39	1911.62	1909.12	2446.48	1789.49
NM_001047079.1	733132	LOC733132	transaldolase	32194	25374	11205	28310	28122.4	25374	10824.6	25832.6	28076.1	25296	14021.9	26932.7
NM_001047080.1,XM_038016642.1,XM_038016643.1,XM_038016644.1,XM_038016646.1,XR_005245648.1,XR_005245649.1,XR_005245650.1,XR_005245651.1	733133	Bm_Bre5	beta-1,3-galactosyltransferase	1468	1180	1004	1172	1282.34	1180	969.919	1069.44	1280.23	1176.37	1256.4	1114.98
NM_001047081.1,XM_012690856.3	733134	LOC733134	pyruvate dehydrogenase E1 component beta subunit	5097	4795	2642	3754	4452.38	4795	2552.32	3425.49	4445.04	4780.27	3306.18	3571.37
NM_001047082.1,XM_012690984.3,XM_038014275.1	733135	LOC733135	nonmuscle myosin essential light chain	4735	3427	2475	4200	4136.16	3427	2390.99	3832.46	4129.35	3416.47	3097.2	3995.67
NM_001047083.1,XM_012696370.3,XM_012696371.3,XM_012696372.3	733136	LOC733136	hepatoma-derived growth factor-related protein 3	2046	1146	970	1519	1787.24	1146	937.073	1386.07	1784.3	1142.48	1213.85	1445.1
NM_001044205.1,XM_012690889.2	733137	Rsf1	repressor splicing factor 1	10089	5739	6578	7399	8813.04	5739	6354.71	6751.51	8798.52	5721.37	8231.67	7039.03
XM_004930509.4	733138	LOC733138	cleavage stimulation factor subunit 2 tau variant	1154	898	631	862	1008.05	898	609.581	786.566	1006.39	895.241	789.63	820.063
NM_001044207.1	733139	Acade	acyl-coenzyme A dehydrogenase	23386	52568	28101	33922	20428.4	52568	27147.1	30953.5	20394.7	52406.5	35165.4	32271.7
XM_004925016.4	733140	LOC733140	myogenesis-regulating glycosidase	0	2	0	0	0	2	0	0	0	1.99385	0	0
NM_001044209.1,XM_012690528.1	733141	LOC733141	transport protein Sec61 gamma subunit	8249	1968	1513	6126	7205.75	1968	1461.64	5589.91	7193.87	1961.95	1893.36	5827.97
NM_001044211.1,XM_012694800.3,XM_012694801.3,XM_012694802.3,XM_012694803.3,XM_012694804.3,XR_001140025.3,XR_005244851.1	733142	Sfrs6	splicing factor arginine/serine-rich 6	4824	3109	2567	3579	4213.91	3109	2479.86	3265.8	4206.96	3099.45	3212.33	3404.88
NM_001044213.1	733143	LOC733143	eukaryotic translation initiation factor 2 subunit 2	5031	2074	2643	3689	4394.73	2074	2553.28	3366.17	4387.48	2067.63	3307.44	3509.53
NM_001044215.1	733144	RpS28	ribosomal protein S28	10663	5906	6205	10043	9314.45	5906	5994.37	9164.13	9299.1	5887.85	7764.9	9554.4
NM_001045491.1	751080	Eck	ecdysteroid 22-kinase	2	2	8	4	1.74706	2	7.72844	3.64996	1.74418	1.99385	10.0112	3.8054
NM_001044217.1	751082	Btr175	cadherin-like membrane protein	73	66	50	28	63.7677	66	48.3027	25.5497	63.6626	65.7972	62.5697	26.6378
NM_001044219.1	751090	glv4	gloverin 4	166	719	351	163	145.006	719	339.085	148.736	144.767	716.791	439.239	155.07
NM_001044220.1	751091	LOC751091	copper chaperone	1982	1860	986	1895	1731.34	1860	952.53	1729.17	1728.48	1854.28	1233.87	1802.81
NM_001044221.1,XM_021349003.2	751092	LOC751092	aspartylglucosaminidase	565	441	382	584	493.544	441	369.033	532.894	492.731	439.645	478.033	555.588
NM_001045492.1	751613	Uccr	ubiquinol-cytochrome C reductase complex 14kD subunit	1662	1161	859	1574	1451.81	1161	829.841	1436.26	1449.41	1157.43	1074.95	1497.42
NM_001048213.1,XM_038018715.1	751838	Gogat	glutamate synthase	11531	17595	21633	17983	10072.7	17595	20898.7	16409.3	10056.1	17540.9	27071.4	17108.1
NM_001048214.1	751839	LOC751839	Arp2/3 complex subunit	420	361	195	357	366.883	361	188.381	325.759	366.278	359.891	244.022	339.632
NM_001098274.1,XM_012691673.3	767621	Nuc	alkaline nuclease	0	0	0	0	0	0	0	0	0	0	0	0
NM_001098275.1,XM_004924820.4,XM_012689219.2,XM_012689220.3	767622	LOC767622	NIF3-like protein	1335	985	690	1029	1166.16	985	666.578	938.952	1164.24	981.973	863.462	978.939
NM_001098276.1,XM_038021074.1	767623	LOC767623	uncharacterized LOC767623	357	299	182	323	311.85	299	175.822	294.734	311.336	298.081	227.754	307.286
NM_001098277.1,XM_038015630.1	767624	CTL16	C-type lectin 16	0	2	0	0	0	2	0	0	0	1.99385	0	0
NM_001098278.1,XM_012691210.3,XM_038020536.1,XM_038020537.1	768089	Oar1	octopamine receptor	0	2	2	0	0	2	1.93211	0	0	1.99385	2.50279	0
NM_001098280.1	778451	RpP1	ribosomal protein P1	35857	22200	18860	31296	31322.2	22200	18219.8	28557.3	31270.5	22131.8	23601.3	29773.4
NM_001098281.1	778452	RpL31	ribosomal protein L31	14256	8919	10198	12592	12453	8919	9851.83	11490.1	12432.5	8891.59	12761.7	11979.4
NM_001098282.1	778453	RpL32	ribosomal protein L32	15630	7318	9697	13889	13653.3	7318	9367.83	12673.6	13630.8	7295.51	12134.8	13213.3
NM_001098283.1	778454	RpL36A	ribosomal protein L36A	17254	8232	7711	13619	15071.9	8232	7449.25	12427.2	15047	8206.71	9649.5	12956.4
NM_001098284.1	778455	RpS13	ribosomal protein S13	21687	10662	13384	18727	18944.2	10662	12929.7	17088.2	18913	10629.2	16748.7	17815.9
NM_001098285.1	778456	LOC778456	ADP-ribosylation factor	14941	8647	6993	12149	13051.4	8647	6755.62	11085.8	13029.9	8620.43	8751	11557.9
NM_001098286.1	778457	LOC778457	h3 histone family 3a	7794	7082	5830	6868	6808.29	7082	5632.1	6266.98	6797.07	7060.24	7295.63	6533.87
NM_001098287.1,XM_012694451.3	778458	LOC778458	small nuclear ribonucleoprotein polypeptide	4409	2088	1768	3189	3851.39	2088	1707.99	2909.93	3845.04	2081.58	2212.47	3033.85
NM_001098288.1,NM_001098289.1,XM_012697927.3,XM_012697928.3,XM_012697929.3,XM_012697930.3,XM_012697931.3,XM_021346263.2	778459	LOC778459	annexin	940	1236	1077	947	821.118	1236	1040.44	864.128	819.765	1232.2	1347.75	900.928
NM_001098290.1,XM_038013644.1	778461	LOC778461	signal sequence receptor	16502	2719	4031	10658	14415	2719	3894.17	9725.31	14391.2	2710.65	5044.37	10139.5
NM_001098291.1,XR_001139729.3	778462	LOC778462	glucose-6-phosphate isomerase	24569	27075	17285	25414	21461.8	27075	16698.3	23190	21426.4	26991.8	21630.3	24177.6
NM_001098292.1	778463	VATPc	vacuolar H+ ATP synthase 16 kDa proteolipid subunit	10031	9537	8667	9065	8762.38	9537	8372.8	8271.72	8747.93	9507.7	10845.8	8623.98
NM_001098293.1	778464	LOC778464	signal peptidase complex subunit 3	3921	1520	1129	3161	3425.11	1520	1090.68	2884.38	3419.46	1515.33	1412.82	3007.22
NM_001098294.1	778465	Ywhae	14-3-3 epsilon protein	12160	8274	8490	10204	10622.1	8274	8201.81	9311.04	10604.6	8248.58	10624.3	9707.57
NM_001098295.1	778466	LOC778466	NADP-dependent oxidoreductase	9425	10953	20430	9286	8233.02	10953	19736.5	8473.38	8219.45	10919.3	25566	8834.23
NM_001098296.1,XM_012692634.2,XM_021349702.1,XM_021349703.2,XM_021349704.1,XM_021349705.2	778467	LOC778467	fructose 1,6-bisphosphate aldolase	66538	62129	49170	68105	58122.9	62129	47500.9	62145.1	58027.1	61938.1	61531.1	64791.7
NM_001098297.1,XM_021350317.1	778468	LOC778468	heat shock protein 1	317	630	182	558	276.909	630	175.822	509.169	276.453	628.064	227.754	530.853
NM_001098298.1,XM_038014276.1	778469	LOC778469	arginine/serine-rich splicing factor 7	1751	873	884	1109	1529.55	873	853.993	1011.95	1527.03	870.318	1106.23	1055.05
NM_001101729.1,XM_012695085.3	778471	Lp-c21	low molecular lipoprotein 30K pBmHPC-21	2187696	2496074	2722294	2259587	1.91102e+06	2496074	2.62989e+06	2.06185e+06	1.90787e+06	2.4884e+06	3.40666e+06	2.14966e+06
NM_001098299.1,XM_012697316.2	778474	LOC778474	amine transporter-like	6980	3857	5776	6022	6097.24	3857	5579.93	5495.01	6087.19	3845.15	7228.05	5729.03
NM_001098300.1	778475	LOC778475	RNA methyltransferase-like	53	62	25	35	46.2971	62	24.1514	31.9371	46.2208	61.8095	31.2849	33.2972
NM_001098301.2,NM_001173352.1,NM_001173353.1,XM_012691996.3,XM_012691997.3,XM_012691998.3,XM_012691999.3,XM_012692000.3,XM_021349261.2,XM_021349262.1,XM_021349263.2,XM_021349264.2,XM_021349265.2,XM_038017098.1	778476	Mf	myofilin	338	647	129	477	295.253	647	124.621	435.258	294.766	645.012	161.43	453.794
NM_001098302.1	778477	LOC778477	uncharacterized LOC778477	179	145	94	110	156.362	145	90.8092	100.374	156.104	144.554	117.631	104.648
NM_001098303.2,XM_012697317.3	778478	LOC778478	SCP-related protein	34	12	19	26	29.7	12	18.355	23.7247	29.6511	11.9631	23.7765	24.7351
NM_001098304.1	778479	LOC778479	eukaryotic initiation factor 4B protein	6839	2614	3802	4507	5974.07	2614	3672.94	4112.59	5964.22	2605.97	4757.8	4287.73
NM_001098305.1	778480	LOC778480	signal recognition particle 14 kDa protein-like protein	1510	512	445	1045	1319.03	512	429.894	953.552	1316.86	510.427	556.87	994.16
NM_001098306.1	778481	Srp54	signal recognition particle 54 kDa protein-like	6202	2574	2044	4839	5417.63	2574	1974.62	4415.54	5408.7	2566.09	2557.85	4603.58
NM_001098307.1	778482	Srp68	signal recognition particle 68 kDa protein-like	4358	1367	1674	2829	3806.84	1367	1617.18	2581.43	3800.57	1362.8	2094.83	2691.37
NM_001098308.1	778483	CSP2	chemosensory protein 2	0	0	0	0	0	0	0	0	0	0	0	0
NM_001098309.1,XM_012693950.3,XM_012693956.3,XM_012693964.3	778484	CSP11	chemosensory protein 11	22	27	11	31	19.2177	27	10.6266	28.2872	19.186	26.917	13.7653	29.4918
NM_001098310.1,XM_021350344.2	778485	CSP12	chemosensory protein 12	0	2	0	0	0	2	0	0	0	1.99385	0	0
NM_001098311.1	778486	CSP15	chemosensory protein 15	186	164	124	183	162.477	164	119.791	166.986	162.209	163.496	155.173	174.097
NM_001098312.1,XM_021350191.2	778487	CSP16	chemosensory protein 16	35	58	34	32	30.5735	58	32.8459	29.1997	30.5231	57.8218	42.5474	30.4432
NM_001098313.1	778488	bmp0909-12	uncharacterized LOC778488	1047	4556	3223	1989	914.586	4556	3113.6	1814.94	913.078	4542	4033.24	1892.23
NM_001098314.1	778489	CTL10	C-type lectin 10	19449	22552	9082	14661	16989.3	22552	8773.71	13378	16961.3	22482.7	11365.2	13947.7
NM_001098315.1	778490	Or-19	olfactory receptor 19	0	0	0	0	0	0	0	0	0	0	0	0
NM_001098316.1	778491	Or-30	olfactory receptor 30	0	0	2	0	0	0	1.93211	0	0	0	2.50279	0
NM_001098317.1	778492	Or-41	olfactory receptor 41	0	0	0	0	0	0	0	0	0	0	0	0
NM_001098318.1	778493	LOC778493	candidate olfactory receptor	6	8	2	8	5.24118	8	1.93211	7.29992	5.23254	7.97542	2.50279	7.6108
NM_001098319.1	778494	Or-15	olfactory receptor 15	4	0	0	0	3.49412	0	0	0	3.48836	0	0	0
NM_001098320.1	778495	LOC778495	candidate olfactory receptor	0	2	6	8	0	2	5.79633	7.29992	0	1.99385	7.50837	7.6108
NM_001098321.1	778496	LOC778496	candidate olfactory receptor	0	0	0	0	0	0	0	0	0	0	0	0
NM_001098323.2	778498	LOC778498	troponin C type IIIa-like protein	16	58	6	84	13.9765	58	5.79633	76.6491	13.9534	57.8218	7.50837	79.9134
NM_001098324.1	778499	Hsp20.8	heat shock protein hsp20.8	2116	6249	13838	3013	1848.39	6249	13368.3	2749.33	1845.34	6229.8	17316.8	2866.42
NM_001098326.1,XM_012694928.3,XM_012694929.3	778501	LOC778501	programmed cell death protein 5-like protein	1381	768	611	1167	1206.34	768	590.26	1064.88	1204.36	765.64	764.602	1110.22
NM_001098327.1,XM_012690043.3,XM_012690044.3	778502	LOC778502	eukaryotic initiation factor 5C	13185	7332	8985	11512	11517.5	7332	8680	10504.6	11498.5	7309.47	11243.8	10951.9
NM_001098328.1,XM_021350709.2	778503	LOC778503	carboxypeptidase	0	0	0	0	0	0	0	0	0	0	0	0
NM_001098329.1	778504	LOC778504	dolichyl-diphosphooligosaccharide protein glycotransferase	9024	3048	2925	7193	7882.73	3048	2825.71	6563.54	7869.74	3038.63	3660.33	6843.06
NM_001098330.1	778505	LOC778505	uncharacterized LOC778505	1205	1616	1379	1321	1052.6	1616	1332.19	1205.4	1050.87	1611.03	1725.67	1256.73
NM_001098331.1,XM_012695414.2,XM_012695415.3	778506	LOC778506	uncharacterized LOC778506	1643	3154	2857	1821	1435.21	3154	2760.02	1661.64	1432.84	3144.31	3575.23	1732.41
NM_001098332.1	778507	LOC778507	uncharacterized LOC778507	160	169	91	124	139.765	169	87.911	113.149	139.534	168.481	113.877	117.967
NM_001098333.1	778508	LOC778508	mitochondrial ribosomal protein-like	417	263	199	388	364.262	263	192.245	354.046	363.662	262.192	249.027	369.124
NM_001098334.1,XM_012688307.3,XM_012688308.3,XM_012688309.3,XM_038019658.1	778509	LOC778509	thioredoxin-like protein	23546	20122	12231	21236	20568.1	20122	11815.8	19377.6	20534.2	20060.2	15305.8	20202.9
NM_001098335.1	778510	LOC778510	uncharacterized LOC778510	1647	1095	785	1404	1438.7	1095	758.353	1281.14	1436.33	1091.64	982.344	1335.69
NM_001098336.1,XM_012691030.3	778511	LOC778511	cathepsin L-like proteinase	0	2	0	0	0	2	0	0	0	1.99385	0	0
NM_001098337.1	778512	LOC778512	signal recognition particle receptor alpha subunit	6891	2572	2217	4807	6019.49	2572	2141.74	4386.34	6009.57	2564.1	2774.34	4573.14
NM_001111349.1,XM_021347992.2,XM_021347993.2,XM_038017476.1,XM_038017477.1,XM_038017478.1,XM_038017479.1	778513	Or-10	olfactory receptor 10	0	0	0	8	0	0	0	7.29992	0	0	0	7.6108
NM_001098339.1	778514	RpS20	ribosomal protein S20	21752	12529	16625	19398	19001	12529	16060.7	17700.5	18969.7	12490.5	20804.4	18454.3
NM_001098340.1	778515	LOC778515	proteasome 26S non-ATPase subunit 4	1717	1528	2123	1675	1499.85	1528	2050.93	1528.42	1497.38	1523.3	2656.71	1593.51
NM_001098341.1	778516	mRpL32	mitochondrial ribosomal protein L32	943	462	234	620	823.739	462	226.057	565.744	822.381	460.58	292.826	589.837
NM_001098342.1	778517	LOC778517	H+ transporting ATP synthase subunit e	4202	4452	1922	3620	3670.57	4452	1856.76	3303.21	3664.52	4438.32	2405.18	3443.88
NM_001098343.1	778518	MLC-2	myosin regulatory light chain 2	1310	2241	282	1486	1144.32	2241	272.427	1355.96	1142.44	2234.11	352.893	1413.71
NM_001098344.1	778519	LOC778519	mitochondrial ATP synthase coupling factor 6	3053	1782	978	2347	2666.89	1782	944.802	2141.61	2662.49	1776.52	1223.86	2232.82
NM_001098345.1	778521	LOC778521	farnesoic acid O-methyl transferase-like	24	18	24	30	20.9647	18	23.1853	27.3747	20.9302	17.9447	30.0335	28.5405
NM_001098346.1	778522	Srp9	signal recognition particle 9 kDa protein	689	304	270	524	601.862	304	260.835	478.145	600.87	303.066	337.876	498.507
NM_001098347.1,XM_021351869.2	778523	LOC778523	signal recognition particle receptor beta subunit	3882	1197	935	2653	3391.04	1197	903.261	2420.83	3385.45	1193.32	1170.05	2523.93
NM_001098348.1	778524	Or-42	olfactory receptor 42	0	0	0	0	0	0	0	0	0	0	0	0
NM_001098349.1,XM_012691190.3	778525	LOC778525	immune-related protein	10	8	2	8	8.7353	8	1.93211	7.29992	8.7209	7.97542	2.50279	7.6108
NM_001098350.2	778526	LOC778526	Bax inhibitor-1-like protein	15059	13169	10878	13189	13154.5	13169	10508.7	12034.8	13132.8	13128.5	13612.7	12547.3
NM_001098351.1	778527	LOC778527	ATPase inhibitor-like protein	4436	4286	2629	3507	3874.98	4286	2539.76	3200.1	3868.59	4272.83	3289.92	3336.38
NM_001098352.1	778528	Rab-10	small GTP-binding protein Rab10	880	745	523	735	768.706	745	505.247	670.68	767.439	742.711	654.479	699.242
NM_001098353.1	778529	Pabp	poly A binding protein	43719	38235	38739	48584	38189.8	38235	37424	44332.4	38126.9	38117.5	48477.8	46220.4
NM_001079652.1,XM_021348473.1	780848	LOC780848	cytochrome c oxidase polypeptide IV	7379	6346	3545	6467	6445.78	6346	3424.66	5901.07	6435.15	6326.5	4436.19	6152.38
NM_001079654.2	780849	Aanat	arylalkylamine N-acetyltransferase	4	4	7	2	3.49412	4	6.76238	1.82498	3.48836	3.98771	8.75976	1.9027
NM_001079666.1	780857	Cyp4m9	cytochrome P450 CYP4M9	2678	4253	2737	2178	2339.31	4253	2644.09	1987.4	2335.46	4239.93	3425.07	2072.04
NM_001079667.1	780858	Cyp6ab4	cytochrome P450 6AB4	83	266	646	232	72.503	266	624.071	211.698	72.3835	265.183	808.401	220.713
NM_001079879.1	791084	LOC791084	chaperonin	3748	1158	1165	2100	3273.99	1158	1125.45	1916.23	3268.59	1154.44	1457.87	1997.83
NM_001098355.1	100033384	Phf5a	PHD finger protein 5A	263	109	72	110	229.738	109	69.556	100.374	229.36	108.665	90.1004	104.648
NM_001098356.1	100033385	RpS27a	ribosomal protein S27a	32875	16869	20853	30480	28717.3	16869	20145.1	27812.7	28670	16817.2	26095.3	28997.1
NM_001083609.2	100036578	Cyp18a1	cytochrome P450 18a1	3560	4453	3858	4761	3109.77	4453	3727.04	4344.36	3104.64	4439.32	4827.88	4529.37
NM_001083610.1	100036579	Cyp9a20	cytochrome P450 9a20	6340	12511	11985	9588	5538.18	12511	11578.2	8748.95	5529.05	12472.6	14998	9121.54
NM_001083611.1	100036580	Cyp6ae2	cytochrome P450 6ae2	168	241	88	140	146.753	241	85.0128	127.749	146.511	240.259	110.123	133.189
XM_012690391.3	100036585	LOC100036585	pheromone binding protein 2	0	0	0	0	0	0	0	0	0	0	0	0
NM_001083626.1	100036586	Pbp3	pheromone binding protein 3	0	0	0	0	0	0	0	0	0	0	0	0
NM_001083627.1	100036587	LOC100036587	small nuclear ribonucleoprotein sm d2	1402	594	611	929	1224.69	594	590.26	847.703	1222.67	592.175	764.602	883.804
NM_001098357.1	100037420	LOC100037420	LSM1-like protein	248	190	106	225	216.635	190	102.402	205.31	216.278	189.416	132.648	214.054
NM_001164176.2	100037421	LOC100037421	NADPH oxidoreductase	63	38	46	52	55.0324	38	44.4385	47.4495	54.9417	37.8832	57.5641	49.4702
NM_001098358.1,XR_005246340.1	100037422	LOC100037422	vacuolar ATP synthase subunit B	5551	4661	3965	5079	4848.96	4661	3830.41	4634.53	4840.97	4646.68	4961.78	4831.9
NM_001098359.1	100037424	LOC100037424	vacuolar ATP synthase catalytic subunit A	6679	5720	5782	5269	5834.31	5720	5585.73	4807.91	5824.69	5702.42	7235.56	5012.66
NM_001098361.1,XM_021351854.2	100037426	LOC100037426	enolase	31151	27431	26145	30003	27211.3	27431	25257.5	27377.4	27166.5	27346.7	32717.7	28543.3
NM_001098362.1,XM_012689172.3	100037427	LOC100037427	eukaryotic initiation factor 4E-1	2	3	6	0	1.74706	3	5.79633	0	1.74418	2.99078	7.50837	0
NM_001098363.1	100037428	LOC100037428	eukaryotic initiation factor 4E-2	788	118	146	366	688.341	118	141.044	333.971	687.207	117.637	182.704	348.194
NM_001098365.2,NM_001173351.1,XM_012694431.2,XM_012694432.3	100037430	Gpd	glycerol-3-phosphate dehydrogenase	61	113	47	56	53.2853	113	45.4046	51.0994	53.1975	112.653	58.8155	53.2756
NM_001098367.2	100037432	Elav	Elav protein	1287	869	705	1276	1124.23	869	681.069	1164.34	1122.38	866.33	882.233	1213.92
NM_001098368.1,XM_012693066.3	100037433	Ptx1	pituitary homeobox1	8	6	8	6	6.98824	6	7.72844	5.47494	6.97672	5.98156	10.0112	5.7081
NM_001123333.1,XM_038015110.1	100037434	Or-9	olfactory receptor 9	13	12	22	26	11.3559	12	21.2532	23.7247	11.3372	11.9631	27.5307	24.7351
NM_001123334.1	100037435	LOC100037435	odorant receptor 12	4	13	5	0	3.49412	13	4.83027	0	3.48836	12.9601	6.25697	0
NM_001110153.1,XM_038020753.1	100037436	Or-33	olfactory receptor 33	7	4	3	2	6.11471	4	2.89816	1.82498	6.10463	3.98771	3.75418	1.9027
NM_001110006.1,XM_038017825.1	100037437	Or-35	olfactory receptor 35	1	1	1	8	0.87353	1	0.966055	7.29992	0.87209	0.996927	1.25139	7.6108
NM_001111329.1	100037438	Or-37	olfactory receptor 37	0	0	0	0	0	0	0	0	0	0	0	0
NM_001110007.1	100037439	Or-38	olfactory receptor 38	0	2	2	0	0	2	1.93211	0	0	1.99385	2.50279	0
NM_001111328.1,XM_038012219.1,XM_038012220.1	100037440	Or-45	olfactory receptor 45	1326	1303	1214	1327	1158.3	1303	1172.79	1210.87	1156.39	1299	1519.19	1262.44
NM_001111348.1,XM_038012221.1,XM_038012222.1	100037441	Or-47	olfactory receptor 47	28	0	11	19	24.4588	0	10.6266	17.3373	24.4185	0	13.7653	18.0756
NM_001098369.1	100037442	6pgl	6-phosphogluconolactonase	3937	2932	1201	2950	3439.09	2932	1160.23	2691.84	3433.42	2922.99	1502.92	2806.48
NM_001098370.1,XM_012694774.3,XM_012694775.3	100037443	STIP	septin and tuftelin interacting protein	752	851	703	736	656.894	851	679.137	671.592	655.812	848.385	879.73	700.193
NM_001098371.1,XM_038011362.1	100037444	LOC100037444	mitochondrial import inner membrane translocase	1775	687	587	1158	1550.52	687	567.074	1056.66	1547.96	684.889	734.568	1101.66
NM_001098360.1,NM_001098372.2,NM_001173342.1,NM_001173343.1,XM_021346418.2,XM_021346419.2,XM_021346420.2,XM_021346421.2,XM_021346422.2,XM_021346424.2,XM_021346425.2,XM_038010783.1	100038307	nAChRa6	nicotinic acetylcholine receptor subunit alpha 6	21	17	17	16	18.3441	17	16.4229	14.5998	18.3139	16.9478	21.2737	15.2216
NM_001085364.1,XM_012694914.3,XM_012694916.2	100038345	GlcNAcase1	beta-N-acetylglucosaminidase 1	4250	2207	1196	2896	3712.5	2207	1155.4	2642.57	3706.38	2200.22	1496.67	2755.11
NM_001098373.1	100049060	Titin2	titin-like protein	83	132	70	77	72.503	132	67.6238	70.2617	72.3835	131.594	87.5976	73.2539
NM_001098374.1	100049061	Enb2	antibacterial peptide enbocin 2	36	236	300	52	31.4471	236	289.816	47.4495	31.3952	235.275	375.418	49.4702
NM_001098375.1,XM_038019108.1,XM_038019109.1	100049169	burs	bursicon alpha subunit	2	0	2	4	1.74706	0	1.93211	3.64996	1.74418	0	2.50279	3.8054
NM_001099606.1,XM_012688474.3	100101149	RpL34	ribosomal protein L34	17680	8556	10767	15990	15444	8556	10401.5	14590.7	15418.6	8529.71	13473.8	15212.1
NM_001099607.1	100101150	RpS24	ribosomal protein S24	7808	3610	4787	7220	6820.52	3610	4624.51	6588.17	6809.28	3598.91	5990.42	6868.74
NM_001099608.1	100101152	LOC100101152	ubiquinone biosynthesis protein COQ7-like protein	709	564	384	658	619.333	564	370.965	600.418	618.312	562.267	480.535	625.988
NM_001099609.1	100101153	LOC100101153	beta-tubulin	2	2	8	0	1.74706	2	7.72844	0	1.74418	1.99385	10.0112	0
NM_001099610.1	100101154	LOC100101154	ecdysteroid-regulated 16 kDa protein precursor	11244	15578	16561	13603	9821.97	15578	15998.8	12412.6	9805.78	15530.1	20724.3	12941.2
NM_001099611.1,XM_038017836.1	100101155	LOC100101155	nuclear Y/CCAAT-box binding factor C subunit NF/YC	913	323	271	545	797.533	323	261.801	497.307	796.218	322.008	339.128	518.485
NM_001099612.2	100101156	CPR69	cuticular protein RR-2 motif 69	34	20	75	89	29.7	20	72.4541	81.2116	29.6511	19.9385	93.8546	84.6701
NM_001099613.1	100101157	LOC100101157	eukaryotic translation initiation factor 1A	6735	3876	3603	4886	5883.22	3876	3480.7	4458.42	5873.53	3864.09	4508.77	4648.29
NM_001099614.1	100101158	LOC100101158	proteasome 26S non-ATPase subunit 9	272	319	226	312	237.6	319	218.328	284.697	237.208	318.02	282.815	296.821
NM_001099615.1	100101159	LOC100101159	Prpk-binding protein	1881	1716	1537	2025	1643.11	1716	1484.83	1847.79	1640.4	1710.73	1923.39	1926.48
NM_001046865.1,NM_001099616.1	100101160	LOC100101160	translocon-associated protein gamma	14537	2871	3078	9983	12698.5	2871	2973.52	9109.38	12677.6	2862.18	3851.79	9497.32
NM_001099617.1	100101161	LOC100101161	mobility group protein 1B	3943	2430	2996	3947	3444.33	2430	2894.3	3601.6	3438.65	2422.53	3749.18	3754.98
NM_001099618.1	100101162	LOC100101162	ring finger protein 5	1528	902	793	1362	1334.75	902	766.082	1242.81	1332.55	899.228	992.356	1295.74
NM_001099619.1	100101163	LOC100101163	methyltransferase	378	302	295	355	330.194	302	284.986	323.934	329.65	301.072	369.161	337.729
NM_001099620.1	100101164	LOC100101164	NADPH-specific isocitrate dehydrogenase	27122	7087	13186	16480	23691.9	7087	12738.4	15037.8	23652.8	7065.22	16500.9	15678.2
NM_001099621.1	100101165	LOC100101165	H+ transporting ATP synthase delta subunit	4402	3700	2255	3743	3845.28	3700	2178.45	3415.45	3838.94	3688.63	2821.89	3560.9
NM_001099622.1	100101166	LOC100101166	proteasome beta subunit	2779	2454	2768	2960	2427.54	2454	2674.04	2700.97	2423.54	2446.46	3463.86	2815.99
NM_001099623.1	100101167	LOC100101167	NTF2-like export factor 1	381	368	226	324	332.815	368	218.328	295.647	332.266	366.869	282.815	308.237
NM_001099796.1,NM_001110352.1	100101168	LOC100101168	ociad protein	650	417	369	517	567.794	417	356.474	471.757	566.858	415.719	461.764	491.848
NM_001099797.1,NM_001173350.1,XM_012696400.2	100101169	LOC100101169	phosphatidylethanolamine binding protein	7209	8741	5201	6728	6297.28	8741	5024.45	6139.23	6286.9	8714.14	6508.5	6400.68
NM_001099798.1	100101170	mRpS14	mitochondrial 28S ribosomal protein S14	682	313	249	480	595.747	313	240.548	437.995	594.765	312.038	311.597	456.648
NM_001099799.1	100101171	LOC100101171	scolexin	19121	14853	7250	17261	16702.8	14853	7003.9	15750.5	16675.2	14807.4	9072.61	16421.2
NM_001099800.1	100101172	LOC100101172	ribosomal protein L24	1252	531	586	792	1093.66	531	566.108	722.692	1091.86	529.368	733.317	753.469
NM_001099801.1,XM_038021706.1	100101173	LOC100101173	S-adenosyl-L-homocysteine hydrolase	89164	103834	64006	102520	77887.4	103834	61833.3	93548.4	77759	103515	80096.7	97532.3
NM_001047000.1,NM_001099807.1,NM_001110312.3,NM_001110313.1,XM_038018245.1,XM_038018246.1,XM_038018247.1,XM_038018248.1,XM_038018249.1,XM_038018250.1,XM_038018251.1,XM_038018252.1,XM_038018253.1,XM_038018254.1,XM_038018255.1,XM_038018256.1,XM_038018257.1,XM_038018258.1,XM_038018259.1,XM_038018260.1,XM_038018261.1,XM_038018262.1,XM_038018263.1,XM_038018264.1,XM_038018265.1,XM_038018266.1,XR_005245…	100101174	LOC100101174	tropomyosin	6526	6277	4090	5717	5700.66	6277	3951.16	5216.7	5691.26	6257.71	5118.2	5438.86
NM_001099803.1	100101175	LOC100101175	trypsin-like protease	1	0	0	0	0.87353	0	0	0	0.87209	0	0	0
NM_001099804.1	100101176	LOC100101176	glia maturation factor beta	290	297	223	312	253.324	297	215.43	284.697	252.906	296.087	279.061	296.821
NM_001099805.1,XM_038016175.1	100101177	LOC100101177	myo-inositol oxygenase	479	533	487	568	418.421	533	470.469	518.294	417.731	531.362	609.429	540.366
NM_001099806.1	100101178	LOC100101178	small nuclear ribonucleoprotein protein F	1687	1346	956	1294	1473.64	1346	923.549	1180.76	1471.22	1341.86	1196.33	1231.05
NM_001099808.1	100101180	LOC100101180	actin-depolymerizing factor 1	10075	8891	10988	8322	8800.81	8891	10615	7593.74	8786.31	8863.68	13750.3	7917.13
NM_001099809.1	100101181	LOC100101181	H+ transporting ATP synthase subunit d	6558	4498	2571	4745	5728.61	4498	2483.73	4329.76	5719.17	4484.18	3217.33	4514.15
NM_001099810.1,XM_012694093.2,XM_012694094.3,XM_012694095.2	100101182	LOC100101182	malate dehydrogenase	3206	4271	988	3054	2800.54	4271	954.462	2786.74	2795.92	4257.88	1236.38	2905.42
NM_001099811.1,XM_012696475.3,XM_038017444.1	100101183	LOC100101183	vesicle amine transport protein	9141	5586	7236	7007	7984.94	5586	6990.37	6393.81	7971.77	5568.84	9055.09	6666.11
NM_001099813.1,XM_012691496.3,XM_012691497.2,XM_012691498.3	100101185	LOC100101185	mRNA transport regulator 3	390	190	140	344	340.677	190	135.248	313.896	340.115	189.416	175.195	327.264
NM_001099814.1	100101186	LOC100101186	abnormal wing disc-like protein	38087	24879	21923	31923	33270.1	24879	21178.8	29129.4	33215.3	24802.6	27434.3	30369.9
NM_001099815.1	100101187	LOC100101187	coiled-coil-helix-coiled-coil-helix domain-containing protein 2, mitochondrial-like	3676	3094	2335	3229	3211.1	3094	2255.74	2946.43	3205.8	3084.49	2922.01	3071.91
NM_001099816.1	100101188	LOC100101188	transmembrane protein 14C	2410	2275	1232	1859	2105.21	2275	1190.18	1696.32	2101.74	2268.01	1541.72	1768.56
NM_001099817.1	100101189	LOC100101189	NADH dehydrogenase 1 alpha subcomplex subunit 5	678	498	283	524	592.253	498	273.394	478.145	591.277	496.47	354.145	498.507
NM_001099818.1,XM_012694635.3,XM_012694637.3,XM_012694638.3,XM_012694642.3,XM_021351219.2,XM_021351220.2,XM_021351222.2,XM_021351223.2,XM_038021472.1,XM_038021473.1,XM_038021474.1	100101190	Bmp-005136	uncharacterized LOC100101190	128	141	128	162	111.812	141	123.655	147.823	111.628	140.567	160.178	154.119
NM_001173131.1	100101192	Or-14	candidate olfactory receptor	2	2	2	10	1.74706	2	1.93211	9.1249	1.74418	1.99385	2.50279	9.51349
NM_001099819.1	100101194	LOC100101194	dynein molecular motor protein light chain 1	1161	1121	728	1059	1014.17	1121	703.288	966.326	1012.5	1117.56	911.015	1007.48
NM_001099820.1	100101195	mRpS18C	mitochondrial 28S ribosomal protein S18c	301	176	168	210	262.932	176	162.297	191.623	262.499	175.459	210.234	199.783
NM_001099821.1	100101196	GlcNAcase2	beta-N-acetylglucosaminidase 2	11120	5617	2134	7491	9713.65	5617	2061.56	6835.46	9697.64	5599.74	2670.48	7126.56
NM_001099823.1,XM_038021057.1	100101198	Llp1	lysozyme-like protein 1	0	0	0	1	0	0	0	0.91249	0	0	0	0.951349
NM_001142612.1,XM_021350178.2,XM_038018267.1,XM_038018268.1,XM_038018269.1,XM_038018270.1,XM_038018271.1,XM_038018272.1,XM_038018273.1,XM_038018274.1,XM_038018275.1,XM_038018276.1,XM_038018277.1,XM_038018278.1,XM_038018279.1,XM_038018280.1,XM_038018281.1,XM_038018282.1,XM_038018284.1,XM_038018285.1,XM_038018286.1,XM_038018287.1,XM_038018288.1,XM_038018289.1,XM_038018290.1,XM_038018291.1,XM_038018…	100101199	Nav	voltage-gated sodium channel alpha subunit	97	157	96	132	84.7324	157	92.7413	120.449	84.5927	156.518	120.134	125.578
NM_001099824.1,XM_021350297.2,XM_038011894.1,XM_038012226.1	100101200	rdl1	GABA-gated chlorine channel alpha subunit	8	6	4	6	6.98824	6	3.86422	5.47494	6.97672	5.98156	5.00558	5.7081
NM_001099825.1	100101201	LOC100101201	cAMP-dependent protein kinase R1	635	631	394	536	554.691	631	380.626	489.094	553.777	629.061	493.049	509.923
NM_001099826.1,XM_012697689.3	100101202	Aact	acetoacetyl-CoA thiolase	14897	19391	6161	12067	13013	19391	5951.86	11011	12991.5	19331.4	7709.84	11479.9
NM_001099827.1	100101203	Hmg-s	3-hydroxy-3-methylglutaryl-CoA synthase	1132	1173	855	1022	988.836	1173	825.977	932.564	987.206	1169.4	1069.94	972.279
NM_001099828.1,XM_038014567.1,XM_038014569.1	100101204	Hmg-r	3-hydroxy-3-methylglutaryl-CoA reductase	273	308	279	290	238.474	308	269.529	264.622	238.081	307.054	349.139	275.891
NM_001099829.1,XM_012692593.3,XM_012692594.3,XM_038016176.1	100101205	Mk	mevalonate kinase	292	174	329	335	255.071	174	317.832	305.684	254.65	173.465	411.709	318.702
NM_001099830.1	100101206	Mppd	diphosphomevalonate decarboxylase	145	83	60	109	126.662	83	57.9633	99.4614	126.453	82.745	75.0837	103.697
NM_001099831.1	100101207	Fpps2	farnesyl diphosphate synthase 2	4	4	2	1	3.49412	4	1.93211	0.91249	3.48836	3.98771	2.50279	0.951349
NM_001099832.1,XM_012696476.3	100101208	Fpps3	farnesyl diphosphate synthase 3	1889	1496	1314	1571	1650.1	1496	1269.4	1433.52	1647.38	1491.4	1644.33	1494.57
XM_012689524.3,XM_012689525.3,XM_012689526.3,XM_038019900.1,XM_038019901.1	100101209	LOC100101209	double-stranded RNA-specific editase 1	174	232	116	141	151.994	232	112.062	128.661	151.744	231.287	145.162	134.14
NM_001099833.1	100101210	LOC100101210	cAMP-dependent protein kinase C1	463	443	344	474	404.444	443	332.323	432.52	403.778	441.639	430.48	450.94
NM_001099834.2	100101211	L(b002)	pyruvate dehydrogenase	4759	3754	1832	3940	4157.13	3754	1769.81	3595.21	4150.28	3742.47	2292.55	3748.32
NM_001099835.1	100101212	MOF	MOF protein	282	271	206	242	246.335	271	199.007	220.822	245.929	270.167	257.787	230.227
NM_001099836.1,XM_038013122.1,XR_005245046.1	100101213	MSL1	MSL1 protein	572	436	279	552	499.659	436	269.529	503.694	498.835	434.66	349.139	525.145
NM_001099837.1	100101214	MSL2	MSL2 protein	152	118	81	149	132.777	118	78.2505	135.961	132.558	117.637	101.363	141.751
NM_001099838.1,XM_012694776.3,XM_012694777.3,XM_012694778.3	100101215	Msl3	male-specific lethal 3	6331	7725	8235	6826	5530.32	7725	7955.46	6228.65	5521.2	7701.26	10305.2	6493.91
NM_001099839.1	100101216	MLE	MLE protein	1261	936	1167	1298	1101.52	936	1127.39	1184.41	1099.71	933.124	1460.38	1234.85
NM_001099840.1	100101217	Enb3	antibacterial peptide enbocin 3	7	38	31	12	6.11471	38	29.9477	10.9499	6.10463	37.8832	38.7932	11.4162
NM_001099844.1,XM_012688891.3,XM_038015547.1,XM_038015548.1,XM_038015549.1	100101221	Nanoso	zinc finger protein NANOS-O	101	148	121	197	88.2265	148	116.893	179.76	88.0811	147.545	151.419	187.416
NM_001099845.1	100101222	LOC100101222	AMP-activated protein kinase	215	142	125	157	187.809	142	120.757	143.261	187.499	141.564	156.424	149.362
NM_001099846.1	100101223	LOC100101223	adiponectin receptor	1865	1379	1263	1931	1629.13	1379	1220.13	1762.02	1626.45	1374.76	1580.51	1837.06
NM_001099847.1,NM_001134489.1,NM_001134490.1,NM_001134491.1	100101224	Tal-like	tarsal-less	8	26	30	25	6.98824	26	28.9816	22.8122	6.97672	25.9201	37.5418	23.7837
NM_001099848.1	100101225	LOC100101225	methylated DNA-protein cysteine methyltransferase	3317	2501	2069	2787	2897.5	2501	1998.77	2543.11	2892.72	2493.32	2589.13	2651.41
NM_001099849.1	100101226	LOC100101226	heterogeneous nuclear ribonucleoprotein A1	4400	2169	1847	2967	3843.53	2169	1784.3	2707.36	3837.2	2162.34	2311.33	2822.65
NM_001102461.1	100124421	Ago1	argonaute 1	34	30	48	29	29.7	30	46.3706	26.4622	29.6511	29.9078	60.0669	27.5891
NM_001102463.1	100124423	Ldh	lactate dehydrogenase	87	162	122	100	75.9971	162	117.859	91.249	75.8718	161.502	152.67	95.1349
NM_001102464.2,XM_038016615.1	100124424	Cyp9a22	cytochrome P450 CYP9A22	6	0	6	4	5.24118	0	5.79633	3.64996	5.23254	0	7.50837	3.8054
NM_001102465.1,NM_001105234.1,XM_038012673.1	100124425	Rel	relish	847	959	570	838	739.88	959	550.651	764.666	738.66	956.053	713.295	797.231
NM_001104596.2,XM_012689822.3	100125336	Aubergine	aubergine protein	1793	1267	1555	1602	1566.24	1267	1502.22	1461.81	1563.66	1263.11	1945.92	1524.06
NM_001104597.2,XM_012695095.3	100125337	Ago3	argonaute 3	13	22	33	18	11.3559	22	31.8798	16.4248	11.3372	21.9324	41.296	17.1243
NM_001105220.1	100125602	LOC100125602	mitochondrial ribosomal protein L54	478	250	192	426	417.547	250	185.483	388.721	416.859	249.232	240.268	405.275
NM_001105222.1	100125603	Ash2	achaete-scute-like protein ASH2	0	5	2	0	0	5	1.93211	0	0	4.98464	2.50279	0
NM_001105224.1	100125604	Ash3	achaete-scute-like protein ASH3	0	0	0	0	0	0	0	0	0	0	0	0
NM_001105226.1	100125605	Ase	achaete-scute-like protein ASE	180	226	188	230	157.235	226	181.618	209.873	156.976	225.306	235.262	218.81
NM_001105228.1	100125606	Adgf	adenosine deaminase related growth factor	76	114	92	56	66.3883	114	88.8771	51.0994	66.2788	113.65	115.128	53.2756
NM_001105230.1	100125607	nos-M	nanos-M	4	0	2	2	3.49412	0	1.93211	1.82498	3.48836	0	2.50279	1.9027
NM_001105232.1	100125608	LOC100125608	nanos-like protein	230	141	712	236	200.912	141	687.831	215.348	200.581	140.567	890.993	224.518
NM_001109917.2,XM_038012674.1	100126152	nAChRa3	nicotinic acetylcholine receptor subunit alpha 3	0	0	0	0	0	0	0	0	0	0	0	0
NM_001109918.1,XM_021347613.2,XM_021347614.2	100126153	nAChRa1	nicotinic acetylcholine receptor subunit alpha 1	133	90	62	113	116.179	90	59.8954	103.111	115.988	89.7235	77.5864	107.502
NM_001109919.1,NM_001173345.1,XM_038012676.1	100126154	nAChRa4	nicotinic acetylcholine receptor subunit alpha 4	61	105	109	108	53.2853	105	105.3	98.5489	53.1975	104.677	136.402	102.746
NM_001109920.1,NM_001173346.1,XM_038018316.1,XM_038018317.1	100126155	nAChRa8	nicotinic acetylcholine receptor subunit alpha 8	43	82	66	46	37.5618	82	63.7596	41.9745	37.4999	81.748	82.592	43.7621
NM_001109921.1,NM_001173347.1,XM_012693645.3	100126156	nAChRa7	nicotinic acetylcholine receptor subunit alpha 7	72	42	32	46	62.8941	42	30.9138	41.9745	62.7905	41.8709	40.0446	43.7621
NM_001109922.1,NM_001173340.1,XM_038010785.1	100126157	nAChRa5	nicotinic acetylcholine receptor subunit alpha 5	991	917	312	571	865.668	917	301.409	521.032	864.241	914.182	390.435	543.221
NM_001109924.1,XM_012690569.3,XM_038016616.1,XM_038016617.1	100126160	Cyp9a21	cytochrome P450 CYP9A21	860	1525	1212	1065	751.236	1525	1170.86	971.801	749.997	1520.31	1516.69	1013.19
NM_001109925.1,XM_038013104.1	100126161	Lac2	laccase 2	36	34	14	38	31.4471	34	13.5248	34.6746	31.3952	33.8955	17.5195	36.1513
NM_001109926.1,XM_012688475.3,XM_021346475.2,XM_021346477.2	100126162	Jnk	c-Jun NH2-terminal kinase	1762	1402	1237	1747	1539.16	1402	1195.01	1594.12	1536.62	1397.69	1547.97	1662.01
NM_001109927.1	100126167	nAChRa2	nicotinic acetylcholine receptor subunit alpha 2	0	0	2	0	0	0	1.93211	0	0	0	2.50279	0
NM_001109928.1,NM_001173348.1	100126169	nAChRb1	nicotinic acetylcholine receptor subunit beta 1	0	1	0	0	0	1	0	0	0	0.996927	0	0
NM_001109929.1	100126172	nAChRa9	nicotinic acetylcholine receptor subunit alpha 9	1585	3319	387	481	1384.54	3319	373.863	438.908	1382.26	3308.8	484.29	457.599
NM_001109930.1	100126173	nAChRb2	nicotinic acetylcholine receptor subunit beta 2	136	406	97	41	118.8	406	93.7073	37.4121	118.604	404.752	121.385	39.0053
NM_001109931.1	100126175	nAChRb3	nicotinic acetylcholine receptor subunit beta 3	815	2076	411	274	711.927	2076	397.049	250.022	710.753	2069.62	514.323	260.67
NM_001109933.1,XM_012693067.3,XM_021350030.2	100126177	LOC100126177	AMP-activated protein kinase beta subunit	1049	1010	746	959	916.333	1010	720.677	875.078	914.822	1006.9	933.54	912.344
NM_001109934.1	100126178	Cyp9a19	cytochrome P450	2357	2645	3131	2649	2058.91	2645	3024.72	2417.18	2055.52	2636.87	3918.12	2520.12
NM_001110008.1,XM_012690084.3,XM_012690085.3	100126204	LOC100126204	cyclin 3	45	47	36	46	39.3088	47	34.778	41.9745	39.244	46.8556	45.0502	43.7621
NM_001110154.1,XM_038020754.1	100126205	Or-34	olfactory receptor 34	19	8	17	18	16.5971	8	16.4229	16.4248	16.5697	7.97542	21.2737	17.1243
NM_001110341.1,XM_038017081.1	100126537	Aox2	aldehyde oxidase 2	19	30	47	36	16.5971	30	45.4046	32.8496	16.5697	29.9078	58.8155	34.2486
NM_001110342.1	100126538	Aox1	aldehyde oxidase 1	8	22	388	12	6.98824	22	374.829	10.9499	6.97672	21.9324	485.541	11.4162
NM_001110343.1,XM_012689660.3	100126539	Psi	P-element somatic inhibitor	4818	2911	2637	3371	4208.67	2911	2547.49	3076	4201.73	2902.06	3299.93	3207
NM_001110534.1	100126548	Cyp6ae9	cytochrome P450 CYP6AE9	1578	3121	1336	2305	1378.43	3121	1290.65	2103.29	1376.16	3111.41	1671.86	2192.86
NM_001110535.1	100126549	Cyp6ae22	cytochrome P450 monooxygenase CYP6AE22	422	368	1368	342	368.63	368	1321.56	312.071	368.022	366.869	1711.91	325.362
NM_001110536.1	100126551	Cyp6ae7	cytochrome P450 CYP6AE7	94	77	31	123	82.1118	77	29.9477	112.236	81.9765	76.7634	38.7932	117.016
NM_001110353.1,XM_012692249.3	100126553	serpin-6	serine protease inhibitor 6	233	485	1053	629	203.532	485	1017.26	573.956	203.197	483.51	1317.72	598.399
NM_001110537.1	100126559	Cyp6ab5	cytochrome P450	131	286	80	357	114.432	286	77.2844	325.759	114.244	285.121	100.112	339.632
NM_001110363.1	100126560	Cyp4m5	cytochrome P450 monooxygenase Cyp4M5	1905	3521	4074	3489	1664.07	3521	3935.71	3183.68	1661.33	3510.18	5098.18	3319.26
NM_001111350.1,XM_038016178.1,XM_038016179.1	100126867	LOC100126867	FancJ-like protein	99	89	60	118	86.4795	89	57.9633	107.674	86.3369	88.7265	75.0837	112.259
NM_001111351.1	100126868	Run	runt	26	35	32	27	22.7118	35	30.9138	24.6372	22.6743	34.8925	40.0446	25.6864
NM_001111352.2	100126869	ae45	alpha-esterase 45	286	250	267	208	249.83	250	257.937	189.798	249.418	249.232	334.122	197.881
NM_001111353.1,XM_012693644.3	100126870	Pka-r2	cAMP-dependent protein kinase R2	356	405	349	477	310.977	405	337.153	435.258	310.464	403.756	436.737	453.794
NM_001111354.1,XM_012689883.3,XM_012689885.3,XM_021347615.2,XM_021347616.2,XM_021347617.2	100127018	Hrp28	hnRNPA/B-like 28	4420	2060	1776	2970	3861	2060	1715.71	2710.09	3854.64	2053.67	2222.48	2825.51
XM_004923073.4,XM_021353417.2,XM_038020139.1,XM_038020141.1,XM_038020142.1,XM_038020143.1,XM_038020144.1,XM_038020145.1,XM_038020146.1,XM_038020147.1	100127019	LOC100127019	calpain protein	4523	4000	3465	4321	3950.98	4000	3347.38	3942.87	3944.46	3987.71	4336.08	4110.78
NM_001111326.1	100127024	Rheb	ras-related GTP binding protein	6	18	16	14	5.24118	18	15.4569	12.7749	5.23254	17.9447	20.0223	13.3189
NM_001111355.2	100127025	AKH1	adipokinetic hormone 1	799	1021	1390	1086	697.95	1021	1342.82	990.964	696.8	1017.86	1739.44	1033.17
NM_001111356.1	100127026	Cyp6au1	cytochrome P450 Cyp6AU1	0	0	2	0	0	0	1.93211	0	0	0	2.50279	0
NM_001111357.1	100127027	Cyp337a1	cytochrome P450	448	756	1119	696	391.341	756	1081.02	635.093	390.696	753.677	1400.31	662.139
NM_001111358.1	100127028	Or-25	olfactory receptor 25	0	0	0	0	0	0	0	0	0	0	0	0
NM_001111359.1	100127029	Or-12	olfactory receptor 12	0	0	0	0	0	0	0	0	0	0	0	0
NM_001173421.1	100127030	Or-36	olfactory receptor 36	1	4	0	0	0.87353	4	0	0	0.87209	3.98771	0	0
NM_001173132.1	100127032	Or-13	olfactory receptor 13	4	2	4	4	3.49412	2	3.86422	3.64996	3.48836	1.99385	5.00558	3.8054
NM_001111361.1,XM_038018318.1	100127033	Or-21	olfactory receptor 21	0	0	0	0	0	0	0	0	0	0	0	0
NM_001173133.1	100127034	Or-11	olfactory receptor 11	0	0	0	0	0	0	0	0	0	0	0	0
NM_001173134.1	100127035	Or-20	olfactory receptor 20	0	0	0	0	0	0	0	0	0	0	0	0
NM_001161827.1,XM_038016180.1	100127037	Or-46	olfactory receptor 46	182	224	134	267	158.982	224	129.451	243.635	158.72	223.312	167.687	254.01
NM_001161828.1	100127038	Or-24	olfactory receptor 24	0	0	0	0	0	0	0	0	0	0	0	0
NM_001173135.1,XM_038021058.1,XM_038021059.1	100127039	Or-23	olfactory receptor 23	507	517	515	535	442.88	517	497.518	488.182	442.15	515.411	644.468	508.972
NM_001173422.1	100127041	Or-27	olfactory receptor 27	42	35	60	31	36.6883	35	57.9633	28.2872	36.6278	34.8925	75.0837	29.4918
NM_001173423.1	100127042	Or-29	olfactory receptor 29	0	1	0	0	0	1	0	0	0	0.996927	0	0
NM_001173424.1	100127043	Or-18	olfactory receptor 18	0	0	0	0	0	0	0	0	0	0	0	0
NM_001111362.2	100127044	Or-16	olfactory receptor 16	0	2	0	6	0	2	0	5.47494	0	1.99385	0	5.7081
NM_001173136.1,XM_012693283.3	100127045	Or-44	olfactory receptor 44	0	0	0	0	0	0	0	0	0	0	0	0
NM_001123335.1	100127046	Or-39	olfactory receptor 39	0	0	0	0	0	0	0	0	0	0	0	0
XM_038018155.1	100127051	LOC100127051	high-affinity octopamine transporter protein	68	69	59	52	59.4	69	56.9972	47.4495	59.3021	68.788	73.8323	49.4702
NM_001111363.1	100127052	Cyp307a1	cytochrome P450	529	412	399	577	462.097	412	385.456	526.507	461.336	410.734	499.306	548.929
NM_001111364.1,XM_012689198.3	100127056	Cpr	NADPH cytochrome P450 reductase	2934	1868	1802	2470	2562.94	1868	1740.83	2253.85	2558.71	1862.26	2255.01	2349.83
NM_001111365.1,XM_038012677.1	100127057	Apn3	aminopeptidase N3	0	0	0	2	0	0	0	1.82498	0	0	0	1.9027
NM_001267725.1,XM_012697255.2	100127099	Apn4	aminopeptidase N	42	15	20	43	36.6883	15	19.3211	39.2371	36.6278	14.9539	25.0279	40.908
XM_021351440.2,XM_021351441.2	100127100	LOC100127100	1-cadherin	718	834	1010	722	627.194	834	975.715	658.817	626.161	831.437	1263.91	686.874
NM_001112748.1	100127102	Cyp314a1	ecdysone 20-hydroxylase	547	1638	3613	927	477.821	1638	3490.36	845.878	477.033	1632.97	4521.29	881.901
NM_001112749.1,XM_038014312.1,XM_038014631.1	100127103	Cyp305b1	cytochrome P450 Cyp305B1	19	12	2	12	16.5971	12	1.93211	10.9499	16.5697	11.9631	2.50279	11.4162
NM_001112750.1,XM_038014717.1	100127115	LOC100127115	cytochrome P450	172	168	706	4	150.247	168	682.035	3.64996	149.999	167.484	883.484	3.8054
NM_001112751.2	100127116	Cyp306a1	cytochrome P450 monooxygenase	386	475	338	387	337.183	475	326.527	353.133	336.627	473.54	422.971	368.172
NM_001112752.1	100127117	Cyp4g25	cytochrome P450 CYP4G25	144	150	59	97	125.788	150	56.9972	88.5115	125.581	149.539	73.8323	92.2809
NM_001112669.1,XM_012688713.3,XM_012688714.3,XM_021346706.2,XM_038017445.1	100127118	ITP	ion-transport peptide	60	61	33	36	52.4118	61	31.8798	32.8496	52.3254	60.8126	41.296	34.2486
NM_001112753.1,XM_021351855.2	100127120	Cyp315a1	cytochrome P450	19	17	18	26	16.5971	17	17.389	23.7247	16.5697	16.9478	22.5251	24.7351
NM_001112754.1	100127121	Uqcrc2	ubiquinol-cytochrome c reductase core protein II	3030	2499	2079	2309	2646.8	2499	2008.43	2106.94	2642.43	2491.32	2601.65	2196.67
NM_001112755.1	100127122	Cyp6b29	cytochrome P450 Cyp6b29	734	1272	826	1290	641.171	1272	797.961	1177.11	640.114	1268.09	1033.65	1227.24
NM_001112756.1,XM_038011363.1	100127124	Or-7	olfactory receptor 7	0	0	0	0	0	0	0	0	0	0	0	0
NM_001112757.1	100127126	LOC100127126	aquaporin	693	1275	358	781	605.356	1275	345.848	712.654	604.358	1271.08	447.999	743.004
NM_001112758.1,XM_038011364.1,XM_038011365.1,XM_038011366.1	100127127	Mod(mdg4)	Mod(mdg4)-heS00531	7761	7017	5551	7676	6779.46	7017	5362.57	7004.27	6768.29	6995.44	6946.49	7302.56
NM_001112759.1	100127128	LOC100127128	cytochrome c1	2630	3082	1963	2527	2297.38	3082	1896.37	2305.86	2293.6	3072.53	2456.49	2404.06
NM_001112760.1	100127129	LOC100127129	cytochrome b5	7801	7572	4764	6848	6814.41	7572	4602.29	6248.73	6803.17	7548.73	5961.64	6514.84
NM_001309591.1	100127130	LOC100127130	cytochrome P450	13	19	6	14	11.3559	19	5.79633	12.7749	11.3372	18.9416	7.50837	13.3189
NM_001113263.1,XM_038010787.1,XM_038010788.1,XM_038010789.1,XM_038010790.1	100134916	CHD1	Chromodomain-helicase-DNA-binding protein	2332	1959	1925	2401	2037.07	1959	1859.66	2190.89	2033.71	1952.98	2408.93	2284.19
NM_001113264.1	100134917	Sir-1	sid-1-related gene1	518	439	442	446	452.488	439	426.996	406.97	451.743	437.651	553.116	424.302
XM_004930678.4	100134918	LOC100134918	sid-1-related gene2	1095	1042	914	994	956.515	1042	882.974	907.015	954.939	1038.8	1143.77	945.641
NM_001113265.1,XM_038014236.1,XM_038014237.1,XM_038014238.1	100134919	Sir-3	sid-1-related gene3	205	144	184	183	179.074	144	177.754	166.986	178.778	143.558	230.257	174.097
NM_001113266.1,XM_021348206.2,XM_021348207.2	100134920	Hmga	high mobility group protein A	187	358	227	235	163.35	358	219.294	214.435	163.081	356.9	284.066	223.567
NM_001113267.1	100134921	LOC100134921	ubiquinol-cytochrome c reductase	2543	2310	1684	2092	2221.39	2310	1626.84	1908.93	2217.72	2302.9	2107.35	1990.22
NM_001113268.2	100134922	LOC100134922	cytochrome b5	8	33	33	12	6.98824	33	31.8798	10.9499	6.97672	32.8986	41.296	11.4162
NM_001113269.1,XM_038021350.1	100134923	Boule	boule protein	18	10	14	16	15.7235	10	13.5248	14.5998	15.6976	9.96927	17.5195	15.2216
XM_012694506.3,XM_012694507.3,XM_012694510.3,XM_012694511.3,XM_021351090.2,XM_021351091.2,XM_021351092.2,XM_021351093.2,XM_021351094.2,XM_021351096.2,XM_021351097.2,XM_021351098.2,XM_038010553.1	100134924	LOC100134924	cadherin-2	529	888	526	785	462.097	888	508.145	716.304	461.336	885.271	658.233	746.809
NM_001113271.1	100134926	LOC100134926	cytochrome c oxidase polypeptide Vb	2995	1794	1561	2572	2616.22	1794	1508.01	2346.92	2611.91	1788.49	1953.43	2446.87
NM_001113272.1	100134927	LOC100134927	cytochrome c oxidase subunit Va	5569	4537	3033	4846	4864.69	4537	2930.04	4421.92	4856.67	4523.06	3795.48	4610.24
NM_001113273.1	100134928	LOC100134928	antennal binding protein	2784	3111	2047	2092	2431.91	3111	1977.51	1908.93	2427.9	3101.44	2561.6	1990.22
NM_001113274.1	100134929	LOC100134929	carboxypeptidase inhibitor	13055	18087	19131	11405	11403.9	18087	18481.6	10406.9	11385.1	18031.4	23940.4	10850.1
NM_001113275.1,XM_038012678.1,XM_038012679.1,XM_038012680.1,XM_038012681.1	100134930	mal	molybdenum cofactor sulfurase	1353	1529	1322	1654	1181.89	1529	1277.12	1509.26	1179.94	1524.3	1654.34	1573.53
NM_001113276.2	100134931	Sp1	sex-specific storage-protein SP1	6394251	279972	5846901	5673676	5.58557e+06	279972	5.64843e+06	5.17717e+06	5.57636e+06	279112	7.31678e+06	5.39765e+06
NM_001114159.2,NM_001173337.1,NM_001173338.1,XM_012694100.3	100135424	abd-A	abdominal A	509	602	307	436	444.627	602	296.579	397.845	443.894	600.15	384.178	414.788
NM_001114160.1,XM_012694101.3	100135425	Ubx	ultrabithorax	309	239	180	289	269.921	239	173.89	263.709	269.476	238.266	225.251	274.94
NM_001114643.2	100136898	Pdk	pyruvate dehydrogenase kinase	1364	1587	1931	2311	1191.49	1587	1865.45	2108.76	1189.53	1582.12	2416.44	2198.57
NM_001114594.1,XM_021351224.1	100136938	SPZ1	spatzle-1	41	49	66	30	35.8147	49	63.7596	27.3747	35.7557	48.8494	82.592	28.5405
NM_001114644.1,XM_038013589.1	100136948	Ser3	sericin 3	0	0	0	2	0	0	0	1.82498	0	0	0	1.9027
NM_001114984.1	100141326	Cyp9g3	cytochrome P450 9G3	11042	14297	9483	10861	9645.52	14297	9161.1	9910.55	9629.62	14253.1	11867	10332.6
NM_001114863.1	100141424	Gk	glycerol kinase	3480	5140	3100	4698	3039.88	5140	2994.77	4286.88	3034.87	5124.21	3879.32	4469.44
NM_001114985.1,XM_012693418.3,XM_012693419.3	100141425	BmMET2	juvenile hormone resistence protein II	154	142	89	166	134.524	142	85.9789	151.473	134.302	141.564	111.374	157.924
NM_001173402.1,XM_038019594.1,XM_038019595.1,XM_038019596.1,XM_038019597.1,XM_038019598.1,XM_038019599.1	100141426	Gklp	glycerol kinase-like protein	4048	4067	1413	2549	3536.05	4067	1365.04	2325.94	3530.22	4054.5	1768.22	2424.99
NM_001114864.1,XM_021347036.2	100141427	Gk-2	Glycerol kinase-2	223	139	169	149	194.797	139	163.263	135.961	194.476	138.573	211.486	141.751
NM_001114865.1	100141428	Dredd	death related ced-3/Nedd2-like protein	217	185	154	228	189.556	185	148.772	208.048	189.244	184.432	192.715	216.908
NM_001114986.1	100141429	MET1	methoprene-tolerant protein 1	1378	885	1044	1312	1203.72	885	1008.56	1197.19	1201.74	882.281	1306.46	1248.17
NM_001114866.1,XM_021351347.2	100141430	Dopr2	dopamine receptor 2	177	180	90	156	154.615	180	86.9449	142.348	154.36	179.447	112.625	148.411
NM_001114867.2,XM_021346753.2	100141431	ie1	integument esterase 1	137	280	92	121	119.674	280	88.8771	110.411	119.476	279.14	115.128	115.113
NM_001114868.1	100141432	Cyp332a1	cytochrome P450 CYP332A1	762	1891	456	268	665.63	1891	440.521	244.547	664.533	1885.19	570.636	254.962
NM_001114869.1,XM_038017848.1,XM_038017849.1,XM_038017850.1	100141433	Cyp366a1	cytochrome P450 CYP366A1	4	0	0	3	3.49412	0	0	2.73747	3.48836	0	0	2.85405
NM_001114987.1	100141434	Dopr1	dopamine receptor-1	0	0	0	0	0	0	0	0	0	0	0	0
NM_001114870.1	100141435	Cide-b	cell death activator CIDE-B	181	133	92	176	158.109	133	88.8771	160.598	157.848	132.591	115.128	167.438
NM_001114871.1	100141436	Cyp4l6	cytochrome P450 CYP4L6	38	73	48	67	33.1941	73	46.3706	61.1368	33.1394	72.7757	60.0669	63.7404
NM_001114872.1,XM_038010793.1	100141437	Tret1	trehalose transporter BmTRET1	2918	2711	4635	4656	2548.96	2711	4477.66	4248.55	2544.76	2702.67	5800.21	4429.48
XM_038017116.1	100141438	LOC100141438	serine/threonine protein kinase Akt	2298	1701	1466	2013	2007.37	1701	1416.24	1836.84	2004.06	1695.77	1834.54	1915.07
NM_001114874.1,XM_038019601.1	100141439	Spr	sex peptide receptor	82	72	92	90	71.6294	72	88.8771	82.1241	71.5114	71.7788	115.128	85.6214
NM_001114988.1	100141440	GSTe4	glutathione S-transferase epsilon 4	12	4	2	10	10.4824	4	1.93211	9.1249	10.4651	3.98771	2.50279	9.51349
NM_001114989.1	100141441	GSTo4	glutathione S-transferase omega 4	243	211	178	312	212.268	211	171.958	284.697	211.918	210.352	222.748	296.821
NM_001114990.1,XM_012694102.3,XM_038011367.1	100141442	GSTu1	glutathione S-transferase unclassified 1	4	0	2	2	3.49412	0	1.93211	1.82498	3.48836	0	2.50279	1.9027
NM_001114991.1,XM_012691163.2,XM_021348590.2	100141443	GSTt1	glutathione S-transferase theta 1	170	139	71	141	148.5	139	68.5899	128.661	148.255	138.573	88.849	134.14
NM_001114992.1	100141444	GSTe5	glutathione S-transferase epsilon 5	2775	770	725	1812	2424.05	770	700.39	1653.43	2420.05	767.634	907.261	1723.85
NM_001114993.1,XM_012693289.3,XM_021350179.2,XM_021350180.2	100141445	GSTe6	glutathione S-transferase epsilon 6	3048	2513	1851	2750	2662.52	2513	1788.17	2509.35	2658.13	2505.28	2316.33	2616.21
NM_001114994.1,XM_012691421.3,XM_038018672.1,XM_038018673.1	100141446	GSTe3	glutathione S-transferase epsilon 3	200	1151	1290	661	174.706	1151	1246.21	603.156	174.418	1147.46	1614.3	628.842
NM_001114933.1	100141452	Titin1	Titin-like protein	20	46	14	34	17.4706	46	13.5248	31.0246	17.4418	45.8587	17.5195	32.3459
NM_001114995.1,XM_012693420.3	100141454	Projectin	projectin-like protein	0	2	2	4	0	2	1.93211	3.64996	0	1.99385	2.50279	3.8054
NM_001114996.1	100141455	Hig	hikaru genki	199	154	115	182	173.832	154	111.096	166.073	173.546	153.527	143.91	173.146
NM_001114934.2	100141456	LOC100141456	uncharacterized LOC100141456	210	215	116	172	183.441	215	112.062	156.948	183.139	214.339	145.162	163.632
NM_001114997.1	100141458	Tkz	tyrosine kinase-like protein	15	20	15	32	13.1029	20	14.4908	29.1997	13.0813	19.9385	18.7709	30.4432
NM_001114998.1	100141459	Lap	leucyl aminopeptidase-like protein	16	2	2	2	13.9765	2	1.93211	1.82498	13.9534	1.99385	2.50279	1.9027
NM_001114935.1,XM_038011859.1,XM_038011860.1,XM_038011861.1	100141460	Chi-h	chitinase	51	62	48	58	44.55	62	46.3706	52.9244	44.4766	61.8095	60.0669	55.1783
NM_001114999.1	100141461	Hepa	heparanase-like protein	147	92	75	163	128.409	92	72.4541	148.736	128.197	91.7173	93.8546	155.07
NM_001115000.1	100141462	Pm-scl	PM-Scl autoantigen-like protein	398	265	263	275	347.665	265	254.072	250.935	347.092	264.186	329.117	261.621
NM_001115001.1	100141463	Cap-d3	chromosome associated protein D3	227	144	111	156	198.291	144	107.232	142.348	197.964	143.558	138.905	148.411
NM_001115002.1,XM_012693424.3	100141464	Syx6	syntaxin 6	238	269	217	309	207.9	269	209.634	281.959	207.557	268.173	271.553	293.967
NM_001115003.1	100141465	Ubcd4	ubiquitin conjugating enzyme 4	1527	918	589	573	1333.88	918	569.006	522.857	1331.68	915.179	737.071	545.123
NM_001115004.2	100141466	Miple	pleiotrophin-like protein	209	341	1761	751	182.568	341	1701.22	685.28	182.267	339.952	2203.71	714.463
NM_001114936.1,XM_038021743.1	100141467	Fkbp13	FK506-binding protein	24644	8432	5855	17545	21527.3	8432	5656.25	16009.6	21491.8	8406.09	7326.91	16691.4
NM_001115005.2	100141469	Erb.1	chorion protein gene ErB.1	0	0	0	0	0	0	0	0	0	0	0	0
NM_001118903.1	100141506	LOC100141506	heat shock protein 25.4	83920	73340	77836	67872	73306.6	73340	75193.9	61932.5	73185.8	73114.6	97403.5	64570
NM_001118904.2	100141507	Era.1	chorion protein gene ErA.1	3	0	0	0	2.62059	0	0	0	2.61627	0	0	0
NM_001118905.1	100141508	Era.2	chorion protein gene ErA.2	13	0	6	17	11.3559	0	5.79633	15.5123	11.3372	0	7.50837	16.1729
NM_001118906.1	100141509	Era.3	chorion protein gene ErA.3	0	0	0	0	0	0	0	0	0	0	0	0
NM_001118907.1	100141510	Era.5	chorion protein gene ErA.5	0	0	0	0	0	0	0	0	0	0	0	0
NM_001118908.1	100141511	Erb.2	chorion protein gene ErB.2	28	0	26	50	24.4588	0	25.1174	45.6245	24.4185	0	32.5363	47.5675
NM_001118909.1	100141512	Erb.3	chorion protein gene ErB.3	0	0	0	2	0	0	0	1.82498	0	0	0	1.9027
NM_001123336.1,XM_012689821.3,XM_021347365.2	100144542	NOS2	nitric oxide synthase 2	254	177	196	213	221.877	177	189.347	194.36	221.511	176.456	245.273	202.637
NM_001123337.1	100144543	Lrpl	low density lipoprotein receptor-related protein-like protein	6	4	2	6	5.24118	4	1.93211	5.47494	5.23254	3.98771	2.50279	5.7081
NM_001123338.1,XM_012692595.3	100144544	BmOR-10	olfactory receptor-like	517	487	351	500	451.615	487	339.085	456.245	450.871	485.504	439.239	475.675
NM_001123339.1	100144545	Glyp	glycogen phosphorylase	4432	4107	3841	4110	3871.48	4107	3710.62	3750.33	3865.1	4094.38	4806.61	3910.05
NM_001123027.1,NM_001123028.1,XM_012692251.2,XM_012692252.2,XM_012692253.2,XM_038015551.1,XM_038015552.1,XR_001139810.3,XR_001139811.3,XR_001139812.3,XR_001139814.2	100144547	Mmp1	matrix metalloproteinase 1	48	52	50	29	41.9294	52	48.3027	26.4622	41.8603	51.8402	62.5697	27.5891
NM_001123340.1	100144548	Tinag	tubulointerstitial nephritis antigen	936	401	508	830	817.624	401	490.756	757.366	816.276	399.768	635.708	789.62
NM_001123341.1	100144549	Fng	fringe	16	33	26	14	13.9765	33	25.1174	12.7749	13.9534	32.8986	32.5363	13.3189
NM_001123342.3	100144550	ae40	alpha-esterase 40	1099	1465	1223	1255	960.009	1465	1181.49	1145.17	958.427	1460.5	1530.46	1193.94
NM_001123029.2,NM_001173335.1	100144572	ae19	alpha-esterase 19	0	0	0	0	0	0	0	0	0	0	0	0
NM_001123344.1,XM_038014240.1	100144574	Tfap4	transcription factor AP-4	222	161	190	246	193.924	161	183.55	224.472	193.604	160.505	237.765	234.032
NM_001128312.1	100144577	ae25	carboxylesterase CarE-9	4	0	0	0	3.49412	0	0	0	3.48836	0	0	0
NM_001123346.1,XM_038010794.1,XM_038010795.1	100144578	HPO	serine-threonine kinase-like protein	301	209	247	283	262.932	209	238.616	258.235	262.499	208.358	309.094	269.232
NM_001123347.1,XM_012693647.2,XM_012693648.3,XM_012693649.3,XM_012693650.3,XM_012693651.3,XR_005244659.1	100144579	LOC100144579	YAP65-like protein	624	590	564	635	545.083	590	544.855	579.431	544.184	588.187	705.786	604.107
NM_001173145.1	100144598	Or-54	olfactory receptor 54	0	0	0	0	0	0	0	0	0	0	0	0
NM_001123349.1	100144599	18w	18 wheeler	23	30	12	16	20.0912	30	11.5927	14.5998	20.0581	29.9078	15.0167	15.2216
NM_001123350.2	100144600	Khc	kinesin heavy chain	3349	2579	2752	3215	2925.45	2579	2658.58	2933.65	2920.63	2571.08	3443.84	3058.59
NM_001123351.2,XM_012688413.3,XM_021346426.2,XM_021346428.2,XM_021346430.2,XM_038010797.1,XM_038010798.1,XM_038010799.1,XM_038010800.1,XM_038010801.1	100144601	MCAK	kinesin-like protein a	1707	969	740	1203	1491.12	969	714.881	1097.73	1488.66	966.023	926.032	1144.47
NM_001145942.1	100144626	LOC100144626	urbain	2	2	0	4	1.74706	2	0	3.64996	1.74418	1.99385	0	3.8054
NM_001126247.1	100145898	K3	K3 protein	306	261	225	239	267.3	261	217.362	218.085	266.86	260.198	281.564	227.373
NM_001126248.1,XM_021352503.2,XM_021352504.2,XM_038010527.1,XM_038021881.1,XM_038021916.1	100145904	Snf4agamma	SNF4/AMP-activated protein kinase gamma subunit	3573	819	1685	2995	3121.12	819	1627.8	2732.91	3115.98	816.483	2108.6	2849.29
NM_001126249.1	100145905	Suc1	beta-fructofuranosidase	276	490	86	79	241.094	490	83.0807	72.0867	240.697	488.494	107.62	75.1566
NM_001126250.1,XM_012695235.3,XM_021351741.2	100145906	Lkb1	serine/threonine kinase LKB1	143	85	76	121	124.915	85	73.4202	110.411	124.709	84.7388	95.106	115.113
NM_001126251.1	100145908	Ncd	kinesin-like protein Ncd	26	19	58	26	22.7118	19	56.0312	23.7247	22.6743	18.9416	72.5809	24.7351
NM_001126252.1	100145913	A1	actin A1	3966	7152	856	5383	3464.42	7152	826.943	4911.93	3458.71	7130.02	1071.19	5121.11
NM_001126253.1	100145914	A2	actin A2	73	7	15	28	63.7677	7	14.4908	25.5497	63.6626	6.97849	18.7709	26.6378
NM_001126254.1,XM_038016618.1	100145915	A3	actin A3	18403	13488	23759	16433	16075.6	13488	22952.5	14994.9	16049.1	13446.6	29731.9	15633.5
NM_001126255.1,XM_038016619.1,XM_038016620.1	100145916	A4	actin A4	75119	47267	86269	56010	65618.7	47267	83340.6	51108.5	65510.5	47121.8	107957	53285.1
NM_001126233.1,NM_001126234.1,NM_001126235.1,NM_001126236.1,NM_001126237.1,NM_001126238.1,XM_012697909.3,XM_012697910.3,XM_012697911.3,XM_012697912.3,XM_012697913.3,XM_012697914.3,XM_012697915.3	100146101	Tra2	transformer 2	2123	960	1073	1176	1854.5	960	1036.58	1073.09	1851.45	957.05	1342.75	1118.79
NM_001126256.2	100146102	Slp	hemolymph protein	38875	32798	19881	25451	33958.5	32798	19206.1	23223.8	33902.5	32697.2	24879	24212.8
NM_001126257.2	100146103	CPH31	cuticular protein hypothetical 31	0	0	0	8	0	0	0	7.29992	0	0	0	7.6108
NM_001126258.2	100146104	Tpi	triosephosphate isomerase	26483	25770	16008	25366	23133.7	25770	15464.6	23146.2	23095.6	25690.8	20032.3	24131.9
NM_001145941.1	100146105	P25	silk protein P25	1	8	2	0	0.87353	8	1.93211	0	0.87209	7.97542	2.50279	0
NM_001126260.2	100146108	Leb3	lebocin	871	2470	1001	491	760.844	2470	967.021	448.032	759.59	2462.41	1252.65	467.113
NM_001126261.1	100146109	Bbx-e1	bombyxin E1	0	0	0	0	0	0	0	0	0	0	0	0
NM_001126262.1	100146110	Bbx-f1	bombyxin F1	0	0	0	0	0	0	0	0	0	0	0	0
NM_001126263.2	100147697	Bbx-c2	bombyxin C-2	0	0	0	0	0	0	0	0	0	0	0	0
NM_001126264.1	100147698	Bbx-c1	bombyxin C-1	0	0	0	0	0	0	0	0	0	0	0	0
NM_001126265.1	100147699	Ci-13	chymotrypsin inhibitor CI13	97226	62982	38197	47989	84929.8	62982	36900.4	43789.5	84789.8	62788.5	47799.5	45654.3
NM_001127720.1	100158252	Cyp339a1	cytochrome P450 CYP339A1	2	0	2	1	1.74706	0	1.93211	0.91249	1.74418	0	2.50279	0.951349
NM_001127721.1,XM_021350031.2,XM_021350032.2	100158253	Pi3k60	phosphatidylinositol 3-kinase 60	2130	1722	1454	1863	1860.62	1722	1404.64	1699.97	1857.55	1716.71	1819.53	1772.36
NM_001128134.1	100169656	Bbx-b11	bombyxin B-11	0	1	0	0	0	1	0	0	0	0.996927	0	0
NM_001128135.2	100169657	Bbx-a4	bombyxin A-4	0	0	0	0	0	0	0	0	0	0	0	0
NM_001128136.2	100169658	Bbx-a5	bombyxin A-5	0	0	0	0	0	0	0	0	0	0	0	0
NM_001128313.1	100169705	ae49	alpha-esterase 49	4	6	5	15	3.49412	6	4.83027	13.6873	3.48836	5.98156	6.25697	14.2702
NM_001128314.1	100169706	ae3	alpha-esterase 3	0	0	0	0	0	0	0	0	0	0	0	0
NM_001128315.1	100169707	Bbx-a10	bombyxin A-10	0	0	0	0	0	0	0	0	0	0	0	0
NM_001128157.2	100169708	Bbx-a7	bombyxin A-7	0	0	0	0	0	0	0	0	0	0	0	0
NM_001128158.2	100169709	Bbx-a8	bombyxin A-8	0	0	0	0	0	0	0	0	0	0	0	0
NM_001173419.1	100169712	Bbx-a3	bombyxin A-3	0	0	0	0	0	0	0	0	0	0	0	0
NM_001128316.1	100169715	Bbx-b10	bombyxin B-10	0	0	0	0	0	0	0	0	0	0	0	0
NM_001128317.1	100169716	Bbx-b7	bombyxin B-7	0	0	0	0	0	0	0	0	0	0	0	0
NM_001128318.2	100169718	Bbx-b8	bombyxin B-8	0	0	0	0	0	0	0	0	0	0	0	0
NM_001128319.1	100169719	Bbx-b1	bombyxin B-1	0	2	0	0	0	2	0	0	0	1.99385	0	0
NM_001128320.2	100169720	Bbx-b4	bombyxin B-4	0	0	0	0	0	0	0	0	0	0	0	0
NM_001128321.1	100169721	Bbx-b2	bombyxin B-2	0	0	0	0	0	0	0	0	0	0	0	0
NM_001128322.2	100169722	Bbx-b3	bombyxin B-3	0	0	2	0	0	0	1.93211	0	0	0	2.50279	0
NM_001128323.1	100169723	Bbx-b6	bombyxin B-6	0	0	0	0	0	0	0	0	0	0	0	0
NM_001173420.1	100169724	Bbx-b5	bombyxin B-5	0	0	0	0	0	0	0	0	0	0	0	0
NM_001128163.1	100169725	Bbx-d1	bombyxin D-1	0	0	0	0	0	0	0	0	0	0	0	0
NM_001128162.1	100169726	Bbx-g1	bombyxin G1	0	0	0	0	0	0	0	0	0	0	0	0
NM_001130115.1	100170645	CCM	CCHamide	0	0	0	0	0	0	0	0	0	0	0	0
NM_001130870.1	100174815	Hlh54f	basic helix-loop-helix type transcription factor HLH54F	360	399	357	312	314.471	399	344.882	284.697	313.952	397.774	446.748	296.821
NM_001130871.1	100174816	#NAME?	amino acid transporter-like	76	47	97	98	66.3883	47	93.7073	89.424	66.2788	46.8556	121.385	93.2322
NM_001130872.1	100174817	Gr8	gustatory receptor 8	10	1	0	10	8.7353	1	0	9.1249	8.7209	0.996927	0	9.51349
NM_001130873.1,XM_021352311.2	100174818	Gr9	gustatory receptor 9	41	35	22	30	35.8147	35	21.2532	27.3747	35.7557	34.8925	27.5307	28.5405
NM_001130874.1	100174819	Gr45	gustatory receptor 45	0	0	0	0	0	0	0	0	0	0	0	0
XM_004927755.3	100174820	LOC100174820	uncharacterized LOC100174820	98	85	66	65	85.6059	85	63.7596	59.3118	85.4648	84.7388	82.592	61.8377
NM_001130875.1	100174821	Gr60	gustatory receptor 60	0	0	0	0	0	0	0	0	0	0	0	0
NM_001130876.1	100174822	LOC100174822	uncharacterized LOC100174822	526	343	223	505	459.477	343	215.43	460.807	458.719	341.946	279.061	480.431
NM_001130877.1	100174823	hibadh	3-hydroxyisobutyrate dehydrogenase	28923	32309	15676	27596	25265.1	32309	15143.9	25181.1	25223.5	32209.7	19616.9	26253.4
NM_001130878.1,XM_012695852.2,XM_012695853.3	100174824	LOC100174824	fez1	339	534	765	274	296.127	534	739.032	250.022	295.638	532.359	957.317	260.67
NM_001130879.1	100174825	be2	beta-esterase 2	90	211	60	48	78.6177	211	57.9633	43.7995	78.4881	210.352	75.0837	45.6648
NM_001130880.1	100174826	ae41	alpha-esterase 41	265	396	228	389	231.485	396	220.261	354.958	231.104	394.783	285.318	370.075
NM_001130881.1	100174827	NPLP1	neuropeptide-like precursor 1	0	0	0	4	0	0	0	3.64996	0	0	0	3.8054
NM_001130883.2,NM_001173412.2	100174829	NPF1	neuropeptide F 1	0	2	0	4	0	2	0	3.64996	0	1.99385	0	3.8054
NM_001130884.1	100174830	AST-C	allatostatin C	66	44	50	77	57.653	44	48.3027	70.2617	57.5579	43.8648	62.5697	73.2539
NM_001130885.1,NM_001173410.1	100174831	CAPA	CAPA/CAP2b protein	12	9	5	5	10.4824	9	4.83027	4.56245	10.4651	8.97235	6.25697	4.75675
NM_001130886.2	100174832	SIFa	SIFamide	2	2	2	2	1.74706	2	1.93211	1.82498	1.74418	1.99385	2.50279	1.9027
NM_001130887.1	100174833	IMFa	IMFamide	0	0	0	0	0	0	0	0	0	0	0	0
NM_001130888.2,XM_012689382.3	100174834	itg	ITG-containing peptide	27	20	13	13	23.5853	20	12.5587	11.8624	23.5464	19.9385	16.2681	12.3675
NM_001130889.2	100174835	NPF2	neuropeptide F 2	0	0	0	0	0	0	0	0	0	0	0	0
NM_001130890.1,XM_012694103.3	100174836	oeh	neuroparsin	87	73	42	79	75.9971	73	40.5743	72.0867	75.8718	72.7757	52.5586	75.1566
NM_001130891.1	100174837	Kin	leucokinin	0	0	0	0	0	0	0	0	0	0	0	0
NM_001130892.1,XM_012697579.3	100174838	Tk	tachykinin	21	9	14	23	18.3441	9	13.5248	20.9873	18.3139	8.97235	17.5195	21.881
NM_001130893.1	100174839	AKH2	adipokinetic hormone 2	0	0	0	0	0	0	0	0	0	0	0	0
NM_001130894.1,XM_012695391.3,XM_012695393.3,XM_012695394.3,XM_038012223.1,XM_038012224.1	100174840	Ork	orcokinin	4	12	14	16	3.49412	12	13.5248	14.5998	3.48836	11.9631	17.5195	15.2216
NM_001130895.1,NM_001130896.1,NM_001173409.1,XM_012692255.3,XM_012692256.3,XM_012692257.2,XM_012692258.3	100174841	CRF-DH	corticotropin-releasing factor-like diuretic hormone	13	32	8	17	11.3559	32	7.72844	15.5123	11.3372	31.9017	10.0112	16.1729
NM_001130897.1	100174843	CCAP	crustacean cardioactive peptide	2	1	0	4	1.74706	1	0	3.64996	1.74418	0.996927	0	3.8054
NM_001130899.1	100174845	CTL17	C-type lectin 17	6	0	1	6	5.24118	0	0.966055	5.47494	5.23254	0	1.25139	5.7081
NM_001130901.1	100174847	CTL6	C-type lectin 6	4	2	2	6	3.49412	2	1.93211	5.47494	3.48836	1.99385	2.50279	5.7081
NM_001130902.1	100174848	LOC100174848	paramyosin	386	631	160	678	337.183	631	154.569	618.668	336.627	629.061	200.223	645.015
NM_001130903.1,XR_005245258.1	100174849	GPA2	glycoprotein hormone alpha 2	91	93	51	121	79.4912	93	49.2688	110.411	79.3602	92.7142	63.8211	115.113
NM_001130904.2,XM_012696268.3,XM_038010792.1,XM_038010814.1	100174850	LOC100174850	glucuronyltransferase	96	106	92	119	83.8589	106	88.8771	108.586	83.7206	105.674	115.128	113.211
NM_001130905.1	100174851	LOC100174851	lethal(3)neo18	1939	1643	978	1736	1693.77	1643	944.802	1584.08	1690.98	1637.95	1223.86	1651.54
NM_001130906.1,XM_038013106.1,XM_038013107.1	100174852	LOC100174852	ribosomal protein S6 kinase	1552	832	815	1145	1355.72	832	787.335	1044.8	1353.48	829.444	1019.89	1089.3
XM_004927953.3	100174853	LOC100174853	uncharacterized LOC100174853	30	21	16	27	26.2059	21	15.4569	24.6372	26.1627	20.9355	20.0223	25.6864
NM_001130907.1	100174854	Dh31	diuretic hormone 31	3	16	9	10	2.62059	16	8.69449	9.1249	2.61627	15.9508	11.2625	9.51349
NM_001130908.1,XM_021348226.2,XM_021348227.2	100174855	GPB5	glycoprotein hormone beta 5	7	5	2	13	6.11471	5	1.93211	11.8624	6.10463	4.98464	2.50279	12.3675
NM_001134235.1	100174914	NGR-A10	neuropeptide receptor A10	84	50	62	63	73.3765	50	59.8954	57.4868	73.2556	49.8464	77.5864	59.935
NM_001134236.1,XM_038013594.1	100174915	NGR-A11	neuropeptide receptor A11	84	47	55	64	73.3765	47	53.133	58.3993	73.2556	46.8556	68.8267	60.8864
NM_001134237.1	100174916	NGR-A12	neuropeptide receptor A12	4	4	2	0	3.49412	4	1.93211	0	3.48836	3.98771	2.50279	0
NM_001134238.1,XM_012693907.3,XM_012693910.3,XR_005245072.1,XR_005245073.1,XR_005245074.1,XR_005245075.1,XR_005245076.1,XR_005245077.1	100174917	NGR-A13	neuropeptide receptor A13	9	9	0	0	7.86177	9	0	0	7.84881	8.97235	0	0
NM_001134239.1,XM_021348562.2,XM_021348563.2	100174918	NGR-A14	neuropeptide receptor A14	180	284	124	162	157.235	284	119.791	147.823	156.976	283.127	155.173	154.119
NM_001134240.1,XM_038017903.1	100174919	NGR-A15	neuropeptide receptor A15	31	17	21	20	27.0794	17	20.2872	18.2498	27.0348	16.9478	26.2793	19.027
NM_001134241.1	100174925	AKH3	adipokinetic hormone 3	321	408	365	391	280.403	408	352.61	356.783	279.941	406.746	456.759	371.978
NM_001134242.1	100174926	NGR-A16	neuropeptide receptor A16	15	17	25	4	13.1029	17	24.1514	3.64996	13.0813	16.9478	31.2849	3.8054
NM_001134243.1	100174928	NGR-A17	neuropeptide receptor A17	0	4	0	0	0	4	0	0	0	3.98771	0	0
NM_001134244.1,XM_021347123.2	100174929	NGR-A18	neuropeptide receptor A18	22	47	40	56	19.2177	47	38.6422	51.0994	19.186	46.8556	50.0558	53.2756
NM_001134245.1,XM_038012683.1,XM_038012684.1	100174930	NGR-A19	neuropeptide receptor A19	7	3	7	8	6.11471	3	6.76238	7.29992	6.10463	2.99078	8.75976	7.6108
NM_001134246.1,XM_038017446.1,XM_038017447.1	100174931	NGR-A20	neuropeptide receptor A20	14	20	6	2	12.2294	20	5.79633	1.82498	12.2093	19.9385	7.50837	1.9027
NM_001134247.1	100174932	NGR-A21	neuropeptide receptor A21	2	0	0	2	1.74706	0	0	1.82498	1.74418	0	0	1.9027
NM_001134248.1	100174933	NGR-A22	neuropeptide receptor A22	0	0	0	0	0	0	0	0	0	0	0	0
NM_001134249.1	100174934	NGR-A23	neuropeptide receptor A23	6	0	0	2	5.24118	0	0	1.82498	5.23254	0	0	1.9027
NM_001134250.1,XM_021351225.2,XM_021351226.2,XM_038012685.1	100174935	NGR-A24	neuropeptide receptor A24	121	289	99	91	105.697	289	95.6394	83.0366	105.523	288.112	123.888	86.5728
NM_001134251.1,XM_038015180.1	100174936	NGR-A25	neuropeptide receptor A25	5	10	13	3	4.36765	10	12.5587	2.73747	4.36045	9.96927	16.2681	2.85405
NM_001134252.1,XM_038018674.1,XM_038018675.1	100174937	NGR-A26	neuropeptide receptor A26	93	57	78	114	81.2383	57	75.3523	104.024	81.1044	56.8249	97.6088	108.454
NM_001134253.1	100174938	NGR-A27	neuropeptide receptor A27	39	59	26	43	34.0677	59	25.1174	39.2371	34.0115	58.8187	32.5363	40.908
NM_001134254.1	100174939	NGR-A28	neuropeptide receptor A28	9	28	23	15	7.86177	28	22.2193	13.6873	7.84881	27.914	28.7821	14.2702
NM_001134255.1,XM_038021708.1	100174941	Fatp	fatty acid transport protein	2848	1551	1035	2673	2487.81	1551	999.867	2439.08	2483.71	1546.23	1295.19	2542.96
NM_001134256.1	100174942	Mtnr	melatonin receptor-like	0	2	0	2	0	2	0	1.82498	0	1.99385	0	1.9027
NM_001134257.1,XM_038012686.1,XM_038012687.1	100174974	sNPF	short neuropeptide F	22	0	14	10	19.2177	0	13.5248	9.1249	19.186	0	17.5195	9.51349
NM_001134258.1	100174975	Ugt2	uridine diphosphate glucosyltransferase 2	0	0	0	0	0	0	0	0	0	0	0	0
XM_004933518.4,XM_012696681.3,XM_012696683.3	100174976	LOC100174976	multicopper oxidase 1	328	292	273	319	286.518	292	263.733	291.084	286.046	291.103	341.631	303.48
NM_001134260.1,XM_038012225.1,XM_038012228.1,XM_038012229.1,XM_038012230.1,XM_038012231.1,XM_038012232.1	100187553	NGR-B1	neuropeptide receptor B1	7370	338	1097	2828	6437.91	338	1059.76	2580.52	6427.3	336.961	1372.78	2690.42
NM_001134261.1,XM_038010985.1,XM_038011019.1,XM_038011071.1,XM_038011101.1,XM_038011128.1	100187554	NGR-B2	neuropeptide receptor B2	8	0	5	0	6.98824	0	4.83027	0	6.97672	0	6.25697	0
NM_001134262.2	100187555	NGR-B3	neuropeptide receptor B3	643	1866	447	696	561.68	1866	431.827	635.093	560.754	1860.27	559.373	662.139
NM_001134263.1,XM_012693426.3,XM_038011271.1	100187556	NGR-B4	neuropeptide receptor B4	15	18	4	18	13.1029	18	3.86422	16.4248	13.0813	17.9447	5.00558	17.1243
NM_001134264.1	100187557	NGR-A1	neuropeptide receptor A1	625	496	177	322	545.956	496	170.992	293.822	545.056	494.476	221.497	306.335
NM_001134265.1	100187558	NGR-A2	neuropeptide receptor A2	13	12	0	8	11.3559	12	0	7.29992	11.3372	11.9631	0	7.6108
NM_001134266.1,XM_021350118.2	100187559	NGR-A3	neuropeptide receptor A3	15799	9155	5588	8911	13800.9	9155	5398.32	8131.19	13778.1	9126.87	6992.79	8477.47
NM_001134267.1	100187563	NGR-A4	neuropeptide receptor A4	46	87	10	12	40.1824	87	9.66055	10.9499	40.1161	86.7327	12.5139	11.4162
NM_001134268.1,XM_038017837.1	100187564	NGR-A5	neuropeptide receptor A5	134	171	188	165	117.053	171	181.618	150.561	116.86	170.475	235.262	156.973
NM_001134269.1,NM_001172266.1,XM_038020521.1,XM_038020522.1	100187565	Ethr	ecdysis triggering hormone receptor	386	278	216	380	337.183	278	208.668	346.746	336.627	277.146	270.301	361.513
NM_001134270.1	100187566	NGR-A7	neuropeptide receptor A7	2	0	4	4	1.74706	0	3.86422	3.64996	1.74418	0	5.00558	3.8054
NM_001134271.1,XM_021350124.2,XM_021350127.2	100187567	NGR-A8	neuropeptide receptor A8	111	126	106	76	96.9618	126	102.402	69.3492	96.802	125.613	132.648	72.3026
NM_001134272.1	100187568	NGR-A9	neuropeptide receptor A9	0	0	0	0	0	0	0	0	0	0	0	0
NM_001134273.1	100187569	NGR-A29	neuropeptide receptor A29	0	0	0	0	0	0	0	0	0	0	0	0
NM_001134274.1	100187570	NGR-A30	neuropeptide receptor A30	1	4	4	4	0.87353	4	3.86422	3.64996	0.87209	3.98771	5.00558	3.8054
NM_001134275.1,XM_038021709.1	100187571	NGR-A31	neuropeptide receptor A31	0	2	4	2	0	2	3.86422	1.82498	0	1.99385	5.00558	1.9027
NM_001134276.2	100187572	NGR-A32	neuropeptide receptor A32	15	28	32	27	13.1029	28	30.9138	24.6372	13.0813	27.914	40.0446	25.6864
NM_001134277.1	100187573	NGR-A33	neuropeptide receptor A33	0	0	0	0	0	0	0	0	0	0	0	0
NM_001134278.1	100187574	NGR-A34	neuropeptide receptor A34	4	1	0	3	3.49412	1	0	2.73747	3.48836	0.996927	0	2.85405
NM_001134279.1,XM_038018676.1	100187575	NGR-A35	neuropeptide receptor A35	9	6	4	6	7.86177	6	3.86422	5.47494	7.84881	5.98156	5.00558	5.7081
NM_001134764.1,NM_001173333.1,XM_012693911.3,XM_012693912.1,XM_012693913.3	100188931	Orai1	ORAI calcium release-activated calcium modulator 1	3048	2198	1424	2646	2662.52	2198	1375.66	2414.45	2658.13	2191.25	1781.99	2517.27
NM_001134721.1	100188939	LOC100188939	dolichyl-diphosphooligosaccharide--protein glycosyltransferase subunit 4	2099	845	892	1636	1833.54	845	861.721	1492.83	1830.52	842.404	1116.24	1556.41
NM_001134889.1,XM_012693290.3	100188955	Gro	groucho	745	683	759	594	650.78	683	733.236	542.019	649.707	680.901	949.808	565.102
NM_001135200.1,XM_012694918.3	100188963	BGRP3	beta-1,3-glucan recognition protein 3	2086	3154	1721	2286	1822.18	3154	1662.58	2085.95	1819.18	3144.31	2153.65	2174.78
NM_001135201.1	100188964	Catl-like	cathepsin L like protein	600	792	898	784	524.118	792	867.517	715.392	523.254	789.566	1123.75	745.858
NM_001134914.1	100188965	Ppbp2	paralytic peptide binding protein 2	1523	635	647	431	1330.39	635	625.038	393.283	1328.19	633.049	809.652	410.032
NM_001134915.1,XM_038020756.1	100188966	Scr-c	scavenger receptor type C	233	321	321	262	203.532	321	310.104	239.072	203.197	320.014	401.698	249.254
NM_001135202.1,XM_012695684.3,XM_012695693.3	100188967	Stim1	stromal interaction molecule 1	2108	1365	1165	1525	1841.4	1365	1125.45	1391.55	1838.37	1360.81	1457.87	1450.81
NM_001135203.2,XM_038011368.1	100188968	P37k	37-kDa protease	16	2	4	2	13.9765	2	3.86422	1.82498	13.9534	1.99385	5.00558	1.9027
NM_001163899.1	100188969	Dl	delta	8	9	0	2	6.98824	9	0	1.82498	6.97672	8.97235	0	1.9027
NM_001134916.1	100188970	Dohh	deoxyhypusine hydroxylase/monooxygenase	1594	609	456	1034	1392.41	609	440.521	943.514	1390.11	607.129	570.636	983.695
NM_001135204.2,XM_012695237.3	100188971	CPG21	cuticular protein glycine-rich 21	0	2	4	0	0	2	3.86422	0	0	1.99385	5.00558	0
XM_038012327.1,XM_038012328.1,XM_038012329.1,XM_038012330.1,XM_038012331.1,XM_038012332.1,XM_038012333.1,XM_038012334.1,XM_038012335.1,XM_038012336.1,XM_038012337.1,XM_038012338.1,XM_038012339.1,XM_038012340.1,XM_038012341.1,XM_038012342.1,XM_038012343.1,XM_038012344.1,XM_038012345.1,XM_038012346.1,XM_038012347.1,XM_038012348.1,XM_038012349.1,XM_038012350.1,XM_038012351.1,XM_038012353.1	100188972	LOC100188972	myosin heavy chain	979	1484	346	1513	855.186	1484	334.255	1380.6	853.776	1479.44	432.982	1439.39
NM_001135205.1	100190796	Defensin2	defensin like protein 2	4	3	16	17	3.49412	3	15.4569	15.5123	3.48836	2.99078	20.0223	16.1729
NM_001135883.2	100190957	Hel	hatching enzyme-like protein	0	4	2	2	0	4	1.93211	1.82498	0	3.98771	2.50279	1.9027
NM_001135884.1	100190958	Ivd	isovaleryl coenzyme A dehydrogenase	3520	5258	4396	4341	3074.82	5258	4246.78	3961.12	3069.76	5241.84	5501.13	4129.81
NM_001135885.1	100190959	Dhs	deoxyhypusine synthase	557	496	430	564	486.556	496	415.404	514.644	485.754	494.476	538.1	536.561
NM_001135886.1,XM_038021710.1,XM_038021711.1	100190960	Osi21	osiris 21	7	18	25	16	6.11471	18	24.1514	14.5998	6.10463	17.9447	31.2849	15.2216
NM_001135887.1	100190961	Osi20	osiris 20	17	45	36	13	14.85	45	34.778	11.8624	14.8255	44.8617	45.0502	12.3675
NM_001135888.1,XM_038020523.1	100190962	Osi9	osiris 9	12	4	17	10	10.4824	4	16.4229	9.1249	10.4651	3.98771	21.2737	9.51349
NM_001135889.1	100190963	Osi18	osiris 18	8	18	10	4	6.98824	18	9.66055	3.64996	6.97672	17.9447	12.5139	3.8054
NM_001135890.1,XM_012696173.3	100190964	Osi19	osiris 19	171	76	185	145	149.374	76	178.72	132.311	149.127	75.7665	231.508	137.946
NM_001135891.1	100190965	serpin-33	serine protease inhibitor 33	6	0	0	0	5.24118	0	0	0	5.23254	0	0	0
NM_001135892.1,XM_012697310.3	100190966	serpin-34	serine protease inhibitor 34	2	14	6	12	1.74706	14	5.79633	10.9499	1.74418	13.957	7.50837	11.4162
NM_001136573.1,XM_012693428.3	100192380	Fln	flightin	0	0	0	2	0	0	0	1.82498	0	0	0	1.9027
NM_001141942.1	100196930	cyp6a8	cytochrome P450 Cyp6ae21	763	185	290	593	666.503	185	280.156	541.106	665.405	184.432	362.904	564.15
NM_001142487.1	100216348	Atg5	autophagy 5-like	153	144	137	176	133.65	144	132.35	160.598	133.43	143.558	171.441	167.438
NM_001142488.1	100216349	Ugt	uridine diphosphate glucosyltransferase	30	44	0	4	26.2059	44	0	3.64996	26.1627	43.8648	0	3.8054
XM_021346895.2,XM_021346896.2	100216350	LOC100216350	autophagy related protein Atg4-like protein	828	642	428	825	723.283	642	413.472	752.804	722.09	640.027	535.597	784.863
NM_001142489.1	100216351	LOC100216351	autophagy related protein Atg3-like protein	820	496	448	694	716.294	496	432.793	633.268	715.114	494.476	560.625	660.237
NM_001142490.1	100216352	LOC100216352	autophagy related protein Atg6	193	200	152	134	168.591	200	146.84	122.274	168.313	199.385	190.212	127.481
NM_001142491.1	100216353	LOC100216353	autophagy related protein Atg12-like protein	172	156	77	152	150.247	156	74.3862	138.698	149.999	155.521	96.3574	144.605
NM_001173138.1,XM_012688662.3,XM_021346663.2,XM_021346664.2	100216491	Cdc25	cell division cycle 25	195	131	94	112	170.338	131	90.8092	102.199	170.058	130.597	117.631	106.551
NM_001160187.1	100216492	Cyca	cyclin A	539	745	605	581	470.833	745	584.463	530.156	470.056	742.711	757.094	552.734
NM_001201577.1,XM_012690398.3,XM_021348019.2	100216493	Cyce	cyclin E	106	47	32	51	92.5942	47	30.9138	46.537	92.4415	46.8556	40.0446	48.5188
NM_001246285.1,XM_012697312.3,XM_021353306.2	100216494	E2f1	E2F transcription factor 1	1400	888	728	1120	1222.94	888	703.288	1021.99	1220.93	885.271	911.015	1065.51
NM_001257336.1,XM_038021060.1,XM_038021061.1,XM_038021062.1	100216495	Myb	Myb transcription factor	125	94	137	153	109.191	94	132.35	139.611	109.011	93.7112	171.441	145.556
NM_001142611.1,XM_012689974.3,XM_012689981.3,XM_012689987.3,XM_012689996.3	100216496	Glob1	globin 1	5610	5843	3420	3976	4900.5	5843	3303.91	3628.06	4892.42	5825.05	4279.77	3782.57
NM_001142613.1	100216497	And1	acidic nucleoplasmic DNA-binding protein 1	394	317	107	327	344.171	317	103.368	298.384	343.603	316.026	133.899	311.091
NM_001142751.1	100216498	Osi7	osiris 7	0	0	0	2	0	0	0	1.82498	0	0	0	1.9027
NM_001142752.2	100216499	Fau	fau protein	142	258	65	163	124.041	258	62.7936	148.736	123.837	257.207	81.3406	155.07
NM_001142753.1,XM_012689662.3,XM_012689664.3,XM_038017838.1	100216500	LOC100216500	uncharacterized LOC100216500	12	10	7	10	10.4824	10	6.76238	9.1249	10.4651	9.96927	8.75976	9.51349
NM_001142754.1	100216501	LOC100216501	uncharacterized LOC100216501	903	153	141	416	788.797	153	136.214	379.596	787.497	152.53	176.447	395.761
NM_001142755.1	100216502	E(spl)malpha	enhancer of split malpha	47	53	83	78	41.0559	53	80.1826	71.1742	40.9882	52.8371	103.866	74.2053
NM_001142756.2	100216503	Drp	death-related protein	5676	2527	1855	4661	4958.16	2527	1792.03	4253.11	4949.98	2519.24	2321.34	4434.24
NM_001142927.1	100233161	Kynu	kynureninase	7	12	17	21	6.11471	12	16.4229	19.1623	6.10463	11.9631	21.2737	19.9783
NM_001142970.1	100233162	Inx3	innexin 3	1147	838	436	978	1001.94	838	421.2	892.415	1000.29	835.425	545.608	930.42
NM_001142971.1,XM_012692597.3	100233163	Chc	clathrin heavy chain	7696	6043	6489	6203	6722.69	6043	6268.73	5660.17	6711.6	6024.43	8120.3	5901.22
NM_001145321.1,XM_038020524.1,XM_038020525.1,XM_038020526.1	100270765	Ebony	ebony protein	257	149	183	232	224.497	149	176.788	211.698	224.127	148.542	229.005	220.713
NM_001145322.1	100270767	Th	tyrosine hydroxylase	2	0	2	4	1.74706	0	1.93211	3.64996	1.74418	0	2.50279	3.8054
NM_001145323.1,XM_012689968.3	100270768	Ero1	endoplasmic reticulum oxidoreduction 1-like	718	739	450	638	627.194	739	434.725	582.168	626.161	736.729	563.127	606.961
NM_001145324.1	100270769	Igflp	IGF-like peptide	16	2	6	0	13.9765	2	5.79633	0	13.9534	1.99385	7.50837	0
NM_001145325.1,NM_001173332.1	100270770	LOC100270770	GTP cyclohydrolase I	2557	1017	519	1783	2233.62	1017	501.383	1626.97	2229.93	1013.88	649.474	1696.26
NM_001145326.1,XM_038021713.1	100270778	Acci	apoptotic chromatin condensation inducer-like protein	2800	2088	2061	2451	2445.88	2088	1991.04	2236.51	2441.85	2081.58	2579.12	2331.76
NM_001145327.1,XM_012692261.3	100270779	Dsclp	death-associated small cytoplasmic leucine-rich protein	181	153	92	173	158.109	153	88.8771	157.861	157.848	152.53	115.128	164.583
NM_001145328.1,XM_012692262.3	100270780	LOC100270780	bystin	733	248	169	458	640.297	248	163.263	417.92	639.242	247.238	211.486	435.718
NM_001145329.1,XM_012693075.2,XM_021350033.2	100270781	Dpp	decapentaplegic	353	218	212	324	308.356	218	204.804	295.647	307.848	217.33	265.296	308.237
NM_001145330.1	100270782	Jm	JAB-MPN domain protein	1336	1032	945	1100	1167.04	1032	912.922	1003.74	1165.11	1028.83	1182.57	1046.48
NM_001145331.1	100270783	L130	uncharacterized 100270783	0	2	0	0	0	2	0	0	0	1.99385	0	0
NM_001145332.1,XM_012689610.3,XM_012689611.2	100270785	Plin	lipid storage droplet 2-like	4218	3999	2879	2968	3684.55	3999	2781.27	2708.27	3678.48	3986.71	3602.76	2823.61
NM_001145333.1,XM_038010802.1	100270786	LOC100270786	ubiquitin-activating enzyme E1-like protein	3132	1200	934	2281	2735.9	1200	902.295	2081.39	2731.39	1196.31	1168.8	2170.03
NM_001145655.1,XM_012689024.3,XM_012689030.3,XM_038015553.1,XM_038015554.1,XM_038015555.1,XM_038015556.1,XM_038015557.1,XM_038015558.1,XM_038015559.1,XM_038015560.1,XM_038015562.1,XM_038015563.1,XM_038015564.1,XM_038015565.1,XM_038015566.1,XM_038015567.1,XM_038015568.1,XM_038015569.1	100271726	oxr1	oxygen resistance gene 1	3458	2520	2548	2776	3020.67	2520	2461.51	2533.07	3015.69	2512.26	3188.55	2640.95
NM_001146063.1,XM_012689792.3,XM_012689793.3,XM_012689794.3	100271899	LOC100271899	DDRGK superfamily protein	4553	2181	1934	3527	3977.18	2181	1868.35	3218.35	3970.63	2174.3	2420.2	3355.41
NM_001146064.1	100271910	mrg	mortality factor 4-like	352	356	244	294	307.482	356	235.717	268.272	306.976	354.906	305.34	279.697
NM_001146065.1	100271933	shx1	special homeobox protein 1	0	0	0	0	0	0	0	0	0	0	0	0
XM_004932647.3	100272001	LOC100272001	serine protease inhibitor 27	4	0	0	4	3.49412	0	0	3.64996	3.48836	0	0	3.8054
NM_001146228.1,NM_001173331.1,XM_012694105.3,XM_021350826.2,XM_038011369.1	100272172	Abd-b	abdominal B	294	216	288	258	256.818	216	278.224	235.422	256.394	215.336	360.402	245.448
NM_001146229.2	100272173	serpin-7	serine protease inhibitor 7	4955	4455	3285	5659	4328.34	4455	3173.49	5163.78	4321.21	4441.31	4110.83	5383.69
NM_001146230.1	100272174	serpin-8	serine protease inhibitor 8	0	0	0	0	0	0	0	0	0	0	0	0
NM_001146231.1	100272175	serpin-10	serine protease inhibitor 10	34	102	62	84	29.7	102	59.8954	76.6491	29.6511	101.687	77.5864	79.9134
NM_001146233.1,XM_038014242.1,XM_038014243.1,XM_038014244.1,XM_038014245.1,XM_038014246.1	100272177	serpin-13	serine protease inhibitor 13	670	207	88	459	585.265	207	85.0128	418.833	584.3	206.364	110.123	436.669
NM_001146234.1	100272178	serpin-14	serine protease inhibitor 14	46	88	91	41	40.1824	88	87.911	37.4121	40.1161	87.7296	113.877	39.0053
NM_001146235.1	100272179	serpin-15	serine protease inhibitor 15	49	43	51	41	42.803	43	49.2688	37.4121	42.7324	42.8679	63.8211	39.0053
NM_001146236.1	100272180	serpin-16	serine protease inhibitor 16	0	0	3	4	0	0	2.89816	3.64996	0	0	3.75418	3.8054
NM_001146237.1,XM_012689665.3	100272181	Bm122	uncharacterized LOC100272181	80	76	74	95	69.8824	76	71.4881	86.6865	69.7672	75.7665	92.6032	90.3782
NM_001146239.1,XM_012696797.3	100272183	serpin-18	serine protease inhibitor 18	0	0	0	0	0	0	0	0	0	0	0	0
NM_001146240.1,XM_021348555.2	100272184	serpin-19	serine protease inhibitor 19	124	115	147	105	108.318	115	142.01	95.8114	108.139	114.647	183.955	99.8917
NM_001146241.1,XM_038017920.1	100272185	serpin-20	serine protease inhibitor 20	60	15	77	76	52.4118	15	74.3862	69.3492	52.3254	14.9539	96.3574	72.3026
NM_001146242.1,XM_012692263.3,XM_012692264.3	100272186	serpin-21	serine protease inhibitor 21	100	150	130	113	87.353	150	125.587	103.111	87.209	149.539	162.681	107.502
NM_001146243.1	100272187	serpin-22	serine protease inhibitor 22	0	0	0	0	0	0	0	0	0	0	0	0
NM_001146244.1	100272188	serpin-23	serine protease inhibitor 23	0	0	4	0	0	0	3.86422	0	0	0	5.00558	0
NM_001146245.1	100272190	serpin-25	serine protease inhibitor 25	6	2	2	2	5.24118	2	1.93211	1.82498	5.23254	1.99385	2.50279	1.9027
NM_001146246.1	100272191	serpin-26	serine protease inhibitor 26	0	0	0	0	0	0	0	0	0	0	0	0
NM_001146247.1	100272192	serpin-28	serine protease inhibitor 28	12	20	14	10	10.4824	20	13.5248	9.1249	10.4651	19.9385	17.5195	9.51349
NM_001146248.1,XM_012692266.3	100272193	serpin-29	serine protease inhibitor 29	116	89	64	83	101.329	89	61.8275	75.7366	101.162	88.7265	80.0892	78.962
NM_001146249.1	100272194	serpin-30	serine protease inhibitor 30	0	0	0	0	0	0	0	0	0	0	0	0
NM_001146250.1	100272195	serpin-31	serine protease inhibitor 31	0	2	0	2	0	2	0	1.82498	0	1.99385	0	1.9027
NM_001146251.1	100272196	serpin-32	serine protease inhibitor 32	0	0	2	0	0	0	1.93211	0	0	0	2.50279	0
NM_001146252.1,XM_012695737.3	100272227	Smurf2	E3 ubiquitin-protein ligase SMURF2	1415	1189	1130	1269	1236.04	1189	1091.64	1157.95	1234.01	1185.35	1414.08	1207.26
NM_001160188.1,XM_012688716.3	100286758	Achi	achintya	418	399	252	373	365.135	399	243.446	340.359	364.534	397.774	315.351	354.853
NM_001146713.1,XM_038017082.1,XM_038017083.1	100286759	Obp1	odorant-binding protein 1	2	0	2	0	1.74706	0	1.93211	0	1.74418	0	2.50279	0
NM_001146714.1	100286760	Obp2	odorant-binding protein 2	0	0	2	0	0	0	1.93211	0	0	0	2.50279	0
NM_001146715.1	100286761	Obp3	odorant-binding protein 3	0	0	0	0	0	0	0	0	0	0	0	0
NM_001146716.1,XM_012691987.3	100286762	Obp4	odorant-binding protein 4	4	0	0	0	3.49412	0	0	0	3.48836	0	0	0
NM_001146717.1	100286763	Obp5	odorant-binding protein 5	0	4	0	0	0	4	0	0	0	3.98771	0	0
NM_001146718.1,XM_012691988.3	100286764	Obp6	odorant-binding protein 6	54	47	19	48	47.1706	47	18.355	43.7995	47.0929	46.8556	23.7765	45.6648
NM_001146719.1	100286765	Obp7	odorant-binding protein 7	2	0	0	0	1.74706	0	0	0	1.74418	0	0	0
NM_001146720.1	100286767	LOC100286767	32 kDa apolipoprotein	0	1	0	2	0	1	0	1.82498	0	0.996927	0	1.9027
NM_001146721.1	100286768	Cmc1	Cmc1 protein	210	106	65	157	183.441	106	62.7936	143.261	183.139	105.674	81.3406	149.362
NM_001146722.1,XM_012689105.3	100286769	Ldlr	low density lipoprotein receptor	150	224	750	133	131.029	224	724.541	121.361	130.813	223.312	938.546	126.529
NM_001146723.1,XM_021351858.2,XM_038012233.1	100286770	Tm	Tm protein	803	473	394	701	701.444	473	380.626	639.655	700.288	471.547	493.049	666.896
NM_001146724.1,XM_012696088.3	100286771	LOC100286771	uncharacterized LOC100286771	732	455	336	685	639.424	455	324.594	625.055	638.37	453.602	420.468	651.674
NM_001146725.1,XM_038013596.1	100286798	P450	cytochrome P450	61	51	26	43	53.2853	51	25.1174	39.2371	53.1975	50.8433	32.5363	40.908
NM_001160189.1	100301493	Aqp	aquaporin	23	60	40	29	20.0912	60	38.6422	26.4622	20.0581	59.8156	50.0558	27.5891
NM_001160190.1	100301494	K5	putative neuropeptide precursor protein	4	18	34	13	3.49412	18	32.8459	11.8624	3.48836	17.9447	42.5474	12.3675
NM_001160191.1	100301495	fmxg11J9	odorant binding protein LOC100301495	0	2	2	0	0	2	1.93211	0	0	1.99385	2.50279	0
NM_001160193.2	100301497	fmxg9M19	odorant binding protein LOC100301497	16	52	14	34	13.9765	52	13.5248	31.0246	13.9534	51.8402	17.5195	32.3459
NM_001160194.1	100301498	H2a-l2	histone H2A-like protein 2	20	2	2	10	17.4706	2	1.93211	9.1249	17.4418	1.99385	2.50279	9.51349
NM_001160195.1	100301499	H2ax-l	histone H2AX-like protein	0	0	0	0	0	0	0	0	0	0	0	0
NM_001160196.1	100301500	H2b-l	histone H2B-like protein	19	13	4	22	16.5971	13	3.86422	20.0748	16.5697	12.9601	5.00558	20.9297
NM_001160197.1	100301501	H4-l	histone H4-like protein	119	86	65	87	103.95	86	62.7936	79.3866	103.779	85.7357	81.3406	82.7674
NM_001160198.1	100301502	Rrp40	exosome complex exonuclease Rrp40	213	58	60	154	186.062	58	57.9633	140.523	185.755	57.8218	75.0837	146.508
NM_001160199.1	100301503	Rybp	ring and YY1 binding protein	116	88	44	73	101.329	88	42.5064	66.6117	101.162	87.7296	55.0613	69.4485
NM_001160200.1,XM_012693078.3,XM_012693079.3,XM_012693080.3,XM_012693081.3,XM_012693082.3	100301504	Syti	synaptotagmin I	379	378	144	293	331.068	378	139.112	267.359	330.522	376.839	180.201	278.745
NM_001160201.1	100301505	LOC100301505	carboxypeptidase B-like	0	0	0	0	0	0	0	0	0	0	0	0
NM_001160202.1	100301506	LOC100301506	male reproductive organ serine protease 1	3	4	0	0	2.62059	4	0	0	2.61627	3.98771	0	0
NM_001160203.1,XM_012694106.3	100301507	LOC100301507	male reproductive organ serine protease 2	24	32	43	36	20.9647	32	41.5404	32.8496	20.9302	31.9017	53.81	34.2486
NM_001160205.1,XR_005245646.1	100301509	Parn	poly(A)-specific ribonuclease	633	470	352	484	552.944	470	340.051	441.645	552.033	468.556	440.491	460.453
NM_001160206.1,XM_012689666.3	100301511	LOC100301511	uncharacterized LOC100301511	32	36	39	40	27.953	36	37.6761	36.4996	27.9069	35.8894	48.8044	38.054
NM_001161343.1	100301978	LOC100301978	putative cold-induced protein	9390	2386	2299	6408	8202.44	2386	2220.96	5847.23	8188.92	2378.67	2876.96	6096.25
NM_001161717.1	100302033	Ccnl1	cyclin L1	403	375	293	393	352.033	375	283.054	358.608	351.452	373.848	366.659	373.88
NM_001161718.1,XM_038011370.1,XM_038011371.1,XM_038011372.1,XM_038011373.1,XM_038011374.1,XM_038011375.1	100302034	Tau	tau-like protein	2882	1988	1574	2190	2517.51	1988	1520.57	1998.35	2513.36	1981.89	1969.69	2083.46
NM_001161829.1,XM_021346535.2,XM_038012688.1	100302091	Or-60	olfactory receptor 60	12	14	4	9	10.4824	14	3.86422	8.21241	10.4651	13.957	5.00558	8.56214
NM_001161792.1,XM_012696270.3	100302108	LOC100302108	uncharacterized LOC100302108	1729	1691	1882	1864	1510.33	1691	1818.12	1700.88	1507.84	1685.8	2355.12	1773.32
NM_001163737.1	100302574	Or-8	olfactory receptor 8	0	0	0	0	0	0	0	0	0	0	0	0
NM_001163738.1,XM_021347222.2,XM_038018320.1	100302575	Or-17	olfactory receptor 17	358	229	176	279	312.724	229	170.026	254.585	312.208	228.296	220.245	265.426
XM_038018056.1,XM_038018057.1,XM_038018058.1,XM_038018059.1	100302602	LOC100302602	transcription factor AP-2	0	26	8	22	0	26	7.72844	20.0748	0	25.9201	10.0112	20.9297
XM_004931665.4,XM_038020090.1	100302603	LOC100302603	enhancer of split mbeta-2	58	42	30	54	50.6647	42	28.9816	49.2744	50.5812	41.8709	37.5418	51.3729
NM_001170995.1	100302604	E(spl)mbeta	enhancer of split mbeta	254	148	556	384	221.877	148	537.127	350.396	221.511	147.545	695.775	365.318
XM_004931667.3	100302605	LOC100302605	enhancer of split mgamma	15	10	16	4	13.1029	10	15.4569	3.64996	13.0813	9.96927	20.0223	3.8054
NM_001163900.1	100302606	Fmxg18c17	odorant binding protein fmxg18C17	0	0	0	0	0	0	0	0	0	0	0	0
NM_001163901.1,XM_038013108.1	100302607	Gal	beta-galactosidase	2903	3782	1332	2351	2535.86	3782	1286.79	2145.26	2531.68	3770.38	1666.86	2236.62
NM_001163903.1	100302609	Iap2	inhibition of apoptosis protein 2	36	34	24	44	31.4471	34	23.1853	40.1495	31.3952	33.8955	30.0335	41.8594
XM_021346831.2,XM_021346835.2	100302610	LOC100302610	prospero	313	673	177	194	273.415	673	170.992	177.023	272.964	670.932	221.497	184.562
NM_001163904.1	100302612	CPFL4	cuticular protein CPFL family 4	0	0	0	2	0	0	0	1.82498	0	0	0	1.9027
NM_001163905.1	100302613	CPFL3	cuticular protein CPFL family 3	8	10	8	26	6.98824	10	7.72844	23.7247	6.97672	9.96927	10.0112	24.7351
NM_001163906.1	100302614	CPFL2	cuticular protein CPFL family 2	0	0	2	0	0	0	1.93211	0	0	0	2.50279	0
NM_001163907.1	100302615	CPFL1	cuticular protein CPFL family 1	0	8	0	2	0	8	0	1.82498	0	7.97542	0	1.9027
NM_001163908.1	100302616	DnaJ-1	DnaJ (Hsp40) homolog 1	3010	2945	2408	2519	2629.32	2945	2326.26	2298.56	2624.99	2935.95	3013.36	2396.45
NM_001163909.1	100302617	DnaJ-3	DnaJ (Hsp40) homolog 3	3720	1153	921	2536	3249.53	1153	889.737	2314.07	3244.17	1149.46	1152.53	2412.62
NM_001163910.1,XM_012689199.3,XM_012689201.3,XM_012689202.3,XM_012689203.2	100302618	DnaJ-4	DnaJ (Hsp40) homolog 4	1786	1811	913	1219	1560.12	1811	882.008	1112.32	1557.55	1805.44	1142.52	1159.69
NM_001163911.1	100302619	DnaJ-6	DnaJ (Hsp40) homolog 6	2237	2492	2129	2255	1954.09	2492	2056.73	2057.66	1950.87	2484.34	2664.22	2145.29
NM_001163912.1,XM_012692267.3	100302620	DnaJ-7	DnaJ (Hsp40) homolog 7	579	556	402	597	505.774	556	388.354	544.756	504.94	554.292	503.06	567.956
NM_001163913.1	100302621	DnaJ-8	DnaJ (Hsp40) homolog 8	1594	738	512	1520	1392.41	738	494.62	1386.98	1390.11	735.732	640.714	1446.05
NM_001163914.1,XM_012689572.3	100302622	DnaJ-10	DnaJ (Hsp40) homolog 10	272	133	125	176	237.6	133	120.757	160.598	237.208	132.591	156.424	167.438
NM_001163915.1,XM_012692598.3	100302623	DnaJ-11	DnaJ (Hsp40) homolog 11	353	415	230	361	308.356	415	222.193	329.409	307.848	413.725	287.821	343.437
NM_001163916.1,XM_038013598.1,XM_038013599.1,XM_038013600.1,XM_038013601.1,XM_038013602.1,XM_038013603.1	100302627	Stat	signal transducer and activator of transcription	2404	1945	1794	2363	2099.97	1945	1733.1	2156.21	2096.5	1939.02	2245	2248.04
NM_001163917.1	100302628	LOC100302628	cold-related protein	3156	8283	2612	3410	2756.86	8283	2523.34	3111.59	2752.32	8257.55	3268.64	3244.1
NM_001190990.2	100302629	LOC100302629	ecdysone oxidase	14	12	10	12	12.2294	12	9.66055	10.9499	12.2093	11.9631	12.5139	11.4162
NM_001164476.1,XM_038013109.1,XM_038013110.1,XM_038013111.1,XM_038013112.1,XM_038013113.1	100302733	LOC100302733	sarco/endoplasmic reticulum calcium ATPase	5849	2355	3119	4691	5109.28	2355	3013.13	4280.49	5100.85	2347.76	3903.1	4462.78
XM_038015767.1,XR_005245534.1	100306947	LOC100306947	cacophony	2	1	0	2	1.74706	1	0	1.82498	1.74418	0.996927	0	1.9027
NM_001166141.1,NM_001173330.1,XM_038012689.1,XM_038012690.1,XM_038012691.1,XM_038012692.1,XM_038012693.1,XM_038012694.1	100307004	CAP	c-Cbl-associated protein	685	890	484	576	598.368	890	467.571	525.594	597.382	887.265	605.675	547.977
NM_001166142.1,XM_038018679.1	100307005	BGRP4	beta-1,3-glucan recognition protein 4	59	47	28	33	51.5383	47	27.0495	30.1122	51.4533	46.8556	35.039	31.3945
NM_001166143.1,XM_038016621.1	100307006	Y-e	yellow-e	14	14	14	4	12.2294	14	13.5248	3.64996	12.2093	13.957	17.5195	3.8054
NM_001166144.1,XM_012692599.3,XM_012692600.3	100307007	Hp1b-l	heterochromatin protein 1beta-like protein	2192	1211	744	1651	1914.78	1211	718.745	1506.52	1911.62	1207.28	931.037	1570.68
NM_001166145.1	100307008	Jheh-lp1	juvenile hormone epoxide hydrolase-like protein 1	4	7	6	5	3.49412	7	5.79633	4.56245	3.48836	6.97849	7.50837	4.75675
NM_001166146.1,XM_012695702.3	100307009	Jheh-lp2	juvenile hormone epoxide hydrolase-like protein 2	8	8	8	2	6.98824	8	7.72844	1.82498	6.97672	7.97542	10.0112	1.9027
NM_001166147.1	100307010	Jheh-lp3	juvenile hormone epoxide hydrolase-like protein 3	165	172	130	199	144.132	172	125.587	181.585	143.895	171.471	162.681	189.319
NM_001166148.1	100307011	Jheh-lp4	juvenile hormone epoxide hydrolase-like protein 4	3	3	5	6	2.62059	3	4.83027	5.47494	2.61627	2.99078	6.25697	5.7081
NM_001166149.1	100307012	LOC100307012	odorant binding protein LOC100307012	2	29	20	15	1.74706	29	19.3211	13.6873	1.74418	28.9109	25.0279	14.2702
NM_001166151.1,XM_038021063.1	100307014	Or49	olfactory receptor-like	6	1	5	3	5.24118	1	4.83027	2.73747	5.23254	0.996927	6.25697	2.85405
NM_001166152.1	100307015	Galpha73b	G protein alpha subunit 73B-like protein	4	0	0	5	3.49412	0	0	4.56245	3.48836	0	0	4.75675
NM_001166153.1,XM_038016182.1,XM_038016183.1	100307016	Or-57	olfactory receptor 57	32	27	30	52	27.953	27	28.9816	47.4495	27.9069	26.917	37.5418	49.4702
NM_001166341.1	100310832	Ibm1	IAP-binding motif 1	0	0	2	3	0	0	1.93211	2.73747	0	0	2.50279	2.85405
NM_001167713.1	100313490	Aly	aly protein	231	162	127	198	201.785	162	122.689	180.673	201.453	161.502	158.927	188.367
NM_001167714.1,XM_012690268.3,XM_021347894.2,XM_021347895.2	100313491	LOC100313491	sugar transporter protein	4	11	4	4	3.49412	11	3.86422	3.64996	3.48836	10.9662	5.00558	3.8054
NM_001167715.1,XM_012694782.3	100313492	Ugt3	UDP-glucosyltransferase protein 3	2427	6011	6170	4650	2120.06	6011	5960.56	4243.08	2116.56	5992.53	7721.1	4423.77
NM_001167716.1,XM_012689940.2,XM_012689941.3	100313493	Vps4	vacuolar protein sorting 4	2150	2151	1403	1922	1878.09	2151	1355.38	1753.81	1874.99	2144.39	1755.71	1828.49
NM_001167717.1	100313494	CPG16	cuticular protein glycine-rich 16	4149	89228	95927	21822	3624.28	89228	92670.8	19912.3	3618.3	88953.8	120042	20760.3
NM_001168282.1,XM_012689204.3,XM_012689205.3,XM_021347051.2,XM_021347052.2	100313947	LOC100313947	integrin beta subunit 1	6351	5675	6710	6007	5547.79	5675	6482.23	5481.33	5538.64	5657.56	8396.86	5714.76
NM_001168283.1	100313953	LOC100313953	integrin beta subunit 2	191	231	177	166	166.844	231	170.992	151.473	166.569	230.29	221.497	157.924
NM_001168580.1	100316860	LOC100316860	cyclin dependent kinase 4	142	73	44	111	124.041	73	42.5064	101.286	123.837	72.7757	55.0613	105.6
NM_001168581.2	100316861	LOC100316861	cyclin dependent kinase 5	74	75	47	52	64.6412	75	45.4046	47.4495	64.5347	74.7695	58.8155	49.4702
NM_001168582.2	100316862	cdk8	cyclin dependent kinase 8	519	418	268	466	453.362	418	258.903	425.22	452.615	416.716	335.374	443.329
NM_001170578.1	100322874	torso	tyrosine-protein kinase receptor torso	137	106	126	125	119.674	106	121.723	114.061	119.476	105.674	157.676	118.919
NM_001170996.1,XM_012689129.3	100327241	LOC100327241	uncharacterized LOC100327241	9	16	10	13	7.86177	16	9.66055	11.8624	7.84881	15.9508	12.5139	12.3675
NM_001170997.1,XM_012695953.3,XM_021352262.2,XM_021352263.2,XM_021352264.2,XM_021352265.2	100328579	BLOS2	biogenesis of lysosome-related organelles complex 1 subunit 2	1588	1112	1059	1646	1387.17	1112	1023.05	1501.96	1384.88	1108.58	1325.23	1565.92
NM_001170998.1	100328580	FNSI	flavone synthase I	375	294	390	480	327.574	294	376.761	437.995	327.034	293.097	488.044	456.648
NM_001171178.1	100328603	TAR2	tyramine receptor	8	4	10	10	6.98824	4	9.66055	9.1249	6.97672	3.98771	12.5139	9.51349
NM_001171179.1	100328604	SCRB3	scavenger receptor class B member 3	515	570	393	594	449.868	570	379.66	542.019	449.126	568.249	491.798	565.102
NM_001171180.1,XM_038014248.1	100328605	SCRB4	scavenger receptor class B member 4	343	112	180	244	299.621	112	173.89	222.647	299.127	111.656	225.251	232.129
NM_001171181.1	100328606	Rad23	nuclear excision repair protein rad23	2774	2121	2609	2506	2423.17	2121	2520.44	2286.7	2419.18	2114.48	3264.89	2384.08
NM_001171914.1,XM_012694646.3,XM_012694647.3	100329145	LOC100329145	gamma-glutamyltransferase	1452	965	656	1508	1268.37	965	633.732	1376.03	1266.27	962.035	820.915	1434.63
NM_001171915.1	100329146	LOC100329146	isocitrate dehydrogenase	688	819	559	880	600.989	819	540.025	802.991	599.998	816.483	699.529	837.188
NM_001171916.1,XM_012695599.3	100329147	adk2	adenylate kinase 2	5373	4661	1998	4722	4693.48	4661	1930.18	4308.78	4685.74	4646.68	2500.29	4492.27
NM_001171917.1	100329149	LOC100329149	aliphatic nitrilase	182675	154908	220962	175802	159572	154908	213461	160417	159309	154432	276511	167249
NM_001171918.1	100329150	cce-1	carboxyl/cholinesterase 1	0	0	0	0	0	0	0	0	0	0	0	0
NM_001171920.1	100329152	cce-3	carboxyl/cholinesterase 3	8	22	34	8	6.98824	22	32.8459	7.29992	6.97672	21.9324	42.5474	7.6108
NM_001171921.1,XM_038014249.1	100329153	PLCb1	phospholipase C beta 1	76	62	49	127	66.3883	62	47.3367	115.886	66.2788	61.8095	61.3183	120.821
NM_001171922.1,XM_038017084.1,XM_038017085.1	100329154	PLCb4	phospholipase C beta 4	167	94	81	165	145.879	94	78.2505	150.561	145.639	93.7112	101.363	156.973
NM_001171923.1,XM_012693429.3,XM_012693430.3,XM_038011990.1,XM_038012031.1	100329155	PLCg	phospholipase C gamma	1359	865	677	951	1187.13	865	654.019	867.778	1185.17	862.342	847.194	904.733
NM_001171924.1,XM_012691119.3	100329156	st4	sugar transporter 4	20110	16071	16106	19858	17566.7	16071	15559.3	18120.2	17537.7	16021.6	20155	18891.9
NM_001171925.1	100329157	CTL19	C-type lectin 19	6658	7345	4830	5348	5815.96	7345	4666.05	4879.99	5806.37	7322.43	6044.23	5087.82
NM_001171926.1,XM_012692842.3	100329158	CTL4	C-type lectin 4	10	8	12	6	8.7353	8	11.5927	5.47494	8.7209	7.97542	15.0167	5.7081
NM_001172272.1	100337635	ETH	ecdysis triggering hormone	2	0	10	4	1.74706	0	9.66055	3.64996	1.74418	0	12.5139	3.8054
NM_001172457.1	100359364	FDL	fused lobes	721	800	558	696	629.815	800	539.059	635.093	628.777	797.542	698.278	662.139
NM_001172458.1	100359389	LOC100359389	adipose triglyceride lipase brummer	23	56	22	33	20.0912	56	21.2532	30.1122	20.0581	55.8279	27.5307	31.3945
NM_001172719.1,XM_021350827.2	100379150	zen	zerknullt	16	2	0	9	13.9765	2	0	8.21241	13.9534	1.99385	0	8.56214
NM_001172720.1	100379185	cact	cactus	2272	1869	1536	2075	1984.66	1869	1483.86	1893.42	1981.39	1863.26	1922.14	1974.05
NM_001172721.1,XM_038020527.1,XM_038020528.1,XM_038020529.1	100379186	COPA	coatomer protein complex subunit alpha	5741	2314	3021	4678	5014.93	2314	2918.45	4268.63	5006.67	2306.89	3780.46	4450.41
NM_001173139.1,XM_012689328.3,XM_012689329.2	100379187	COPB2	coatomer protein complex subunit beta 2	6460	2540	3336	5750	5643	2540	3222.76	5246.82	5633.7	2532.2	4174.65	5470.26
NM_001172722.1,XM_038014719.1,XM_038014720.1	100379188	COPB	coatomer protein complex subunit beta	6318	3358	3662	5935	5518.96	3358	3537.69	5415.63	5509.86	3347.68	4582.61	5646.26
NM_001172723.1	100379189	COPD	coatomer protein complex subunit delta	5152	2126	1683	3734	4500.43	2126	1625.87	3407.24	4493.01	2119.47	2106.1	3552.34
NM_001172724.1	100379190	COPE	coatomer protein complex subunit epsilon	3623	1922	1942	2791	3164.8	1922	1876.08	2546.76	3159.58	1916.09	2430.21	2655.22
NM_001172725.1,XM_021352003.2	100379191	RGPC	ras-related GTP-binding protein	1110	1047	739	948	969.618	1047	713.915	865.04	968.02	1043.78	924.78	901.879
NM_001172726.1	100379192	RPA43_N	RPA43_N protein	1978	1128	1165	1599	1727.84	1128	1125.45	1459.07	1724.99	1124.53	1457.87	1521.21
NM_001172727.1	100379193	CPH43	cuticular protein hypothetical 43	1239	2059	1340	1464	1082.3	2059	1294.51	1335.88	1080.52	2052.67	1676.87	1392.78
NM_001173140.1	100379195	Or-59	olfactory receptor 59	0	2	2	0	0	2	1.93211	0	0	1.99385	2.50279	0
NM_001173141.1,XM_021350698.2	100379196	Or-55	olfactory receptor 55	27	21	23	18	23.5853	21	22.2193	16.4248	23.5464	20.9355	28.7821	17.1243
NM_001173143.1,XM_012693676.3	100379305	Or-49	olfactory receptor 49	2	0	0	0	1.74706	0	0	0	1.74418	0	0	0
NM_001173144.1,XM_012694783.3,XM_038011862.1	100379309	Or-53	olfactory receptor 53	20	25	10	16	17.4706	25	9.66055	14.5998	17.4418	24.9232	12.5139	15.2216
NM_001173146.1,XM_038021064.1	100379311	Or-56	olfactory receptor 56	0	2	0	0	0	2	0	0	0	1.99385	0	0
NM_001173149.1,XM_012689722.3	100379315	Or-63	olfactory receptor 63	0	0	0	0	0	0	0	0	0	0	0	0
NM_001173150.1	100379316	Or-64	olfactory receptor 64	0	0	0	0	0	0	0	0	0	0	0	0
NM_001173151.1,XM_038021475.1	100379317	Or-65	olfactory receptor 65	17	21	7	15	14.85	21	6.76238	13.6873	14.8255	20.9355	8.75976	14.2702
NM_001172812.1,XM_038018321.1	100379321	Cdk7	cyclin dependent kinase 7	281	221	122	189	245.462	221	117.859	172.461	245.057	220.321	152.67	179.805
NM_001173152.2	100379322	Cdk9	cyclin dependent kinase 9	108	108	124	140	94.3412	108	119.791	127.749	94.1857	107.668	155.173	133.189
NM_001173153.1	100379324	Amy	alpha-amylase	43	24	8	16	37.5618	24	7.72844	14.5998	37.4999	23.9263	10.0112	15.2216
NM_001172816.1,NM_001172817.1	100379325	Ser2	sericin 2	2	2	0	6	1.74706	2	0	5.47494	1.74418	1.99385	0	5.7081
NM_001173154.1	100379326	CPR92	cuticular protein RR-2 motif 92	16	22	8	6	13.9765	22	7.72844	5.47494	13.9534	21.9324	10.0112	5.7081
NM_001173155.1	100379327	CPR124	cuticular protein RR-2 motif 124	0	2	0	0	0	2	0	0	0	1.99385	0	0
NM_001173156.1	100379328	CPT4	cuticular protein tweedle motif 4	0	0	0	0	0	0	0	0	0	0	0	0
NM_001173157.1,XM_021350303.2	100379330	CPT1	cuticular protein tweedle motif 1	2	9	5	8	1.74706	9	4.83027	7.29992	1.74418	8.97235	6.25697	7.6108
NM_001172820.1	100379331	CPR148	cuticular protein RR-3 motif 148	151	216	80	62	131.903	216	77.2844	56.5744	131.686	215.336	100.112	58.9837
NM_001173158.1	100379332	CPR147	cuticular protein RR-3 motif 147	0	0	0	0	0	0	0	0	0	0	0	0
NM_001173159.1	100379335	CPR143	cuticular protein RR-2 motif 143	2	4	4	2	1.74706	4	3.86422	1.82498	1.74418	3.98771	5.00558	1.9027
NM_001173160.1,XM_012690671.3,XM_021348228.1,XM_021348229.2	100379338	CPR140	cuticular protein RR-2 motif 140	0	0	0	2	0	0	0	1.82498	0	0	0	1.9027
NM_001173161.1	100379339	CPR139	cuticular protein RR-2 motif 139	2	0	0	2	1.74706	0	0	1.82498	1.74418	0	0	1.9027
NM_001173162.1	100379340	CPR138	cuticular protein RR-2 motif 138	0	0	0	0	0	0	0	0	0	0	0	0
NM_001173163.1	100379342	CPR136	cuticular protein RR-2 motif 136	0	0	2	0	0	0	1.93211	0	0	0	2.50279	0
NM_001173164.1	100379343	CPR135	cuticular protein RR-2 motif 135	0	0	0	0	0	0	0	0	0	0	0	0
NM_001173165.1	100379344	CPR134	cuticular protein RR-2 motif 134	0	0	0	0	0	0	0	0	0	0	0	0
NM_001173166.1	100379346	CPR133	cuticular protein RR-2 motif 133	0	1	0	0	0	1	0	0	0	0.996927	0	0
NM_001173167.1,XM_038019604.1	100379347	CPR132	cuticular protein RR-2 motif 132	3	0	2	2	2.62059	0	1.93211	1.82498	2.61627	0	2.50279	1.9027
NM_001173168.1,XM_012697987.3,XM_021346311.2,XM_021346312.2	100379348	CPR131	cuticular protein RR-2 motif 131	4	0	0	0	3.49412	0	0	0	3.48836	0	0	0
NM_001173169.1,XM_021351742.2,XM_021351743.2,XM_021351744.2,XM_038018680.1	100379349	CPR130	cuticular protein RR-2 motif 130	278	180	158	234	242.841	180	152.637	213.523	242.441	179.447	197.72	222.616
NM_001173170.1,XM_012695239.3	100379350	CPR129	cuticular protein RR-2 motif 129	26	20	8	12	22.7118	20	7.72844	10.9499	22.6743	19.9385	10.0112	11.4162
NM_001173171.1	100379351	CPR128	cuticular protein RR-2 motif 128	0	0	0	0	0	0	0	0	0	0	0	0
NM_001173172.1	100379352	CPR127	cuticular protein RR-2 motif 127	16	22	4	14	13.9765	22	3.86422	12.7749	13.9534	21.9324	5.00558	13.3189
NM_001173173.1	100379353	CPR126	cuticular protein RR-2 motif 126	0	2	0	0	0	2	0	0	0	1.99385	0	0
NM_001173174.1	100379354	CPR125	cuticular protein RR-2 motif 125	2	0	0	0	1.74706	0	0	0	1.74418	0	0	0
NM_001173175.1	100379356	CPR123	cuticular protein RR-2 motif 123	6	12	2	6	5.24118	12	1.93211	5.47494	5.23254	11.9631	2.50279	5.7081
NM_001173176.1	100379357	CPR121	cuticular protein RR-2 motif 121	0	0	0	0	0	0	0	0	0	0	0	0
NM_001173177.1	100379358	CPR120	cuticular protein RR-2 motif 120	0	0	0	0	0	0	0	0	0	0	0	0
NM_001173178.1	100379359	CPR119	cuticular protein RR-2 motif 119	0	2	0	0	0	2	0	0	0	1.99385	0	0
NM_001173179.1	100379360	CPR118	cuticular protein RR-2 motif 118	0	0	0	0	0	0	0	0	0	0	0	0
NM_001173180.1,XM_038018682.1	100379361	CPR117	cuticular protein RR-2 motif 117	2	0	0	0	1.74706	0	0	0	1.74418	0	0	0
NM_001173181.1	100379362	CPR116	cuticular protein RR-2 motif 116	0	0	0	0	0	0	0	0	0	0	0	0
NM_001173182.1	100379363	CPR115	cuticular protein RR-2 motif 115	0	0	0	0	0	0	0	0	0	0	0	0
NM_001173183.1	100379364	CPR114	cuticular protein RR-2 motif 114	0	0	0	0	0	0	0	0	0	0	0	0
NM_001173184.1,XM_012695241.3	100379365	CPR113	cuticular protein RR-2 motif 113	0	0	0	0	0	0	0	0	0	0	0	0
NM_001173185.1	100379366	CPR112	cuticular protein RR-2 motif 112	0	0	0	0	0	0	0	0	0	0	0	0
NM_001173186.1	100379367	CPR111	cuticular protein RR-2 motif 111	0	0	0	0	0	0	0	0	0	0	0	0
NM_001173187.1,XM_038018684.1	100379368	CPR110	cuticular protein RR-2 motif 110	0	10	16	10	0	10	15.4569	9.1249	0	9.96927	20.0223	9.51349
NM_001173188.1	100379369	CPR109	cuticular protein RR-2 motif 109	20	37	14	26	17.4706	37	13.5248	23.7247	17.4418	36.8863	17.5195	24.7351
NM_001173189.1,XM_038018685.1	100379370	CPR108	cuticular protein RR-2 motif 108	0	0	0	0	0	0	0	0	0	0	0	0
NM_001173190.1	100379371	CPR107	cuticular protein RR-2 motif 107	0	0	0	0	0	0	0	0	0	0	0	0
NM_001173191.1	100379372	CPR106	cuticular protein RR-2 motif 106	0	0	0	0	0	0	0	0	0	0	0	0
NM_001173192.1	100379373	CPR105	cuticular protein RR-2 motif 105	2	2	0	0	1.74706	2	0	0	1.74418	1.99385	0	0
NM_001173193.1	100379374	CPR102	cuticular protein RR-2 motif 102	0	0	0	0	0	0	0	0	0	0	0	0
NM_001173195.1	100379376	CPR100	cuticular protein RR-2 motif 100	0	0	0	0	0	0	0	0	0	0	0	0
NM_001173196.1	100379377	CPR98	cuticular protein RR-2 motif 98	0	0	0	0	0	0	0	0	0	0	0	0
NM_001173197.1	100379379	CPR97	cuticular protein RR-2 motif 97	0	0	0	0	0	0	0	0	0	0	0	0
NM_001173199.1	100379381	CPR94	cuticular protein RR-2 motif 94	0	0	0	0	0	0	0	0	0	0	0	0
NM_001173200.1	100379383	CPR91	cuticular protein RR-2 motif 91	0	0	0	0	0	0	0	0	0	0	0	0
NM_001173201.1,XM_012695249.3	100379384	CPR90	cuticular protein RR-2 motif 90	0	0	0	0	0	0	0	0	0	0	0	0
NM_001173202.1	100379385	CPR89	cuticular protein RR-2 motif 89	0	0	0	0	0	0	0	0	0	0	0	0
NM_001173203.1	100379386	CPR88	cuticular protein RR-2 motif 88	0	0	0	0	0	0	0	0	0	0	0	0
NM_001173204.1	100379387	CPR87	cuticular protein RR-2 motif 87	0	0	0	0	0	0	0	0	0	0	0	0
NM_001173205.1	100379388	CPR86	cuticular protein RR-2 motif 86	12	20	24	18	10.4824	20	23.1853	16.4248	10.4651	19.9385	30.0335	17.1243
NM_001173206.1,XM_012695250.2	100379389	CPR85	cuticular protein RR-2 motif 85	40	43	35	40	34.9412	43	33.8119	36.4996	34.8836	42.8679	43.7988	38.054
NM_001173207.1	100379390	CPR84	cuticular protein RR-2 motif 84	4	0	0	0	3.49412	0	0	0	3.48836	0	0	0
NM_001173208.1	100379391	CPR82	cuticular protein RR-2 motif 82	0	0	0	0	0	0	0	0	0	0	0	0
NM_001173209.1	100379392	CPR81	cuticular protein RR-2 motif 81	0	4	2	4	0	4	1.93211	3.64996	0	3.98771	2.50279	3.8054
NM_001173210.1,XM_038018686.1	100379394	CPR79	cuticular protein RR-2 motif 79	15	23	21	26	13.1029	23	20.2872	23.7247	13.0813	22.9293	26.2793	24.7351
NM_001173211.1	100379395	CPR78	cuticular protein RR-2 motif 78	0	0	0	0	0	0	0	0	0	0	0	0
NM_001173212.1	100379396	CPR77	cuticular protein RR-2 motif 77	0	0	0	0	0	0	0	0	0	0	0	0
NM_001173213.1	100379397	CPR76	cuticular protein RR-2 motif 76	0	2	0	0	0	2	0	0	0	1.99385	0	0
NM_001173214.1	100379398	CPR75	cuticular protein RR-2 motif 75	0	2	0	0	0	2	0	0	0	1.99385	0	0
NM_001173215.1,XM_012690018.3	100379399	CPR74	cuticular protein RR-2 motif 74	0	0	0	2	0	0	0	1.82498	0	0	0	1.9027
NM_001173216.2	100379400	CPR73	cuticular protein RR-2 motif 73	23	17	9	12	20.0912	17	8.69449	10.9499	20.0581	16.9478	11.2625	11.4162
NM_001173217.1,XM_021351348.2	100379401	CPR72	cuticular protein RR-2 motif 72	2	10	2	3	1.74706	10	1.93211	2.73747	1.74418	9.96927	2.50279	2.85405
NM_001173218.1	100379402	CPR70	cuticular protein RR-2 motif 70	0	12	10	4	0	12	9.66055	3.64996	0	11.9631	12.5139	3.8054
NM_001173219.1	100379403	CPR68	cuticular protein RR-2 motif 68	6	0	6	2	5.24118	0	5.79633	1.82498	5.23254	0	7.50837	1.9027
NM_001173220.1	100379404	CPR67	cuticular protein RR-2 motif 67	0	0	2	5	0	0	1.93211	4.56245	0	0	2.50279	4.75675
NM_001173221.1	100379406	CPR65	cuticular protein RR-2 motif 65	0	0	0	0	0	0	0	0	0	0	0	0
NM_001173222.1	100379407	CPR64	cuticular protein RR-2 motif 64	0	0	0	0	0	0	0	0	0	0	0	0
NM_001173223.1	100379408	CPR63	cuticular protein RR-2 motif 63	0	0	0	0	0	0	0	0	0	0	0	0
NM_001173224.1	100379409	CPR62	cuticular protein RR-2 motif 62	0	0	0	0	0	0	0	0	0	0	0	0
NM_001173225.1	100379410	CPR61	cuticular protein RR-2 motif 61	0	0	0	0	0	0	0	0	0	0	0	0
NM_001173226.1	100379411	CPR60	cuticular protein RR-2 motif 60	0	0	0	0	0	0	0	0	0	0	0	0
NM_001173227.1	100379412	CPR59	cuticular protein RR-2 motif 59	0	0	0	0	0	0	0	0	0	0	0	0
NM_001173228.1	100379413	CPR58	cuticular protein RR-2 motif 58	0	0	2	0	0	0	1.93211	0	0	0	2.50279	0
NM_001173229.1,XM_012692843.1	100379414	CPR57	cuticular protein RR-1 motif 57	25	21	147	58	21.8382	21	142.01	52.9244	21.8022	20.9355	183.955	55.1783
NM_001173230.1,XM_012696439.3	100379415	CPR56	cuticular protein RR-1 motif 56	1677	1708	1425	1634	1464.91	1708	1376.63	1491.01	1462.49	1702.75	1783.24	1554.5
NM_001173231.1	100379416	CPR55	cuticular protein RR-1 motif 55	0	0	0	0	0	0	0	0	0	0	0	0
NM_001173232.1	100379417	CPR54	cuticular protein RR-1 motif 54	0	0	0	0	0	0	0	0	0	0	0	0
NM_001173233.1	100379418	CPR53	cuticular protein RR-1 motif 53	4	2	0	0	3.49412	2	0	0	3.48836	1.99385	0	0
NM_001173234.1,XR_005245786.1	100379419	CPR52	cuticular protein RR-1 motif 52	45	30	24	48	39.3088	30	23.1853	43.7995	39.244	29.9078	30.0335	45.6648
NM_001173235.1,XM_038021327.1	100379420	CPR51	cuticular protein RR-1 motif 51	122	131	60	116	106.571	131	57.9633	105.849	106.395	130.597	75.0837	110.357
NM_001173236.1,XM_012688661.3	100379422	CPR49	cuticular protein RR-1 motif 49	8	12	6	0	6.98824	12	5.79633	0	6.97672	11.9631	7.50837	0
NM_001173237.1	100379423	CPR48	cuticular protein RR-1 motif 48	0	4	0	2	0	4	0	1.82498	0	3.98771	0	1.9027
NM_001173238.1,XM_012695252.3,XM_012695253.3	100379424	CPR47	cuticular protein RR-1 motif 47	0	10	4	14	0	10	3.86422	12.7749	0	9.96927	5.00558	13.3189
NM_001173239.1,XM_038018687.1	100379425	CPR44	cuticular protein RR-1 motif 44	2	2	0	0	1.74706	2	0	0	1.74418	1.99385	0	0
NM_001173240.1	100379426	CPR43	cuticular protein RR-1 motif 43	20	12	2	12	17.4706	12	1.93211	10.9499	17.4418	11.9631	2.50279	11.4162
NM_001173241.1	100379427	CPR42	cuticular protein RR-1 motif 42	1716	1795	537	1186	1498.98	1795	518.772	1082.21	1496.51	1789.48	671.999	1128.3
NM_001173242.1	100379428	CPR40	cuticular protein RR-1 motif 40	0	0	0	0	0	0	0	0	0	0	0	0
NM_001173243.1	100379429	CPR39	cuticular protein RR-1 motif 39	0	0	0	0	0	0	0	0	0	0	0	0
NM_001173244.1,XM_021351748.2	100379430	CPR37	cuticular protein RR-1 motif 37	6	0	4	0	5.24118	0	3.86422	0	5.23254	0	5.00558	0
NM_001173245.1	100379431	CPR36	cuticular protein RR-1 motif 36	18	13	4	14	15.7235	13	3.86422	12.7749	15.6976	12.9601	5.00558	13.3189
NM_001173246.1	100379433	CPR34	cuticular protein RR-1 motif 34	307	201	52	182	268.174	201	50.2349	166.073	267.732	200.382	65.0725	173.146
NM_001173247.1,XM_012695254.3	100379434	CPR33	cuticular protein RR-1 motif 33	50	62	36	58	43.6765	62	34.778	52.9244	43.6045	61.8095	45.0502	55.1783
NM_001173248.1	100379435	CPR32	cuticular protein RR-1 motif 32	8	2	2	0	6.98824	2	1.93211	0	6.97672	1.99385	2.50279	0
NM_001173249.1	100379436	CPR31	cuticular protein RR-1 motif 31	6	0	0	2	5.24118	0	0	1.82498	5.23254	0	0	1.9027
XM_004931957.4	100379437	LOC100379437	cuticular protein RR-1 motif 30	0	0	0	0	0	0	0	0	0	0	0	0
NM_001173250.1	100379438	CPR29	cuticular protein RR-1 motif 29	0	0	0	0	0	0	0	0	0	0	0	0
NM_001173251.1	100379439	CPR28	cuticular protein RR-1 motif 28	66	34	2	16	57.653	34	1.93211	14.5998	57.5579	33.8955	2.50279	15.2216
NM_001173252.1,XM_012695255.3,XM_021351751.2	100379440	CPR27	cuticular protein RR-1 motif 27	26	19	16	15	22.7118	19	15.4569	13.6873	22.6743	18.9416	20.0223	14.2702
NM_001173253.1	100379441	CPR26	cuticular protein RR-1 motif 26	0	0	0	0	0	0	0	0	0	0	0	0
NM_001173254.1	100379442	CPR25	cuticular protein RR-1 motif 25	0	0	0	0	0	0	0	0	0	0	0	0
NM_001173255.1	100379443	CPR24	cuticular protein RR-1 motif 24	0	0	0	0	0	0	0	0	0	0	0	0
NM_001173256.1	100379444	CPR23	cuticular protein RR-1 motif 23	44	50	6	20	38.4353	50	5.79633	18.2498	38.372	49.8464	7.50837	19.027
NM_001173257.1,XM_038018322.1,XM_038018323.1	100379446	CPR20	cuticular protein RR-1 motif 20	0	0	2	0	0	0	1.93211	0	0	0	2.50279	0
NM_001173258.1,XM_038017448.1	100379447	CPR19	cuticular protein RR-1 motif 19	2	2	0	0	1.74706	2	0	0	1.74418	1.99385	0	0
NM_001173259.1,XM_021347988.2	100379448	CPR18	cuticular protein RR-1 motif 18	2	0	6	10	1.74706	0	5.79633	9.1249	1.74418	0	7.50837	9.51349
NM_001173260.1	100379449	CPR17	cuticular protein RR-1 motif 17	6	0	2	0	5.24118	0	1.93211	0	5.23254	0	2.50279	0
NM_001173261.1	100379450	CPR16	cuticular protein RR-1 motif 16	0	0	0	0	0	0	0	0	0	0	0	0
NM_001173262.1	100379451	CPR15	cuticular protein RR-1 motif 15	5	4	0	2	4.36765	4	0	1.82498	4.36045	3.98771	0	1.9027
NM_001173263.1,XM_038017449.1	100379452	CPR14	cuticular protein RR-1 motif 14	24	14	12	27	20.9647	14	11.5927	24.6372	20.9302	13.957	15.0167	25.6864
NM_001173264.1	100379453	CPR13	cuticular protein RR-1 motif 13	0	0	0	2	0	0	0	1.82498	0	0	0	1.9027
NM_001173265.1	100379454	CPR12	cuticular protein RR-1 motif 12	0	0	0	4	0	0	0	3.64996	0	0	0	3.8054
NM_001173266.1	100379455	CPR11	cuticular protein RR-1 motif 11	5	2	0	12	4.36765	2	0	10.9499	4.36045	1.99385	0	11.4162
NM_001173267.1	100379456	CPR10	cuticular protein RR-1 motif 10	0	0	0	0	0	0	0	0	0	0	0	0
NM_001173268.1	100379457	CPR9	cuticular protein RR-1 motif 9	0	0	0	2	0	0	0	1.82498	0	0	0	1.9027
NM_001173269.1	100379458	CPR8	cuticular protein RR-1 motif 8	0	0	0	2	0	0	0	1.82498	0	0	0	1.9027
NM_001173270.1	100379459	CPR7	cuticular protein RR-1 motif 7	0	0	0	0	0	0	0	0	0	0	0	0
NM_001173271.1,XM_012688663.3	100379460	CPR6	cuticular protein RR-1 motif 6	326	399	259	312	284.771	399	250.208	284.697	284.301	397.774	324.111	296.821
NM_001173272.1	100379461	CPR5	cuticular protein RR-1 motif 5	221	317	170	202	193.05	317	164.229	184.323	192.732	316.026	212.737	192.173
NM_001173273.1	100379462	CPR3	cuticular protein RR-1 motif 3	59	80	16	44	51.5383	80	15.4569	40.1495	51.4533	79.7542	20.0223	41.8594
NM_001173274.1	100379463	CPH34	cuticular protein hypothetical 34	50	84	0	23	43.6765	84	0	20.9873	43.6045	83.7419	0	21.881
NM_001173275.1	100379464	CPH33	cuticular protein hypothetical 33	7	5	2	7	6.11471	5	1.93211	6.38743	6.10463	4.98464	2.50279	6.65945
NM_001173276.1	100379465	CPH32	cuticular protein hypothetical 32	2	5	18	6	1.74706	5	17.389	5.47494	1.74418	4.98464	22.5251	5.7081
NM_001173277.1	100379466	CPH30	cuticular protein hypothetical 30	0	0	0	0	0	0	0	0	0	0	0	0
NM_001173278.1	100379468	CPH28	cuticular protein hypothetical 28	8	19	6	10	6.98824	19	5.79633	9.1249	6.97672	18.9416	7.50837	9.51349
NM_001173279.1	100379469	CPH27	cuticular protein hypothetical 27	422	321	212	317	368.63	321	204.804	289.259	368.022	320.014	265.296	301.578
NM_001173280.1	100379470	CPH26	cuticular protein hypothetical 26	6	0	2	0	5.24118	0	1.93211	0	5.23254	0	2.50279	0
NM_001173281.1	100379471	CPH25	cuticular protein hypothetical 25	12	14	0	9	10.4824	14	0	8.21241	10.4651	13.957	0	8.56214
NM_001173282.1	100379472	CPH24	cuticular protein hypothetical 24	26	24	4	4	22.7118	24	3.86422	3.64996	22.6743	23.9263	5.00558	3.8054
NM_001173283.1	100379473	CPH23	cuticular protein hypothetical 23	0	0	0	0	0	0	0	0	0	0	0	0
NM_001173284.1	100379474	CPH22	cuticular protein hypothetical 22	0	0	0	0	0	0	0	0	0	0	0	0
NM_001173285.1	100379475	CPH21	cuticular protein hypothetical 21	0	0	0	0	0	0	0	0	0	0	0	0
NM_001173286.1	100379476	CPH20	cuticular protein hypothetical 20	0	0	0	0	0	0	0	0	0	0	0	0
NM_001173287.1	100379477	CPH19	cuticular protein hypothetical 19	4	2	0	2	3.49412	2	0	1.82498	3.48836	1.99385	0	1.9027
NM_001173288.1	100379478	CPH18	cuticular protein hypothetical 18	2	0	12	0	1.74706	0	11.5927	0	1.74418	0	15.0167	0
NM_001173289.1	100379479	CPH17	cuticular protein hypothetical 17	0	0	0	0	0	0	0	0	0	0	0	0
NM_001173290.1	100379480	CPH16	cuticular protein hypothetical 16	0	0	0	0	0	0	0	0	0	0	0	0
NM_001173291.1	100379481	CPH15	cuticular protein hypothetical 15	0	0	0	0	0	0	0	0	0	0	0	0
NM_001173292.1	100379482	CPH14	cuticular protein hypothetical 14	0	0	0	0	0	0	0	0	0	0	0	0
NM_001173293.1	100379483	CPH13	cuticular protein hypothetical 13	0	0	0	0	0	0	0	0	0	0	0	0
NM_001173294.1	100379484	CPH12	cuticular protein hypothetical 12	0	0	0	0	0	0	0	0	0	0	0	0
NM_001173295.1	100379485	CPH11	cuticular protein hypothetical 11	0	0	0	0	0	0	0	0	0	0	0	0
NM_001173296.1	100379486	CPH10	cuticular protein hypothetical 10	0	0	0	0	0	0	0	0	0	0	0	0
NM_001173297.1	100379487	CPH9	cuticular protein hypothetical 9	0	0	0	0	0	0	0	0	0	0	0	0
NM_001173298.1	100379488	CPH8	cuticular protein hypothetical 8	48	60	12	18	41.9294	60	11.5927	16.4248	41.8603	59.8156	15.0167	17.1243
NM_001173299.1	100379489	CPH7	cuticular protein hypothetical 7	0	0	0	0	0	0	0	0	0	0	0	0
NM_001173300.1	100379490	CPH6	cuticular protein hypothetical 6	0	0	0	0	0	0	0	0	0	0	0	0
NM_001173301.1	100379491	CPH5	cuticular protein hypothetical 5	4	12	4	0	3.49412	12	3.86422	0	3.48836	11.9631	5.00558	0
NM_001173302.1	100379492	CPH4	cuticular protein hypothetical 4	18	6	39	16	15.7235	6	37.6761	14.5998	15.6976	5.98156	48.8044	15.2216
NM_001173303.1	100379493	CPH3	cuticular protein hypothetical 3	6	0	0	0	5.24118	0	0	0	5.23254	0	0	0
NM_001173304.1	100379494	CPH2	cuticular protein hypothetical 2	0	2	0	0	0	2	0	0	0	1.99385	0	0
NM_001173305.1	100379495	CPH1	cuticular protein hypothetical 1	2	0	0	0	1.74706	0	0	0	1.74418	0	0	0
NM_001173307.1	100379497	CPG28	cuticular protein glycine-rich 28	0	0	2	0	0	0	1.93211	0	0	0	2.50279	0
NM_001173308.1	100379498	CPG27	cuticular protein glycine-rich 27	0	0	0	0	0	0	0	0	0	0	0	0
NM_001173309.1	100379499	CPG26	cuticular protein glycine-rich 26	0	0	0	0	0	0	0	0	0	0	0	0
NM_001173310.1,XM_012696718.3,XM_012696719.3	100379500	CPG25	cuticular protein glycine-rich 25	0	0	0	4	0	0	0	3.64996	0	0	0	3.8054
NM_001173311.1,XM_038021065.1	100379501	CPG24	cuticular protein glycine-rich 24	0	2	0	4	0	2	0	3.64996	0	1.99385	0	3.8054
NM_001172822.1	100379502	CPG23	cuticular protein glycine-rich 23	0	0	0	0	0	0	0	0	0	0	0	0
NM_001173312.1	100379503	CPG22	cuticular protein glycine-rich 22	0	0	0	0	0	0	0	0	0	0	0	0
NM_001173313.1	100379504	CPG20	cuticular protein glycine-rich 20	10	10	6	4	8.7353	10	5.79633	3.64996	8.7209	9.96927	7.50837	3.8054
NM_001173314.1	100379505	CPG19	cuticular protein glycine-rich 19	0	0	0	0	0	0	0	0	0	0	0	0
NM_001173315.2	100379506	CPG18	cuticular protein glycine-rich 18	7510	21885	12508	8700	6560.21	21885	12083.4	7938.66	6549.4	21817.8	15652.4	8276.74
NM_001173316.1	100379507	CPG17	cuticular protein glycine-rich 17	45	53	12	42	39.3088	53	11.5927	38.3246	39.244	52.8371	15.0167	39.9567
NM_001173317.1	100379508	CPG15	cuticular protein glycine-rich 15	0	0	0	2	0	0	0	1.82498	0	0	0	1.9027
NM_001173318.1	100379509	CPG14	cuticular protein glycine-rich 14	0	0	0	0	0	0	0	0	0	0	0	0
NM_001173319.1	100379510	CPG13	cuticular protein glycine-rich 13	0	0	2	0	0	0	1.93211	0	0	0	2.50279	0
NM_001173320.1,XM_038012695.1	100379511	CPG11	cuticular protein glycine-rich 11	0	0	0	0	0	0	0	0	0	0	0	0
NM_001173321.1	100379512	CPG10	cuticular protein glycine-rich 10	49	64	16	24	42.803	64	15.4569	21.8998	42.7324	63.8033	20.0223	22.8324
NM_001173322.1	100379513	CPG9	cuticular protein glycine-rich 9	4	7	2	2	3.49412	7	1.93211	1.82498	3.48836	6.97849	2.50279	1.9027
NM_001173323.1	100379514	CPG8	cuticular protein glycine-rich 8	0	0	2	0	0	0	1.93211	0	0	0	2.50279	0
NM_001173324.1	100379515	CPG7	cuticular protein glycine-rich 7	0	0	0	0	0	0	0	0	0	0	0	0
NM_001173325.1	100379516	CPG6	cuticular protein glycine-rich 6	0	0	0	0	0	0	0	0	0	0	0	0
NM_001173326.1	100379517	CPG5	cuticular protein glycine-rich 5	5	16	4	13	4.36765	16	3.86422	11.8624	4.36045	15.9508	5.00558	12.3675
NM_001173327.1	100379518	CPG3	cuticular protein glycine-rich 3	0	0	0	0	0	0	0	0	0	0	0	0
NM_001173328.1	100379519	CPG2	cuticular protein glycine-rich 2	4	0	0	2	3.49412	0	0	1.82498	3.48836	0	0	1.9027
NM_001173329.1	100379520	CPF	cuticular protein 44-aa motif	0	0	0	0	0	0	0	0	0	0	0	0
NM_001173394.1	100379593	ORC5	origin recognition complex subunit 5	171	77	56	167	149.374	77	54.0991	152.386	149.127	76.7634	70.0781	158.875
NM_001173395.1,XM_021348991.2	100379594	ovo	protein ovo	8	26	38	14	6.98824	26	36.7101	12.7749	6.97672	25.9201	47.553	13.3189
NM_001173411.1,XM_012697581.3,XM_038011864.1	100379613	MS	myosuppressin	0	0	0	2	0	0	0	1.82498	0	0	0	1.9027
NM_001173497.1	100379656	Varp	putative VPS9-ankyrin repeat-containing protein	133	63	49	133	116.179	63	47.3367	121.361	115.988	62.8064	61.3183	126.529
NM_001177409.1	100384886	Foxg1	forkfead transcription factor G1	5	4	0	8	4.36765	4	0	7.29992	4.36045	3.98771	0	7.6108
NM_001177410.1	100384887	p53	p53 tumor suppressor homolog	124	99	102	116	108.318	99	98.5376	105.849	108.139	98.6958	127.642	110.357
NM_001177325.1	100384888	rcd1	cell differentiation protein RCD1 homolog	536	388	290	519	468.212	388	280.156	473.582	467.44	386.808	362.904	493.75
NM_001177411.1,XM_012695954.3,XM_021352266.2	100384889	tan	tan protein	202	231	114	182	176.453	231	110.13	166.073	176.162	230.29	142.659	173.146
NM_001177859.1,XM_012696362.3	100415789	ced-6	ced-6 protein	848	1333	1179	980	740.753	1333	1138.98	894.24	739.532	1328.9	1475.39	932.322
NM_001177860.1	100415790	jheh-lp5	juvenile hormone epoxide hydrolase-like protein 5	777	1102	691	673	678.733	1102	667.544	614.106	677.614	1098.61	864.713	640.258
NM_001177861.1,XM_038021714.1	100415910	Kr-h1	Kruppel homolog 1	12	10	32	8	10.4824	10	30.9138	7.29992	10.4651	9.96927	40.0446	7.6108
NM_001245970.1,XM_012694256.3,XM_012694260.3,XM_021350934.2,XM_021350935.2	100422789	BmDJ-1beta	DJ-1 beta	2991	2214	1607	2511	2612.73	2214	1552.45	2291.26	2608.42	2207.2	2010.99	2388.84
NM_001177862.1	100422790	SDR1	short-chain dehydrogenase/reductase	14	19	21	26	12.2294	19	20.2872	23.7247	12.2093	18.9416	26.2793	24.7351
NM_001184737.1,XM_021348358.2,XM_038020530.1	100431169	OAR2	octopamine receptor	76	115	95	87	66.3883	115	91.7752	79.3866	66.2788	114.647	118.882	82.7674
NR_033668.1	100431170	OARpseudo	octopamine receptor pseudogene	0	0	0	0	0	0	0	0	0	0	0	0
NM_001184738.1	100431171	LOC100431171	orthodenticle	21	8	8	16	18.3441	8	7.72844	14.5998	18.3139	7.97542	10.0112	15.2216
NM_001184844.1,XM_038017968.1,XM_038017971.1	100431179	TOR1	target of rapamycin	178	165	126	198	155.488	165	121.723	180.673	155.232	164.493	157.676	188.367
NM_001184845.1	100431180	TOR2	target of rapamycin	606	538	506	529	529.359	538	488.824	482.707	528.487	536.347	633.205	503.264
NM_001184982.1	100462670	FMO1	flavin-dependent monooxygenase FMO1	53	64	50	49	46.2971	64	48.3027	44.712	46.2208	63.8033	62.5697	46.6161
NM_001184983.1,XM_012688675.3,XM_021346552.2,XM_021346555.2	100462671	FMO2	flavin-dependent monooxygenase FMO2	3310	2579	1814	3747	2891.38	2579	1752.42	3419.1	2886.62	2571.08	2270.03	3564.71
NM_001184984.1,XM_038016622.1,XM_038016623.1,XM_038016624.1	100462672	FMO3	flavin-dependent monooxygenase FMO3	107	113	106	89	93.4677	113	102.402	81.2116	93.3136	112.653	132.648	84.6701
NM_001190211.1	100462719	Rad4	nucleotide excision repair protein	277	286	186	286	241.968	286	179.686	260.972	241.569	285.121	232.759	272.086
NM_001190367.1,XM_021351752.2,XM_038018688.1	100462731	CaMKII	Ca2 /calmodulin-dependent protein kinase II	839	697	505	854	732.892	697	487.858	779.266	731.683	694.858	631.954	812.452
NM_001190368.1	100462952	LOC100462952	antennal esterase	2	4	8	2	1.74706	4	7.72844	1.82498	1.74418	3.98771	10.0112	1.9027
NM_001190840.1	100463492	Ser	Bm8 interacting protein	2926	1730	1611	2616	2555.95	1730	1556.31	2387.07	2551.74	1724.68	2016	2488.73
NM_001190841.1	100463493	LOC100463493	geranylgeranyltransferase type I beta subunit	279	462	469	400	243.715	462	453.08	364.996	243.313	460.58	586.904	380.54
NM_001190842.1	100463494	LOC100463494	N-acetyltransferase 2	183	148	162	194	159.856	148	156.501	177.023	159.592	147.545	202.726	184.562
NM_001190843.1,XM_038016625.1,XM_038016626.1	100463495	rptor	regulatory-associated protein of TOR	955	647	432	590	834.221	647	417.336	538.369	832.846	645.012	540.602	561.296
NM_001190815.2	100484985	Uqcr11	ubiquinol-cytochrome c reductase, complex III subunit XI	1442	1070	770	1082	1259.63	1070	743.862	987.314	1257.55	1066.71	963.574	1029.36
NM_001193614.1,XM_021352183.2	100499206	dcr-2	dicer-2	314	339	270	340	274.288	339	260.835	310.246	273.836	337.958	337.876	323.459
NM_001195077.1	100499492	Elp1	elongator complex protein 1	521	120	121	262	455.109	120	116.893	239.072	454.359	119.631	151.419	249.254
NM_001195078.1,XM_038014721.1,XM_038014722.1,XM_038014723.1,XM_038014724.1,XM_038014725.1,XM_038014726.1	100499494	R2D2	R2D2 protein	604	538	676	673	527.612	538	653.053	614.106	526.742	536.347	845.943	640.258
NM_001195079.1,XM_012695395.3,XM_012695396.3,XM_012695397.3,XM_012695398.3,XM_012695399.3,XM_012695400.3,XM_021351859.2,XM_021351860.2,XM_021351861.2,XM_038012235.1,XM_038012236.1	100499495	Loqs	loquacious	1990	959	707	1346	1738.32	959	683.001	1228.21	1735.46	956.053	884.736	1280.52
NM_001195080.1	100499531	Tudor-SN	tudor staphylococcus/micrococcal nuclease	26297	3920	5383	15724	22971.2	3920	5200.27	14348	22933.3	3907.96	6736.26	14959
NM_001195206.1	100499569	FRSB	phenylalanyl-tRNA synthetase beta subunit	1234	529	596	906	1077.94	529	575.769	826.716	1076.16	527.375	745.831	861.923
XM_004925484.3	100500745	LOC100500745	uncharacterized LOC100500745	15546	14116	6652	10192	13579.9	14116	6426.2	9300.09	13557.5	14072.6	8324.27	9696.15
NM_001195452.1	100500748	at1	putative acetyl transferase	5780	4395	2366	3719	5049	4395	2285.69	3393.55	5040.68	4381.5	2960.8	3538.07
NM_001195453.1	100500750	LOC100500750	Bm8 interacting protein 2d-2	149	164	97	175	130.156	164	93.7073	159.686	129.941	163.496	121.385	166.486
NM_001195454.1	100500751	LOC100500751	Bm8 interacting protein 2d-4	14	6	18	6	12.2294	6	17.389	5.47494	12.2093	5.98156	22.5251	5.7081
NM_001195455.1	100500752	TPT	triose-phosphate transporter-like protein	909	341	448	737	794.039	341	432.793	672.505	792.73	339.952	560.625	701.145
NM_001195456.1,XM_021351753.2,XM_021351754.2,XM_038018689.1,XM_038018690.1,XR_002431417.2	100500753	ST5	putative sugar transporter protein 5	386	1025	1137	453	337.183	1025	1098.4	413.358	336.627	1021.85	1422.84	430.961
NM_001195457.1,XM_012694784.3,XM_038011865.1	100500754	UGT10286	UDP-glucosyltransferase	1256	675	428	1053	1097.15	675	413.472	960.852	1095.34	672.926	535.597	1001.77
NM_001195458.1,XM_012694786.3,XM_038011866.1	100500755	UGT10287A	UDP-glucosyltransferase	1192	957	1000	1396	1041.25	957	966.055	1273.84	1039.53	954.059	1251.39	1328.08
NM_001195459.1,XM_038011867.1,XM_038011868.1,XM_038011869.1	100500756	UGT10287B	UDP-glucosyltransferase	0	0	8	4	0	0	7.72844	3.64996	0	0	10.0112	3.8054
NM_001195460.1	100500757	UGT10289B	UDP-glucosyltransferase	45	60	51	66	39.3088	60	49.2688	60.2243	39.244	59.8156	63.8211	62.7891
NM_001195461.2	100500758	UGT10100	UDP-glucosyltransferase	196	166	152	178	171.212	166	146.84	162.423	170.93	165.49	190.212	169.34
NM_001195462.2	100500759	LOC100500759	alpha amylase	3400	2790	2205	4464	2970	2790	2130.15	4073.35	2965.11	2781.43	2759.32	4246.82
NM_001195463.1	100500760	cce-6	carboxyl/cholinesterase 6	634	273	304	436	553.818	273	293.681	397.845	552.905	272.161	380.424	414.788
NM_001195464.1	100500761	cce-7	carboxyl/cholinesterase 7	6708	7797	6751	7726	5859.64	7797	6521.84	7049.89	5849.98	7773.04	8448.16	7350.13
NM_001195465.1	100500762	FRSA	phenylalanyl-tRNA synthetase alpha subunit	1051	499	503	856	918.08	499	485.926	781.091	916.567	497.467	629.451	814.355
NM_001195466.2	100500763	UGT10288	UDP-glucosyltransferase	88	119	77	116	76.8706	119	74.3862	105.849	76.7439	118.634	96.3574	110.357
NM_001195467.1	100500764	Nc	Nedd2-like caspase	240	210	150	230	209.647	210	144.908	209.873	209.302	209.355	187.709	218.81
NM_001195698.1,XM_012692268.3,XM_012692269.3	100500922	cry2	cryptochrome 2	919	1077	640	774	802.774	1077	618.275	706.267	801.451	1073.69	800.892	736.344
NM_001195699.1,XM_012695740.3,XM_021352101.2,XM_038016627.1,XR_005245647.1	100500923	cry1	cryptochrome 1	367	136	193	218	320.585	136	186.449	198.923	320.057	135.582	241.519	207.394
NM_001195700.1	100500924	RDL2	ionotropic GABA-aminobutyric acid receptor RDL2	0	0	0	0	0	0	0	0	0	0	0	0
NM_001195701.1,XM_012691379.3,XM_012691380.3,XM_012691381.3,XM_012691382.3,XM_021348779.2,XM_021348782.2,XM_038017839.1,XM_038017840.1,XM_038017841.1,XM_038017842.1,XM_038017843.1,XR_005245847.1	100500925	LOC100500925	ionotropic GABA-aminobutyric acid receptor RDL3	150	170	102	150	131.029	170	98.5376	136.873	130.813	169.478	127.642	142.702
NM_001195702.1,XM_012697733.3,XM_012697734.3,XM_021353643.2	100500926	ST3	sugar transporter protein 3	488	572	147	447	426.283	572	142.01	407.883	425.58	570.242	183.955	425.253
NM_001195703.1,XM_012690269.3	100500928	ST2	sugar transporter protein 2	2	0	0	8	1.74706	0	0	7.29992	1.74418	0	0	7.6108
XM_038015121.1,XM_038015122.1	100500929	LOC100500929	ligand-gated chloride channel-like3 protein	16	33	40	32	13.9765	33	38.6422	29.1997	13.9534	32.8986	50.0558	30.4432
NM_001195704.1	100500931	LOC100500931	ionotropic GABA-aminobutyric acid receptor GRD	2	8	2	2	1.74706	8	1.93211	1.82498	1.74418	7.97542	2.50279	1.9027
NM_001195705.1,XM_012689555.2,XM_012689556.3	100500932	LOC100500932	inorganic phosphate co-transporter	370	278	144	388	323.206	278	139.112	354.046	322.673	277.146	180.201	369.124
NM_001198723.1	100526650	SOCS6	suppressor of cytokine signaling 6	322	270	149	309	281.277	270	143.942	281.959	280.813	269.17	186.458	293.967
XM_004922158.4,XM_021349469.2,XM_038013855.1	100526764	LOC100526764	glucose transporter	558	526	393	529	487.43	526	379.66	482.707	486.626	524.384	491.798	503.264
NM_001199028.1	100526775	LOC100526775	phosphotriesterase-like protein	5285	9252	6176	5950	4616.6	9252	5966.36	5429.31	4609	9223.57	7728.61	5660.53
NM_001199609.1	100527944	LOC100527944	HOP	776	843	498	618	677.859	843	481.095	563.919	676.742	840.41	623.194	587.934
NM_001200007.1,XM_038017450.1,XM_038017451.1	100528029	ORC1	origin recognition complex subunit 1	22	35	26	46	19.2177	35	25.1174	41.9745	19.186	34.8925	32.5363	43.7621
NM_001199937.1	100529083	GDAP1	ganglioside-induced differentiation-associated-protein	30	49	11	55	26.2059	49	10.6266	50.1869	26.1627	48.8494	13.7653	52.3242
NM_001200008.1,XM_012697713.3,XM_021353580.2	100529085	Apaf-1	Apaf-1 protein	339	219	231	291	296.127	219	223.159	265.534	295.638	218.327	289.072	276.843
NM_001201432.1	100529121	SCE	E3 ubiquitin-protein ligase RING1	367	295	267	354	320.585	295	257.937	323.021	320.057	294.094	334.122	336.778
NM_001201433.1,XM_038019111.1	100529122	PHO	pleiohomeotic	797	733	604	914	696.203	733	583.497	834.016	695.056	730.748	755.842	869.533
NM_001201434.1,XM_012697506.3	100529123	PC	polycomb	100	125	123	124	87.353	125	118.825	113.149	87.209	124.616	153.921	117.967
NM_001201435.1,XM_012693432.3,XM_021350304.2,XM_021350305.2,XM_021350306.2,XM_021350307.2,XM_021350308.2,XM_021350309.2,XM_021350311.2,XM_021350312.2,XM_021350313.2,XM_038012754.1	100529124	PH	polyhomeotic	2085	1399	1158	1782	1821.31	1399	1118.69	1626.06	1818.31	1394.7	1449.11	1695.3
NM_001201436.1	100529125	SCM	sex combs on midleg	597	431	306	513	521.497	431	295.613	468.107	520.638	429.676	382.927	488.042
NM_001201437.1	100529126	ESC	extra sex combs	116	89	81	113	101.329	89	78.2505	103.111	101.162	88.7265	101.363	107.502
NM_001201578.1,XM_012694434.3,XM_038021715.1	100529202	rock1	Rho-associated protein kinase	1159	873	847	978	1012.42	873	818.249	892.415	1010.75	870.318	1059.93	930.42
NM_001201579.1	100529203	twi	twist protein	0	2	2	4	0	2	1.93211	3.64996	0	1.99385	2.50279	3.8054
XM_012695164.2,XM_012695165.3	100529205	LOC100529205	sodium-dependent phosphate transporter	186	187	119	209	162.477	187	114.961	190.71	162.209	186.425	148.916	198.832
NM_001201581.1	100529206	SDH2b	sorbitol dehydrogenase-2b	1565	2931	1352	2098	1367.07	2931	1306.11	1914.4	1364.82	2921.99	1691.89	1995.93
NM_001201582.1,XM_012693084.3	100529210	ask1	protein kinase ASK1	695	757	818	757	607.103	757	790.233	690.755	606.103	754.674	1023.64	720.172
NM_001202528.1,XM_012697731.3	100529213	p90srk	ribosomal protein S6 kinase, 90 kDa	369	334	258	338	322.332	334	249.242	308.421	321.801	332.974	322.86	321.556
NM_001202529.1,XM_012695857.3	100529214	iap2	inhibitor of apoptosis 2	475	460	450	501	414.927	460	434.725	457.157	414.243	458.587	563.127	476.626
NM_001202530.1,XM_012692271.3,XM_012692272.3	100529216	raf	raf kinase, effector of Ras	158	140	134	155	138.018	140	129.451	141.436	137.79	139.57	167.687	147.459
NM_001202531.1	100529217	toy	twin of eyeless	0	0	0	0	0	0	0	0	0	0	0	0
XM_004925304.4	100529218	LOC100529218	endonuclease G, mitochondrial	453	340	247	379	395.709	340	238.616	345.834	395.057	338.955	309.094	360.561
NM_001202532.1,XM_012688356.3,XM_012688357.3,XM_012688358.3,XM_012688359.3,XM_012688360.3,XM_012688361.3,XM_021346372.2	100529219	gas2	growth arrest-specific protein 2	10	6	10	0	8.7353	6	9.66055	0	8.7209	5.98156	12.5139	0
NM_001202533.1,XM_038015182.1,XM_038015183.1	100529220	aif	apoptosis-inducing factor	25	17	14	15	21.8382	17	13.5248	13.6873	21.8022	16.9478	17.5195	14.2702
XM_004928276.1,XM_004928277.4,XM_012692172.3,XM_021349282.2	100529232	LOC100529232	amyloid precursor protein	16	8	9	12	13.9765	8	8.69449	10.9499	13.9534	7.97542	11.2625	11.4162
NM_001202534.1,XM_012696175.3,XM_038020531.1	100529234	tab1	tak1	821	642	541	766	717.168	642	522.636	698.967	715.986	640.027	677.004	728.734
NM_001202535.1	100529235	LOC100529235	fkhr	281	240	358	289	245.462	240	345.848	263.709	245.057	239.263	447.999	274.94
NM_001202536.1	100529236	LOC100529236	fadd	205	192	60	146	179.074	192	57.9633	133.223	178.778	191.41	75.0837	138.897
NM_001202537.1,XM_012693914.3,XM_012693918.3,XM_038013114.1,XM_038013115.1	100529237	dapk	death associated protein kinase	522	525	915	470	455.983	525	883.94	428.87	455.231	523.387	1145.03	447.134
NM_001202538.1,XM_038017989.1	100529238	LOC100529238	daxx	10991	5488	5449	9163	9600.97	5488	5264.03	8361.14	9585.14	5471.14	6818.85	8717.21
NM_001204319.1,XM_021350937.2,XM_038019112.1,XM_038019113.1,XM_038019114.1	100532747	otu	ovarian tumor protein	543	275	435	359	474.327	275	420.234	327.584	473.545	274.155	544.357	341.534
NM_001204479.1,XM_012691259.3	100533205	LOC100533205	histone demethylase	274	130	111	178	239.347	130	107.232	162.423	238.953	129.601	138.905	169.34
NM_001204480.1,XM_038021716.1	100533206	LOC100533206	buffy	10	23	7	6	8.7353	23	6.76238	5.47494	8.7209	22.9293	8.75976	5.7081
NM_001204481.1,XM_021348376.2,XM_021348378.2	100533207	htra2	high temperature requirement protein A2	919	812	618	767	802.774	812	597.022	699.88	801.451	809.505	773.362	729.685
NM_001246002.1,XM_012695956.3,XM_012695957.3,XM_021352267.2,XM_038012892.1,XM_038012993.1	100579139	Bmap-A	apterous A	13298	3247	3281	9593	11616.2	3247	3169.63	8753.51	11597.1	3237.02	4105.82	9126.3
NM_001246003.1,XM_012695958.3,XM_012695959.3,XM_021352268.2	100579140	Bmptp-Z	protein tyrosine phosphatase	1063	1341	729	1002	928.562	1341	704.254	914.315	927.032	1336.88	912.266	953.252
NM_001246207.1,XM_021352271.2,XM_038013163.1,XM_038013187.1	100616528	nwk	nervous wreck	6	17	10	0	5.24118	17	9.66055	0	5.23254	16.9478	12.5139	0
NM_001246216.1,XM_012693652.3,XM_038010804.1,XM_038010805.1	100620062	LOC100620062	71 kDa protein	1957	529	439	1059	1709.5	529	424.098	966.326	1706.68	527.375	549.362	1007.48
NM_001246217.1,XM_012694922.3	100620064	FANCL	Fanconi anemia, complementation group L	55	66	42	48	48.0441	66	40.5743	43.7995	47.9649	65.7972	52.5586	45.6648
NM_001246218.1	100620065	FANCD2	Fanconi anemia, complementation group D2	177	187	122	202	154.615	187	117.859	184.323	154.36	186.425	152.67	192.173
NM_001246219.1,XM_012690033.3,XM_012690038.3,XR_002430416.2	100620066	FANCI	Fanconi anemia, complementation group I	136	129	114	110	118.8	129	110.13	100.374	118.604	128.604	142.659	104.648
NM_001246275.1,XM_012695713.3	100642185	GC-a1	soluble guanylyl cyclae alpha-1 subunit	49	51	48	61	42.803	51	46.3706	55.6619	42.7324	50.8433	60.0669	58.0323
NM_001246287.1	100653405	Gr67	gustatory receptor 67	2	0	0	0	1.74706	0	0	0	1.74418	0	0	0
NM_001246288.1,XM_038012237.1	100653406	Gr68	gustatory receptor 68	48	52	42	61	41.9294	52	40.5743	55.6619	41.8603	51.8402	52.5586	58.0323
NM_001246289.1,XM_012696363.3	100653407	gly	acetylglucosaminyltransferase	743	509	493	588	649.033	509	476.265	536.544	647.963	507.436	616.937	559.393
NM_001246356.1,XM_012693434.3	100653512	BmILP	insulin-like peptide	1480	358	1189	1714	1292.82	358	1148.64	1564.01	1290.69	356.9	1487.91	1630.61
XM_038016154.1,XM_038016155.1	100736431	LOC100736431	ABC transporter	14	20	2	10	12.2294	20	1.93211	9.1249	12.2093	19.9385	2.50279	9.51349
XM_004922787.4	100739997	LOC100739997	Hermansky-Pudlak syndrome 5	155	150	119	145	135.397	150	114.961	132.311	135.174	149.539	148.916	137.946
XM_004932758.4,XM_004932759.4,XM_004932760.4,XM_004932761.4,XM_004932762.4,XM_021352347.2	100750224	LOC100750224	abnormal chemosensory jump 6	41	46	36	40	35.8147	46	34.778	36.4996	35.7557	45.8587	45.0502	38.054
[truncated: 14,267 more rows]
