# Supplementary material for: Transcriptomic Evidence for Cell-Autonomous Sex Differentiation of the Gynandromorphic Fat Body in the Silkworm, Bombyx mori
Source: J Dev Biol. 2024 Nov 20;12(4):31. doi: 10.3390/jdb12040031 (PMC11587106; doi:10.3390/jdb12040031)
Supplement: Supplementary file 1 [file jdb-12-00031-s001.zip › JDB_MGSuzuki_TableS5.xlsx]

## Sheet: DifferentialExpression_Likeliho
Table S5. Differential expression levels (log FC Male vs Female) of all genes in male and female fat bodies identified by RNA-seq analysis.
Reference	GeneID	GeneSymbol	Description	logFC	logCPM	LR	PValue	FDR
XM_004931749.2	101742274	LOC101742274	basic juvenile hormone-suppressible protein 2	-6.76282	13.335	82.1972	1.23e-19	2e-15
XM_038015077.1	101737544	LOC101737544	arylsulfatase B	-5.32243	6.21997	57.3079	3.73e-14	3.03e-10
NM_001167717.1	100313494	CPG16	cuticular protein glycine-rich 16	4.61962	10.0333	46.9575	7.25e-12	3.93e-08
XM_004926144.4	101741955	LOC101741955	carbonyl reductase [NADPH] 3	4.64601	4.20489	44.4699	2.58e-11	1.05e-07
XM_004929566.4,XM_021350222.2,XM_021350223.2	101744951	LOC101744951	bumetanide-sensitive sodium-(potassium)-chloride cotransporter	-4.58788	3.47618	43.0607	5.31e-11	1.73e-07
NM_001113276.2	100134931	Sp1	sex-specific storage-protein SP1	-4.32041	16.3474	42.2925	7.86e-11	2.13e-07
AB840787.1	-	Fem	-	-9.31261	-0.515641	41.867	9.77e-11	2.27e-07
NM_001134260.1,XM_038012225.1,XM_038012228.1,XM_038012229.1,XM_038012230.1,XM_038012231.1,XM_038012232.1	100187553	NGR-B1	neuropeptide receptor B1	-4.25305	5.60492	40.8761	1.62e-10	3.3e-07
XM_004921780.4,XM_021347117.2,XM_021347122.2	101744968	LOC101744968	uncharacterized LOC101744968	4.328	3.4727	40.1176	2.39e-10	4.32e-07
XM_021350512.2,XM_021350513.2,XM_021350514.2	101740604	LOC101740604	acetylcholinesterase	5.69493	1.30303	37.6419	8.5e-10	1.38e-06
XM_038018875.1,XM_038018876.1	101741956	LOC101741956	nucleolar protein dao-5	-3.72892	4.69087	32.8896	9.75e-09	1.44e-05
NM_001113262.1	693030	FIBH	silk fibroin heavy chain	4.48239	-0.563353	31.7836	1.72e-08	2.34e-05
XM_038020969.1	119630690	LOC119630690	vitellogenin	-3.66664	6.95461	31.5761	1.92e-08	2.4e-05
XM_038020703.1,XM_038020705.1,XM_038020706.1	101744532	LOC101744532	uncharacterized LOC101744532	-8.47902	-1.53635	30.9721	2.62e-08	3.04e-05
XM_012697060.3,XM_021352895.2	101746971	LOC101746971	alpha-tocopherol transfer protein	-3.59618	4.59768	30.5025	3.33e-08	3.62e-05
XM_004926421.4	101744752	LOC101744752	H/ACA ribonucleoprotein complex subunit 4	-3.52965	3.80142	29.7129	5.01e-08	5.09e-05
XM_038011043.1	101747066	LOC101747066	Down syndrome cell adhesion molecule-like protein Dscam2	5.09598	0.863533	29.4141	5.85e-08	5.54e-05
XM_004933222.4	101746268	LOC101746268	nucleolin	-3.48567	4.48701	29.3215	6.13e-08	5.54e-05
NM_001043454.1,XM_012692288.3,XM_012692289.3	692464	LOC692464	aquaporin	3.45435	7.39207	29.193	6.55e-08	5.61e-05
NM_001043393.1	692398	PGRP-S5	peptidoglycan recognition protein S6	3.88765	0.94237	29.0668	6.99e-08	5.69e-05
XM_038012955.1	110384858	LOC110384858	arylsulfatase B	-3.49102	2.76668	28.4797	9.47e-08	7.33e-05
XR_005244707.1	110386275	LOC110386275	uncharacterized LOC110386275	8.04543	-1.53087	27.6527	1.45e-07	0.000104323
XM_004929068.3,XM_004929069.2	101742458	LOC101742458	nucleolar protein 58	-3.36871	4.18644	27.6214	1.48e-07	0.000104323
XM_038015920.1	119629593	LOC119629593	uncharacterized LOC119629593	-3.92219	0.0904992	27.1745	1.86e-07	0.000125966
XM_038012073.1,XM_038012074.1	101737697	LOC101737697	uncharacterized LOC101737697	3.34255	4.76305	26.7715	2.29e-07	0.000148965
XM_004926835.3	101744082	LOC101744082	coiled-coil domain-containing protein 86	-3.51807	1.36447	26.5574	2.56e-07	0.000160014
XM_038020674.1	101737128	LOC101737128	nucleolar protein 56	-3.27893	4.17571	26.3706	2.82e-07	0.000169736
NM_001046777.1	692935	LOC692935	rRNA processing protein Ebp2	-3.33788	2.02358	25.5194	4.38e-07	0.00025437
NM_001046811.2	692972	RpL7Ae	ribosomal protein L7Ae	-3.24652	2.99879	25.3736	4.72e-07	0.000258079
NM_001043844.1	692741	VG	vitellogenin	-3.21227	7.00587	25.3584	4.76e-07	0.000258079
XR_209784.4	101745084	LOC101745084	uncharacterized LOC101745084	-3.80851	-0.068954	24.9469	5.89e-07	0.000309155
XM_004930185.3	101741498	LOC101741498	monocarboxylate transporter 5	3.286	4.43832	24.6336	6.93e-07	0.000345899
XM_004923101.4	101742289	LOC101742289	rRNA 2'-O-methyltransferase fibrillarin	-3.13338	5.02209	24.61	7.02e-07	0.000345899
NM_001046973.2	732976	LOC732976	nucleolar protein family A member 2	-3.23765	1.88904	24.2094	8.64e-07	0.000413327
XM_004927727.3,XM_012691928.3,XM_038014842.1	101741917	LOC101741917	uncharacterized LOC101741917	-4.12253	-0.52872	23.8724	1.03e-06	0.000452466
XM_004924404.4	101736881	LOC101736881	uncharacterized PPE family protein PPE12	3.36174	0.956226	23.8372	1.05e-06	0.000452466
XM_038014623.1,XR_005245319.1,XR_005245320.1	101743036	LOC101743036	juvenile hormone acid O-methyltransferase-like	4.65159	-1.76015	23.8218	1.06e-06	0.000452466
XM_038018056.1,XM_038018057.1,XM_038018058.1,XM_038018059.1	100302602	LOC100302602	transcription factor AP-2	7.70294	-1.78562	23.821	1.06e-06	0.000452466
XM_038011653.1,XM_038011654.1	101738594	LOC101738594	uncharacterized LOC101738594	3.165	1.63708	23.7225	1.11e-06	0.000464024
NM_001043459.2	101740228	LOC101740228	cecropin-D-like peptide	3.00155	6.98443	22.9896	1.63e-06	0.00066222
XM_038016937.1	119629782	LOC119629782	glucose dehydrogenase [FAD, quinone]-like	7.52697	-2.65142	21.98	2.76e-06	0.00109284
XM_038019110.1	119630298	LOC119630298	putative nuclease HARBI1	2.95333	3.79462	21.8276	2.98e-06	0.00115495
NM_001046695.1	692850	LOC692850	uridine 5'-monophosphate synthase	-2.93936	3.85946	21.7688	3.08e-06	0.0011632
XM_012694158.3,XM_012694159.3,XM_012694253.3,XM_021350892.2,XM_038011670.1,XM_038011671.1,XM_038011672.1,XM_038011673.1,XM_038011674.1	101735395	LOC101735395	facilitated trehalose transporter Tret1-2 homolog	-2.90849	6.10018	21.5797	3.39e-06	0.00125456
NM_001111348.1,XM_038012221.1,XM_038012222.1	100037441	Or-47	olfactory receptor 47	-7.61727	-1.77742	21.459	3.61e-06	0.00127797
NM_001118908.1	100141511	Erb.2	chorion protein gene ErB.2	-7.61727	-0.987912	21.459	3.61e-06	0.00127797
XR_005244696.1	119628542	LOC119628542	uncharacterized LOC119628542	-3.75572	-0.888074	21.1399	4.27e-06	0.00147731
XM_038018110.1	110386138	LOC110386138	microvitellogenin	3.1928	0.543864	20.9537	4.71e-06	0.00159415
XM_004926500.4	101745565	LOC101745565	rRNA-processing protein FCF1 homolog	-3.08158	0.854602	20.7216	5.31e-06	0.00176283
XM_038014564.1,XM_038014565.1	101738121	LOC101738121	uncharacterized LOC101738121	7.39647	-2.57466	20.6727	5.45e-06	0.00177223
NR_107479.1	102466054	Mir2999	microRNA mir-2999	4.34583	-1.86717	20.2747	6.71e-06	0.00213917
XM_021351152.2	119628333	LOC119628333	microvitellogenin-like	2.79003	5.79732	20.18	7.05e-06	0.0022044
XM_012689487.3,XM_012689489.3,XR_001139587.3,XR_002430356.2	101740131	LOC101740131	monocarboxylate transporter 14	-2.87137	2.08127	19.9676	7.88e-06	0.00241688
NM_001043891.1	692771	Fkbp45	45 kDa immunophilin FKBP45	-2.7575	5.41363	19.7213	8.96e-06	0.00267053
XM_004926389.3	101739640	LOC101739640	ribosome biogenesis protein BRX1 homolog	-2.82301	2.42361	19.706	9.03e-06	0.00267053
XM_004924555.4	101737676	LOC101737676	esterase FE4	3.37929	0.110499	19.457	1.03e-05	0.00298805
NM_001257035.1	100862811	UGT39C1	UDP-glycosyltransferase UGT39C1	-7.3961	-2.57929	19.346	1.09e-05	0.00311133
NM_001098374.1	100049061	Enb2	antibacterial peptide enbocin 2	2.90076	1.64102	19.2803	1.13e-05	0.00316475
XM_004931946.4	101736688	LOC101736688	guanine nucleotide-binding protein-like 3 homolog	-2.731	4.12527	19.2373	1.15e-05	0.003182
XM_038016009.1	101737069	LOC101737069	probable ATP-dependent RNA helicase CG8611	-2.84084	1.43183	19.1334	1.22e-05	0.00330394
XM_021346812.2,XM_021346813.2	101739953	LOC101739953	uncharacterized LOC101739953	2.69265	8.25614	19.0089	1.3e-05	0.00346882
XM_038021434.1	119630892	LOC119630892	protein lethal(2)essential for life-like	2.70385	6.47021	18.9364	1.35e-05	0.00354509
NM_001114994.1,XM_012691421.3,XM_038018672.1,XM_038018673.1	100141446	GSTe3	glutathione S-transferase epsilon 3	2.71695	4.00231	18.8752	1.4e-05	0.00360243
NM_001046648.1	692801	LOC692801	cystathionine gamma-lyase	2.67595	7.8679	18.8057	1.45e-05	0.00367779
XM_038019963.1	101742143	LOC101742143	WD repeat-containing protein 43	-2.71415	3.02876	18.6797	1.55e-05	0.00386856
XM_004929124.4,XM_004929125.3,XM_012693029.3,XM_012693030.3	101738262	LOC101738262	la protein homolog	-2.6634	4.5211	18.4657	1.73e-05	0.00426265
XM_004924198.4,XM_021346715.2,XM_021346716.2,XM_038017753.1	101747069	LOC101747069	cholinesterase 2	3.66971	-0.965061	18.3353	1.85e-05	0.00449644
XM_038011767.1	110385968	LOC110385968	uncharacterized LOC110385968	-2.71206	2.36517	18.2512	1.94e-05	0.00451729
NM_001043573.1	692591	Hsp20.4	heat shock protein 20.4	2.63864	7.31565	18.2321	1.96e-05	0.00451729
NM_001134257.1,XM_038012686.1,XM_038012687.1	100174974	sNPF	short neuropeptide F	-7.27135	-2.0439	18.216	1.97e-05	0.00451729
XM_004930341.4	101746207	LOC101746207	uncharacterized LOC101746207	-7.27135	-1.85823	18.216	1.97e-05	0.00451729
XM_004926350.2,XM_012690595.3,XM_021348144.2,XM_021348145.2,XM_038016903.1,XM_038016904.1	101744938	LOC101744938	solute carrier family 23 member 2	3.01662	-0.203168	17.8561	2.38e-05	0.00538143
XM_004931232.3	101738675	LOC101738675	tRNA (adenine(58)-N(1))-methyltransferase catalytic subunit TRMT61A	-2.95704	-0.0408364	17.7958	2.46e-05	0.00547879
NM_001046659.1	692812	LOC692812	exuperantia	-2.6044	4.91613	17.7694	2.49e-05	0.00548031
XM_038020601.1	119630631	LOC119630631	myb/SANT-like DNA-binding domain-containing protein 3	2.83448	1.04331	17.7124	2.57e-05	0.00557173
XM_038010730.1,XM_038010731.1	101737825	LOC101737825	homeobox protein aristaless	-3.19637	-0.56263	17.5399	2.81e-05	0.00602038
XM_012696125.3	101739514	LOC101739514	uncharacterized LOC101739514	-2.6161	3.41208	17.4996	2.87e-05	0.00606928
XM_012697586.3	105842972	LOC105842972	uncharacterized LOC105842972	2.62799	2.37473	17.3426	3.12e-05	0.00650352
XM_004924594.4	101742677	LOC101742677	uncharacterized LOC101742677	2.72837	1.28022	17.2956	3.2e-05	0.00650352
NM_001195080.1	100499531	Tudor-SN	tudor staphylococcus/micrococcal nuclease	-2.55292	7.76807	17.2802	3.23e-05	0.00650352
XM_012697612.2	105842978	LOC105842978	uncharacterized LOC105842978	3.57268	-1.90812	17.2721	3.24e-05	0.00650352
XM_004921912.4	101743156	LOC101743156	U3 small nucleolar RNA-interacting protein 2	-2.77431	0.780922	17.1883	3.39e-05	0.00671378
XM_012689778.3	101737814	LOC101737814	bumetanide-sensitive sodium-(potassium)-chloride cotransporter	-3.16208	-0.474351	17.1564	3.44e-05	0.00674535
XM_004924759.4,XM_004924761.4,XM_004924762.4,XM_004924763.4,XM_012689263.3,XM_038013315.1,XM_038013316.1,XM_038013317.1	101736520	LOC101736520	A-kinase anchor protein 1, mitochondrial	-2.55584	4.18632	17.1016	3.54e-05	0.00685982
XM_004932179.4	101739235	LOC101739235	uncharacterized LOC101739235	7.00682	-2.88463	17.0707	3.6e-05	0.00687586
XM_004922364.3,XM_038017827.1,XM_038017828.1	101738428	LOC101738428	uncharacterized LOC101738428	-7.13478	-2.52642	17.0306	3.68e-05	0.00687586
XM_004921792.4	101746743	LOC101746743	uncharacterized LOC101746743	-7.13478	-2.93056	17.0306	3.68e-05	0.00687586
XM_004932884.4	101744483	LOC101744483	proline-, glutamic acid- and leucine-rich protein 1	-2.60112	1.99021	16.7861	4.18e-05	0.00773202
XM_004932972.4	101736995	LOC101736995	DNA-directed RNA polymerase I subunit RPA2	-2.54519	3.2647	16.7165	4.34e-05	0.00793091
XM_038013350.1	101739327	LOC101739327	pescadillo homolog	-2.51339	4.57956	16.639	4.52e-05	0.00816982
XM_038015372.1,XM_038015373.1,XM_038015374.1	101746690	LOC101746690	uncharacterized LOC101746690	2.64535	1.77535	16.5353	4.78e-05	0.00846482
NM_001126253.1	100145914	A2	actin A2	-3.16668	-0.821968	16.5144	4.83e-05	0.00846482
NM_001098363.1	100037428	LOC100037428	eukaryotic initiation factor 4E-2	-2.54513	2.59617	16.5095	4.84e-05	0.00846482
XM_038020516.1,XM_038020517.1	119630599	LOC119630599	myb/SANT-like DNA-binding domain-containing protein 3	2.68741	1.06483	16.4675	4.95e-05	0.00856239
XM_004930322.4	101743417	LOC101743417	RNA polymerase I-specific transcription initiation factor RRN3	-2.53027	2.84126	16.4298	5.05e-05	0.00864245
XM_004922629.4	101744824	LOC101744824	RNA cytidine acetyltransferase	-2.54249	2.31413	16.3749	5.2e-05	0.00880378
XM_004926849.4	101746052	LOC101746052	myb-binding protein 1A	-2.5062	3.46188	16.3439	5.28e-05	0.00885662
XM_004921645.1	101742431	LOC101742431	fungus-induced protein 1	2.47755	5.69942	16.3062	5.39e-05	0.00894239
XM_004924729.4,XM_038018957.1	101740635	LOC101740635	pre-rRNA-processing protein TSR1 homolog	-2.49757	3.47075	16.2342	5.6e-05	0.00914417
XM_004928283.4	101746297	LOC101746297	hypoxia up-regulated protein 1	-2.46956	5.93972	16.2257	5.62e-05	0.00914417
NM_001166149.1	100307012	LOC100307012	odorant binding protein LOC100307012	3.95736	-1.54384	16.164	5.81e-05	0.00935345
XR_001140321.3	105842997	LOC105842997	uncharacterized LOC105842997	2.47591	4.84906	16.137	5.89e-05	0.0093947
XM_012690592.3,XR_005245674.1	101735871	LOC101735871	sodium-independent sulfate anion transporter	3.22146	-1.53814	16.0401	6.2e-05	0.00969738
XR_005246128.1	119630353	LOC119630353	uncharacterized LOC119630353	3.22146	-1.80606	16.0401	6.2e-05	0.00969738
XM_012688748.3	105841347	LOC105841347	translin-associated factor X-interacting protein 1	2.84873	0.0324566	15.934	6.56e-05	0.010159
XM_004923225.3,XM_038012124.1	101741477	LOC101741477	tol-Pal system protein TolA	-6.98392	-2.48868	15.7837	7.1e-05	0.0108947
XM_038018748.1	101739613	LOC101739613	trypsin-3	-3.17275	-0.710764	15.7498	7.23e-05	0.0109884
XM_004925984.4	101739919	LOC101739919	nucleolar protein 9	-2.50691	1.71162	15.667	7.55e-05	0.0113737
XM_004925717.4	101742538	LOC101742538	cyclin-J	-2.4413	3.60023	15.6329	7.69e-05	0.0114746
XM_038021185.1	119630745	LOC119630745	gloverin-like	2.4343	3.6373	15.5874	7.88e-05	0.0115568
XM_038015661.1	101740646	LOC101740646	chymotrypsin-2	2.94067	-0.604233	15.585	7.89e-05	0.0115568
NM_001098290.1,XM_038013644.1	778461	LOC778461	signal sequence receptor	-2.40843	7.18004	15.5442	8.06e-05	0.0117036
XM_038017575.1,XM_038017576.1,XM_038017577.1,XM_038017578.1,XM_038017579.1	119629956	LOC119629956	BAG family molecular chaperone regulator 2-like	2.45658	2.94084	15.5236	8.15e-05	0.0117267
XM_004927697.4	101737637	LOC101737637	uncharacterized LOC101737637	6.81578	-2.6903	15.4713	8.38e-05	0.0118459
XM_004929771.3	101746302	LOC101746302	ATP synthase subunit b, mitochondrial	6.81578	-2.60058	15.4713	8.38e-05	0.0118459
XM_004924039.3,XM_012688611.3	101741708	LOC101741708	b(0,+)-type amino acid transporter 1	-2.44845	3.56573	15.3303	9.03e-05	0.0126536
XM_004926513.4	101735601	LOC101735601	zinc finger protein 62 homolog	2.44081	2.72888	15.3033	9.16e-05	0.0126938
XR_001139643.3	105841627	LOC105841627	uncharacterized LOC105841627	2.59081	0.938316	15.2921	9.21e-05	0.0126938
NM_001043818.1	692727	Noki	Noki protein	-3.35172	-1.29314	15.2214	9.56e-05	0.0130669
XM_004925950.4	101746190	LOC101746190	ribosomal RNA processing protein 1 homolog	-2.38443	4.06049	15.0599	0.000104152	0.0140644
XM_004921917.3	101743869	LOC101743869	ribosome biogenesis regulatory protein homolog	-2.57318	0.695633	15.043	0.00010509	0.0140644
XR_002430576.2	105841708	LOC105841708	uncharacterized LOC105841708	-3.8128	-1.85127	15.0355	0.000105507	0.0140644
XM_004929431.4	101742799	LOC101742799	juvenile hormone acid O-methyltransferase-like	2.38335	3.26982	14.9947	0.000107813	0.0142549
XM_004925316.4,XM_038012613.1	101746186	LOC101746186	putative inorganic phosphate cotransporter	2.59447	1.85333	14.9439	0.000110753	0.0145256
NM_001043467.1	692477	glv4-like	gloverin 4-like	2.37464	3.09345	14.7804	0.000120781	0.0157141
XR_001139799.3	105841981	LOC105841981	uncharacterized LOC105841981	-4.34494	-1.93915	14.7324	0.000123897	0.0159916
NM_001044085.2	101739896	LOC101739896	segmentation polarity homeobox protein engrailed-like	-3.76991	-1.47853	14.6321	0.000130669	0.0167328
NM_001142754.1	100216501	LOC100216501	uncharacterized LOC100216501	-2.36723	2.77412	14.5896	0.000133649	0.0169532
XM_004927966.4	101741533	LOC101741533	protein O-mannosyl-transferase Tmtc3	-2.43504	1.34059	14.578	0.000134475	0.0169532
XM_004929096.4	101746301	LOC101746301	probable H/ACA ribonucleoprotein complex subunit 1	-2.36452	2.76609	14.5065	0.000139677	0.0174735
XM_012693711.3,XM_012693712.3,XM_038011222.1	101744522	LOC101744522	monocarboxylate transporter 1	-6.81542	-2.64473	14.4686	0.000142514	0.0175584
XM_038012581.1	119628828	LOC119628828	uncharacterized LOC119628828	-6.81542	-2.74478	14.4686	0.000142514	0.0175584
XM_038011245.1	101741834	LOC101741834	glycine-rich cell wall structural protein	2.92563	0.786558	14.4071	0.000147246	0.0178725
NM_001098313.1	778488	bmp0909-12	uncharacterized LOC778488	2.31436	5.67594	14.4069	0.000147262	0.0178725
XM_004930001.4,XM_012693881.3,XM_012693882.3	101740602	LOC101740602	protein rolling stone	2.30863	4.17774	14.2214	0.000162512	0.0195773
XM_012692799.3	119628344	LOC119628344	serine--tRNA synthetase-like protein Slimp	-2.3264	2.84735	14.1374	0.000169935	0.0203209
XM_021349178.2,XM_038015135.1,XM_038015136.1,XM_038015137.1,XM_038015138.1,XM_038015139.1,XM_038015140.1,XM_038015141.1,XM_038015142.1	101740145	LOC101740145	proton channel OtopLc	2.29549	3.32938	13.9933	0.000183467	0.021779
NM_001044219.1	751090	glv4	gloverin 4	2.30683	2.71472	13.9261	0.000190137	0.022187
XM_004926047.3	101739681	LOC101739681	cecropin-B	2.26728	6.27698	13.9029	0.000192498	0.022187
XM_038015179.1	101743363	LOC101743363	protein MAK16 homolog A	-2.31693	2.32059	13.8784	0.000195026	0.022187
XM_004921924.4	101744776	LOC101744776	mesencephalic astrocyte-derived neurotrophic factor homolog	-2.26382	5.84002	13.851	0.000197889	0.022187
XM_038012893.1	101742965	LOC101742965	allantoicase	2.26567	5.01304	13.7649	0.000207169	0.022187
NM_001043903.1,XM_038011396.1	692777	LOC692777	serine protease-like protein	6.59552	-3.19432	13.7631	0.000207368	0.022187
NM_001173218.1	100379402	CPR70	cuticular protein RR-2 motif 70	6.59552	-2.67321	13.7631	0.000207368	0.022187
XM_004924000.3	101735593	LOC101735593	uncharacterized LOC101735593	6.59552	-2.98594	13.7631	0.000207368	0.022187
XM_004921713.4	101737005	LOC101737005	uncharacterized LOC101737005	6.59552	-2.77745	13.7631	0.000207368	0.022187
XM_038012470.1	101738361	LOC101738361	enteropeptidase	6.59552	-2.82226	13.7631	0.000207368	0.022187
NR_107469.1	102466051	Mir2855	microRNA mir-2855	6.59552	-3.33915	13.7631	0.000207368	0.022187
XM_021349435.2	110385598	LOC110385598	spermatogenesis-associated protein 17	6.59552	-2.03079	13.7631	0.000207368	0.022187
XR_005245326.1,XR_005245327.1	119629303	LOC119629303	uncharacterized LOC119629303	6.59552	-1.99171	13.7631	0.000207368	0.022187
XR_005245918.1	119630117	LOC119630117	uncharacterized LOC119630117	6.59552	-1.876	13.7631	0.000207368	0.022187
XM_038020555.1	101742342	LOC101742342	cytochrome P450 4V2	6.59552	-1.75224	13.7631	0.000207368	0.022187
XM_021351535.2	110386133	LOC110386133	microvitellogenin	2.44513	1.31993	13.7411	0.000209808	0.0223013
XM_004925823.4	101736043	LOC101736043	ribosomal L1 domain-containing protein CG13096	-2.27914	3.10617	13.6999	0.000214463	0.0225606
NM_001043465.1	692475	glv1	gloverin 1	2.26093	4.21881	13.695	0.000215021	0.0225606
NM_001043522.1	692536	brP-2095	juvenile hormone binding protein brP-2095	2.91485	-1.25645	13.6616	0.000218887	0.022819
XM_004926765.4,XM_038020845.1	101742887	LOC101742887	endothelin-converting enzyme homolog	2.38492	1.0991	13.5877	0.000227668	0.0234817
XM_012695187.3,XM_021351620.2	101745882	LOC101745882	brefeldin A-inhibited guanine nucleotide-exchange protein 3	3.68563	-1.61732	13.5721	0.000229575	0.0234817
XM_038017629.1	101735908	LOC101735908	alpha-protein kinase 1	3.68563	-1.69056	13.5721	0.000229575	0.0234817
XM_004928787.4	101742402	LOC101742402	zinc finger protein 593 homolog	-2.25435	3.35089	13.483	0.000240729	0.0244686
XM_038012047.1,XM_038012048.1	119628723	LOC119628723	uncharacterized LOC119628723	2.97061	-1.43001	13.4547	0.000244392	0.0246866
XM_004930390.4	101741314	LOC101741314	25S rRNA (cytosine-C(5))-methyltransferase nop2	-2.24104	3.46296	13.3731	0.000255261	0.0256254
NM_001043995.1,XM_038020535.1	693028	CECB1	cecropin B2	2.21905	5.63096	13.3418	0.000259556	0.0258966
XM_004921785.4	101745643	LOC101745643	H/ACA ribonucleoprotein complex subunit 3	-2.22184	3.87859	13.1785	0.000283178	0.0278135
XM_012688868.3	101738792	LOC101738792	zonadhesin	2.71165	-0.923457	13.1758	0.000283587	0.0278135
XM_038017163.1	101737818	LOC101737818	ribosome biogenesis protein BOP1 homolog	-2.22059	3.72473	13.1737	0.000283898	0.0278135
XM_038017976.1,XM_038017977.1	101739022	LOC101739022	probable ATP-dependent RNA helicase DDX27	-2.24094	2.25623	13.0799	0.000298481	0.0281017
XM_012694605.3,XM_038021768.1,XM_038021770.1,XR_001140013.3,XR_002431308.2	101744718	LOC101744718	SET domain-containing protein SmydA-8	2.58286	-0.160956	13.0783	0.000298741	0.0281017
XM_038016114.1,XR_005245579.1,XR_005245580.1,XR_005245581.1	101739715	LOC101739715	uncharacterized LOC101739715	-6.6246	-3.07181	13.077	0.000298936	0.0281017
XM_004925528.2	101746472	LOC101746472	histidine-rich glycoprotein	-6.6246	-3.37593	13.077	0.000298936	0.0281017
XM_021347873.2	110385159	LOC110385159	uncharacterized LOC110385159	-6.6246	-2.55584	13.077	0.000298936	0.0281017
XR_005246603.1,XR_005246604.1,XR_005246605.1,XR_005246606.1	110385720	LOC110385720	uncharacterized LOC110385720	-6.6246	-3.25094	13.077	0.000298936	0.0281017
XR_005245644.1	119629742	LOC119629742	U1 spliceosomal RNA	-6.6246	-2.31584	13.077	0.000298936	0.0281017
XM_004929667.4	101746533	LOC101746533	acyl-coenzyme A thioesterase 13	2.24923	2.46837	13.0295	0.000306622	0.0286586
NM_001047044.1,XM_012688542.3,XM_012688543.3,XM_021346537.2,XM_021346538.2,XM_021346539.2	733097	LOC733097	S-adenosylmethionine synthetase	2.1792	9.59832	12.9672	0.000316996	0.0294589
XM_038013240.1,XM_038013241.1	119628992	LOC119628992	uncharacterized LOC119628992	-2.49216	0.228967	12.8758	0.000332865	0.030443
XM_038016752.1	119629754	LOC119629754	putative nuclease HARBI1	2.30972	1.49531	12.8742	0.000333142	0.030443
XM_012689659.3,XM_038011783.1	101740318	LOC101740318	synaptic vesicle glycoprotein 2B	6.47134	-3.27678	12.8634	0.000335074	0.030443
XM_012692687.3	101739318	LOC101739318	uncharacterized protein KIAA1841	6.47134	-2.71594	12.8634	0.000335074	0.030443
XM_004925072.4	101738119	LOC101738119	translocon-associated protein subunit delta	-2.16654	6.82044	12.8008	0.000346479	0.0313044
XM_012697886.3,XM_038020875.1,XM_038020876.1,XM_038020877.1,XM_038020878.1,XM_038020879.1,XM_038020880.1,XM_038020881.1,XM_038020882.1,XM_038020883.1	101737983	LOC101737983	uncharacterized LOC101737983	2.27147	1.54308	12.714	0.000362927	0.0326093
XM_004933503.4,XM_012696698.3,XM_012696700.3	101736026	LOC101736026	adenine phosphoribosyltransferase	-2.18049	3.31102	12.6727	0.00037103	0.0331542
XM_021346486.2	101747067	LOC101747067	uncharacterized LOC101747067	-2.28681	1.00546	12.6359	0.000378411	0.0336289
XM_038012049.1	119628724	LOC119628724	uncharacterized LOC119628724	2.21287	1.71886	12.6106	0.00038357	0.033762
XM_004925366.4	101742973	LOC101742973	WD repeat-containing protein 18	-2.17959	3.05299	12.6082	0.00038406	0.033762
NM_001046865.1,NM_001099616.1	100101160	LOC100101160	translocon-associated protein gamma	-2.14704	7.01973	12.5947	0.000386839	0.0338234
XM_004924467.4	101735548	LOC101735548	polyglutamine-binding protein 1	-2.19293	2.80281	12.5818	0.000389524	0.0338761
XM_038014871.1	101746989	LOC101746989	probable glutamine--tRNA ligase	-2.1532	4.33047	12.5411	0.000398103	0.034438
XM_038016686.1	101737448	LOC101737448	WD repeat-containing protein 3	-2.17246	3.0078	12.5183	0.000402995	0.0345599
XM_004932524.4	101740253	LOC101740253	leucine-rich repeats and immunoglobulin-like domains protein sma-10	2.36882	0.0238464	12.5147	0.000403762	0.0345599
XM_038021340.1	119630814	LOC119630814	ribosome biogenesis regulatory protein homolog	-2.17652	2.64924	12.4805	0.000411214	0.0348008
XM_004928370.2,XM_038017274.1	101736279	LOC101736279	organic solute transporter alpha-like protein	3.56079	-2.38082	12.4628	0.000415136	0.0348008
XM_021350602.2,XM_021350603.2,XM_038011352.1	101739648	LOC101739648	zinc finger protein 423 homolog	3.56079	0.0622364	12.4628	0.000415136	0.0348008
XM_004923618.4,XM_038012531.1	101739813	LOC101739813	uncharacterized LOC101739813	3.56079	-1.89858	12.4628	0.000415136	0.0348008
NM_001044167.1	733070	LOC733070	transport protein Sec61 beta subunit	-2.12967	7.15644	12.4098	0.000427079	0.0353362
XM_038021336.1	119630811	LOC119630811	protein penguin-like	-2.16279	2.86204	12.4046	0.000428285	0.0353362
XM_021350675.2,XM_021350676.2,XM_021350677.2,XM_038011139.1	101744094	LOC101744094	intraflagellar transport protein 74 homolog	2.67626	-0.843026	12.4024	0.000428789	0.0353362
XM_004927048.4	101745285	LOC101745285	uncharacterized LOC101745285	2.31714	0.63584	12.3814	0.000433629	0.0353362
XM_004926580.2	101746245	LOC101746245	mitochondrial import receptor subunit TOM40 homolog 1	-2.15951	3.04925	12.3715	0.000435934	0.0353362
XM_004932852.3	101739480	LOC101739480	multiple C2 and transmembrane domain-containing protein	-2.49684	-0.451493	12.3605	0.000438524	0.0353362
XM_004927725.3	101741490	LOC101741490	tetraspanin-2A	-2.13716	4.18826	12.3514	0.000440657	0.0353362
XM_038013948.1	119629123	LOC119629123	uncharacterized LOC119629123	-6.51881	-2.68956	12.3496	0.000441078	0.0353362
NM_001118905.1	100141508	Era.2	chorion protein gene ErA.2	-6.51881	-2.35479	12.3496	0.000441078	0.0353362
XM_004929861.4	101746861	LOC101746861	uncharacterized LOC101746861	-2.11759	7.24464	12.2801	0.00045782	0.0363214
XM_004923442.4	101743668	LOC101743668	facilitated trehalose transporter Tret1-2 homolog	2.12819	4.95739	12.28	0.000457842	0.0363214
NM_001046736.1,NM_001173367.1,XM_012695750.2,XM_021351804.1,XM_021351808.2	692892	LOC692892	nucleosome assembly protein	-2.11098	6.99165	12.207	0.000476114	0.0375876
XM_004931936.4,XM_012695319.3,XM_012695321.3,XM_012695322.3,XM_012695323.3,XM_012695324.3,XM_038018903.1	101747227	LOC101747227	cystinosin homolog	2.12172	4.47577	12.1705	0.000485521	0.0381451
NM_001309619.1,XM_038017845.1	101737937	LOC101737937	microvitellogenin-like	2.10723	6.11218	12.1501	0.00049085	0.0383783
NM_001043610.1	692629	Crt	calreticulin	-2.09843	9.36258	12.0913	0.000506589	0.0394194
XM_004930771.3	101737650	LOC101737650	homeobox protein DBX1	-3.48179	-2.0379	12.0741	0.000511283	0.0395265
XM_004923597.3	101736962	LOC101736962	translation initiation factor IF-2	2.82667	-1.37704	12.0684	0.000512826	0.0395265
XM_004927547.4	101737447	LOC101737447	pre-rRNA 2'-O-ribose RNA methyltransferase FTSJ3	-2.1073	4.27861	12.0458	0.000519095	0.039821
XM_012695113.3	101738588	LOC101738588	arylphorin subunit beta	2.08441	10.6517	11.9416	0.000548955	0.0402774
NM_001044039.1	693055	LOC693055	octopamine receptor	6.33547	-3.20666	11.9303	0.000552289	0.0402774
NM_001173187.1,XM_038018684.1	100379368	CPR110	cuticular protein RR-2 motif 110	6.33547	-2.28782	11.9303	0.000552289	0.0402774
NM_001173238.1,XM_012695252.3,XM_012695253.3	100379424	CPR47	cuticular protein RR-1 motif 47	6.33547	-2.62205	11.9303	0.000552289	0.0402774
XR_001139770.3,XR_002430795.2	101736049	LOC101736049	uncharacterized LOC101736049	6.33547	-2.9577	11.9303	0.000552289	0.0402774
XM_004924852.4	101737942	LOC101737942	proton-coupled amino acid transporter-like protein pathetic	6.33547	-3.62718	11.9303	0.000552289	0.0402774
XM_004923855.4	101744069	LOC101744069	alcohol dehydrogenase 2	6.33547	-3.2171	11.9303	0.000552289	0.0402774
XM_038016300.1,XM_038016301.1	101746193	LOC101746193	T-box transcription factor TBX1	6.33547	-2.75998	11.9303	0.000552289	0.0402774
XM_004922701.4	101746275	LOC101746275	alpha-tocopherol transfer protein-like	6.33547	-3.34106	11.9303	0.000552289	0.0402774
XM_038018422.1	119630103	LOC119630103	uncharacterized LOC119630103	6.33547	-3.40194	11.9303	0.000552289	0.0402774
XM_038019964.1	119630458	LOC119630458	uncharacterized LOC119630458	6.33547	-2.57625	11.9303	0.000552289	0.0402774
XM_004931558.4	101744960	LOC101744960	alanine--glyoxylate aminotransferase 2, mitochondrial	2.08052	11.0991	11.9035	0.000560297	0.0406791
XM_004929817.4	101740601	LOC101740601	uncharacterized LOC101740601	3.49406	-1.8449	11.8914	0.000563938	0.0407614
NM_001043517.1,XM_012689331.3,XM_021347125.2	692530	Cycb	Cycle like factor b	2.10594	3.7117	11.8624	0.000572786	0.0412178
XM_038012854.1	101740957	LOC101740957	zinc finger protein Noc	2.46108	-0.562663	11.8523	0.000575891	0.0412587
XM_004924342.4	101738162	LOC101738162	fungal protease inhibitor F-like	-2.06515	7.86585	11.7298	0.000615065	0.0437998
XM_004928099.4,XM_038017254.1	101745240	LOC101745240	uncharacterized LOC101745240	3.19179	-1.67727	11.7247	0.000616747	0.0437998
XM_038013799.1	101742367	LOC101742367	U3 small nucleolar RNA-associated protein 4 homolog	-2.09831	2.85115	11.7121	0.000620942	0.043906
XM_012689616.3,XM_012689618.3	101745758	LOC101745758	putative transporter svop-1	4.01103	-2.52449	11.6843	0.000630292	0.0443742
XM_004933030.4	101745546	LOC101745546	nucleolar protein 12	-2.08663	3.16368	11.6407	0.00064523	0.0451138
XM_012697986.3,XM_021346496.2,XM_038019174.1,XM_038019175.1,XM_038019176.1	101745642	LOC101745642	organic cation transporter protein	2.07519	5.7048	11.6375	0.000646346	0.0451138
NM_001043442.1,XM_012689724.2,XM_038012248.1	692451	Pi-t1	inorganic phosphate transporter 1	-3.42764	-2.68524	11.6232	0.000651342	0.0452683
XR_002430586.2	110385290	LOC110385290	uncharacterized LOC110385290	-6.40464	-3.23707	11.5992	0.000659785	0.0454309
XR_005245187.1,XR_005245188.1,XR_005245189.1,XR_005245190.1,XR_005245191.1,XR_005245192.1,XR_005245193.1,XR_005245194.1	119629108	LOC119629108	uncharacterized LOC119629108	-6.40464	-3.07345	11.5992	0.000659785	0.0454309
XM_004928748.4,XM_012692458.3	101742219	LOC101742219	cysteine-rich with EGF-like domain protein 2	-2.08394	3.12548	11.5928	0.000662062	0.0454309
XM_038021398.1,XM_038021399.1,XM_038021400.1,XM_038021401.1,XM_038021402.1	101744197	LOC101744197	BAG family molecular chaperone regulator 2	2.13461	1.77998	11.5331	0.000683697	0.0467138
XM_004926552.4	101741524	LOC101741524	synaptic vesicle glycoprotein 2C	2.05054	6.97227	11.5254	0.000686504	0.0467138
XM_038020960.1	101745671	LOC101745671	U3 small nucleolar ribonucleoprotein protein MPP10	-2.08042	2.68623	11.457	0.000712261	0.0481702
XM_038012502.1,XM_038012503.1,XM_038012505.1,XM_038012507.1,XM_038012510.1	105842703	LOC105842703	prostatic acid phosphatase	-2.04605	5.33589	11.4529	0.000713831	0.0481702
XM_004924223.3	101740493	LOC101740493	DNA ligase 1	-2.09577	2.00808	11.4191	0.00072694	0.0488522
XM_038018410.1,XM_038018411.1,XM_038018412.1,XM_038018413.1,XM_038018414.1	101737728	LOC101737728	cytochrome P450 4C1	2.06902	2.47399	11.3315	0.000762037	0.051
XM_021347962.2	101737819	LOC101737819	protein LTV1 homolog	-2.05389	3.15146	11.3054	0.000772829	0.0515103
NM_001279474.2	101743498	LOC101743498	endoplasmin-like	-2.01927	7.60926	11.2465	0.000797727	0.0529528
XM_004932890.3	101745496	LOC101745496	esterase FE4	-2.06566	2.31129	11.2387	0.000801087	0.0529597
NM_001043372.1,XM_012692286.2	692373	HSP70	heat shock 70 kD protein cognate	-2.01643	9.37199	11.2289	0.000805346	0.0530257
XM_038020596.1	101738953	LOC101738953	protein BCCIP homolog	-2.02479	4.65024	11.2158	0.000811044	0.0531855
XM_004933578.4,XM_004933579.4	101738508	LOC101738508	splicing factor 3B subunit 3	-2.02086	4.89373	11.1943	0.000820511	0.0535903
XM_038011665.1	119628323	LOC119628323	glutathione S-transferase 1-1-like	2.01569	5.78528	11.1735	0.00082973	0.0537807
NM_001046979.1	732983	LOC732983	tRNA (guanine-N7-)-methyltransferase	-2.10794	1.45591	11.1728	0.000830041	0.0537807
XM_004930126.4,XM_004930127.4,XM_004930128.4	101745731	LOC101745731	translocating chain-associated membrane protein 1	-2.01028	7.90768	11.158	0.000836709	0.0539976
NM_001043567.2	101739536	LOC101739536	cecropin-B-like	2.01462	4.60837	11.1184	0.000854762	0.05494
XM_004926701.3	101743224	LOC101743224	attacin-like	2.0106	5.03754	11.1112	0.000858068	0.05494
NM_001294284.1	101736973	dimm	class A basic helix-loop-helix protein 15-like	-2.04973	2.48069	11.0796	0.000872841	0.0556667
XM_038010971.1	101744151	LOC101744151	solute carrier family 35 member B1 homolog	-2.01495	3.85227	11.0557	0.000884146	0.0560735
XM_038015783.1	119629574	LOC119629574	uncharacterized protein K02A2.6-like	-3.89534	-2.56233	11.0516	0.000886116	0.0560735
XM_004928627.4,XM_038015728.1	101736576	LOC101736576	probable ribosome production factor 1	-2.07441	1.51806	11.0259	0.000898468	0.0566348
XM_004927870.4,XM_021349150.2,XM_021349152.2,XM_038014835.1,XM_038014836.1	101738444	LOC101738444	cingulin	6.18545	-3.00987	10.9612	0.000930373	0.0578565
XM_038014292.1,XR_005245259.1	119629213	LOC119629213	uncharacterized protein K02A2.6-like	6.18545	-2.89919	10.9612	0.000930373	0.0578565
XM_038016579.1	119629719	LOC119629719	uncharacterized LOC119629719	6.18545	-2.50522	10.9612	0.000930373	0.0578565
XM_004923809.4	101737145	LOC101737145	myrosinase 1	2.02793	3.10252	10.9578	0.00093208	0.0578565
XM_004921914.4	101743438	LOC101743438	protein penguin	-2.21612	-0.0182473	10.9226	0.000950003	0.0587448
XM_012688556.3	101737902	LOC101737902	arylsulfatase B	-6.28066	-3.30674	10.8244	0.00100171	0.0614747
XM_021347595.2	105841545	LOC105841545	putative nuclease HARBI1	-6.28066	-3.58093	10.8244	0.00100171	0.0614747
XM_004932966.3	101736210	LOC101736210	U3 small nucleolar ribonucleoprotein protein IMP4	-2.08605	0.982232	10.7589	0.00103777	0.0634483
NM_001099840.1	100101217	Enb3	antibacterial peptide enbocin 3	2.60909	-1.15431	10.7503	0.0010426	0.063505
XM_012695752.2	101741598	LOC101741598	uncharacterized LOC101741598	3.35057	-2.18749	10.7136	0.0010635	0.064536
XM_004923989.4	101745858	LOC101745858	arylsulfatase B	-2.03273	1.42527	10.644	0.00110427	0.066761
XM_004932874.4	101742911	LOC101742911	large subunit GTPase 1 homolog	-1.99515	2.46089	10.5682	0.00115052	0.0692995
XM_004925671.4	101747169	LOC101747169	protein RRP5 homolog	-1.96399	3.85522	10.5294	0.0011749	0.070491
NM_001044163.1	733068	Sec61alpha	transport protein Sec61 alpha subunit	-1.94774	8.55903	10.523	0.00117897	0.070491
NM_001257046.1,XM_038012696.1	100862825	LOC100862825	ATP-dependent RNA helicase DDX54-like protein	-1.98406	2.76461	10.5077	0.00118875	0.0708157
XM_012691502.3	101737446	LOC101737446	brain-specific homeobox protein homolog	-2.28287	-1.01175	10.4908	0.0011997	0.0710991
XM_038017919.1	101741522	LOC101741522	ATP-dependent RNA helicase DDX24	-1.99059	2.33292	10.4869	0.00120225	0.0710991
XM_004932365.2	101735351	LOC101735351	translation initiation factor IF-2	-2.62325	-1.47807	10.466	0.00121589	0.0713872
NM_001043541.1	692555	Attacin1	attacin 1	1.94522	5.75824	10.466	0.0012159	0.0713872
XM_004932959.4,XM_038020730.1,XM_038020731.1	101746876	LOC101746876	nucleolar protein 14 homolog	-1.96588	3.19505	10.4422	0.00123169	0.0720537
XM_038020686.1,XM_038020687.1	101739399	LOC101739399	uncharacterized LOC101739399	2.39087	-0.848029	10.4251	0.00124314	0.0724629
XM_004926061.4	101741662	LOC101741662	uncharacterized LOC101741662	-1.94819	4.09059	10.4071	0.00125535	0.0729117
XM_004925003.3	101738878	LOC101738878	nucleolar protein 6	-1.98074	2.2156	10.3957	0.0012631	0.0729117
XM_004933205.2	101743807	LOC101743807	T-complex protein 1 subunit epsilon	-1.93872	5.74041	10.394	0.00126429	0.0729117
XM_004931058.4	101740694	LOC101740694	retinal dehydrogenase 1	1.95427	3.04248	10.3711	0.00128002	0.0735579
NM_001043445.1,XM_038021284.1,XM_038021286.1,XM_038021287.1,XM_038021288.1,XM_038021289.1,XM_038021290.1	692454	Treh-2	trehalase-2	2.04108	1.48622	10.3568	0.00128998	0.0738693
NM_001046867.1	732862	LOC732862	signal sequence receptor beta subunit	-1.92968	6.94161	10.3263	0.0013115	0.0744454
XM_004922050.4,XM_004922051.4,XM_038020616.1	101742287	LOC101742287	F-box/LRR-repeat protein 2	2.8496	-1.7892	10.323	0.00131385	0.0744454
XM_021352873.2	105842603	LOC105842603	probable phytanoyl-CoA dioxygenase	2.8496	-0.778758	10.323	0.00131385	0.0744454
NM_001046874.1,XM_012697508.3,XM_012697509.3	732871	LOC732871	GTP binding protein	-1.93183	5.62818	10.3167	0.00131835	0.0744454
NM_001126248.1,XM_021352503.2,XM_021352504.2,XM_038010527.1,XM_038021881.1,XM_038021916.1	100145904	Snf4agamma	SNF4/AMP-activated protein kinase gamma subunit	-1.93203	5.32043	10.2949	0.001334	0.0750684
XM_004931940.3	101735894	LOC101735894	ATP-binding cassette sub-family G member 5	2.40898	-0.774656	10.2762	0.00134754	0.0755689
NM_001043987.1	693023	LOC693023	alanyl-tRNA synthetase	-1.9264	5.43431	10.2562	0.00136227	0.0761324
XM_012697588.3	101740628	LOC101740628	uncharacterized LOC101740628	2.08479	0.756393	10.2436	0.00137157	0.0763899
XM_012693336.3,XM_021350273.2	101737693	LOC101737693	uncharacterized LOC101737693	-3.25179	-2.01884	10.2253	0.00138527	0.0768893
XM_038020046.1	101740403	LOC101740403	WD repeat-containing protein 74	-1.96526	2.23399	10.2062	0.00139968	0.077425
NM_001043565.2	101743336	LOC101743336	cecropin-A-like	1.93107	3.94281	10.1934	0.00140942	0.0776999
XM_038016284.1,XM_038016285.1,XM_038016286.1,XM_038016287.1	101740348	LOC101740348	CLIP domain-containing serine protease 14D	3.00835	-1.67214	10.1867	0.00141459	0.0777211
XM_038016754.1	119629755	LOC119629755	myb/SANT-like DNA-binding domain-containing protein 3	2.36237	-0.654693	10.1661	0.00143048	0.0781183
XM_004932648.3	101740473	LOC101740473	uncharacterized LOC101740473	1.91249	7.91084	10.1625	0.00143328	0.0781183
XM_004926825.4,XM_012690976.3,XM_038016507.1	101742786	LOC101742786	lysosomal acid glucosylceramidase	3.27309	-2.36658	10.1068	0.00147727	0.0781183
XM_004926050.4	101740092	LOC101740092	cecropin-B-like	1.90598	4.69254	10.024	0.00154517	0.0781183
XM_038011680.1	101736261	LOC101736261	uncharacterized LOC101736261	-6.14501	-3.36871	10.0234	0.00154567	0.0781183
XM_004928859.4	101741114	LOC101741114	glucose dehydrogenase [FAD, quinone]	-6.14501	-3.49454	10.0234	0.00154567	0.0781183
XM_012689132.3	105841414	LOC105841414	elongation of very long chain fatty acids protein 7	-6.14501	-3.49454	10.0234	0.00154567	0.0781183
XR_001139919.3,XR_005245237.1	105842178	LOC105842178	uncharacterized LOC105842178	-6.14501	-3.23356	10.0234	0.00154567	0.0781183
XM_038011081.1	105842623	LOC105842623	Down syndrome cell adhesion molecule-like protein Dscam2	-6.14501	-2.91446	10.0234	0.00154567	0.0781183
XR_005246467.1	119630867	LOC119630867	low molecular mass 30 kDa lipoprotein 19G1-like	-6.14501	-2.99321	10.0234	0.00154567	0.0781183
XR_005246557.1	119631100	LOC119631100	uncharacterized LOC119631100	-6.14501	-2.98823	10.0234	0.00154567	0.0781183
XM_021350374.2	110385826	LOC110385826	uncharacterized LOC110385826	-6.14501	-2.94327	10.0234	0.00154567	0.0781183
XM_038020765.1	119630671	LOC119630671	52 kDa repressor of the inhibitor of the protein kinase-like	-2.29753	-0.0775207	10.0148	0.00155286	0.0781183
XM_012691968.3,XM_021349196.2	101742641	LOC101742641	synaptotagmin-5	6.018	-2.27889	9.95343	0.0016055	0.0781183
NM_001043600.1,XM_012693801.3	692618	CSP1	chemosensory protein 1	6.018	-3.79739	9.95343	0.0016055	0.0781183
NM_001163907.1	100302615	CPFL1	cuticular protein CPFL family 1	6.018	-3.62921	9.95343	0.0016055	0.0781183
XM_004930139.4,XM_021350515.1	101735431	LOC101735431	protein mono-ADP-ribosyltransferase PARP16	6.018	-3.61794	9.95343	0.0016055	0.0781183
XR_002430407.2	101735641	LOC101735641	uncharacterized LOC101735641	6.018	-3.40388	9.95343	0.0016055	0.0781183
XM_004932908.2	101735979	LOC101735979	uncharacterized LOC101735979	6.018	-3.62921	9.95343	0.0016055	0.0781183
XM_004929109.3	101736237	LOC101736237	adenylate kinase isoenzyme 1-like	6.018	-3.47888	9.95343	0.0016055	0.0781183
XM_004922021.4,XM_021348619.2	101738194	LOC101738194	cytochrome P450 4c21	6.018	-3.79739	9.95343	0.0016055	0.0781183
NM_001130882.2	101741959	LOC101741959	drosulfakinins	6.018	-3.62921	9.95343	0.0016055	0.0781183
XM_004930644.4	101743234	LOC101743234	uncharacterized LOC101743234	6.018	-2.69519	9.95343	0.0016055	0.0781183
XM_004932344.4	101744242	LOC101744242	probable peroxisomal acyl-coenzyme A oxidase 1	6.018	-3.62921	9.95343	0.0016055	0.0781183
XM_012697305.3	101744541	LOC101744541	transmembrane protein 181	6.018	-3.19805	9.95343	0.0016055	0.0781183
NM_001161719.2,NM_001369064.1,XM_038017847.1	101744823	LOC101744823	venom serine protease	6.018	-3.09475	9.95343	0.0016055	0.0781183
XM_012692377.3	101745140	LOC101745140	lipopolysaccharide-induced tumor necrosis factor-alpha factor homolog	6.018	-2.50234	9.95343	0.0016055	0.0781183
XM_012693677.3	101745248	LOC101745248	proline-rich receptor-like protein kinase PERK12	6.018	-3.21896	9.95343	0.0016055	0.0781183
XM_012696391.3,XM_038017474.1	101745264	LOC101745264	androgen-dependent TFPI-regulating protein	6.018	-2.89149	9.95343	0.0016055	0.0781183
XM_021346124.2,XM_021346125.2	101746554	LOC101746554	facilitated trehalose transporter Tret1-like	6.018	-2.7808	9.95343	0.0016055	0.0781183
XM_021346815.2	101746797	LOC101746797	slowpoke-binding protein	6.018	-3.61794	9.95343	0.0016055	0.0781183
XM_012693055.3	105842097	LOC105842097	uncharacterized LOC105842097	6.018	-2.99941	9.95343	0.0016055	0.0781183
XR_001140057.3	105842406	LOC105842406	uncharacterized LOC105842406	6.018	-3.79739	9.95343	0.0016055	0.0781183
XM_038017814.1	110384889	LOC110384889	uncharacterized LOC110384889	6.018	-3.79739	9.95343	0.0016055	0.0781183
XM_038010657.1	110385731	LOC110385731	uncharacterized protein C18orf63-like	6.018	-3.47888	9.95343	0.0016055	0.0781183
XR_002431208.2	110385949	LOC110385949	uncharacterized LOC110385949	6.018	-3.34297	9.95343	0.0016055	0.0781183
XM_038020964.1	119630689	LOC119630689	uncharacterized LOC119630689	6.018	-3.09475	9.95343	0.0016055	0.0781183
XR_005246406.1	119630732	LOC119630732	uncharacterized LOC119630732	6.018	-3.79739	9.95343	0.0016055	0.0781183
NM_001046796.1,NM_001173366.1	692956	LOC692956	nucleoplasmin	-1.89406	5.70345	9.94925	0.00160915	0.0781183
XM_038014006.1	101739095	LOC101739095	serine/threonine-protein kinase RIO1	-1.921	2.46829	9.89786	0.00165471	0.0800912
XM_012697067.3	101746411	LOC101746411	uncharacterized oxidoreductase MT0954	1.92068	2.02588	9.88767	0.0016639	0.0802969
XM_038020511.1	119630597	LOC119630597	putative nuclease HARBI1	1.98399	1.67364	9.86962	0.0016803	0.0808482
XM_012693582.3	101738052	LOC101738052	protein scabrous	2.57963	-1.34466	9.86251	0.00168681	0.0808725
XM_038012597.1	119628837	LOC119628837	uncharacterized LOC119628837	2.79329	-2.18915	9.85822	0.00169075	0.0808725
XM_012697885.3	101744630	LOC101744630	toll-like receptor 6	2.08047	-0.0604851	9.80848	0.00173709	0.0828453
NM_001195077.1	100499492	Elp1	elongator complex protein 1	-1.92413	2.14502	9.79658	0.00174836	0.0831393
NM_001044209.1,XM_012690528.1	733141	LOC733141	transport protein Sec61 gamma subunit	-1.87441	6.24469	9.76832	0.00177545	0.084181
XM_012694251.3,XM_021350898.2,XM_038011699.1,XM_038011700.1,XM_038011701.1	101746811	LOC101746811	peroxidase	-3.18806	-1.99125	9.74376	0.00179932	0.0848186
XM_038017797.1	105841459	LOC105841459	uncharacterized LOC105841459	-3.18806	-1.78792	9.74376	0.00179932	0.0848186
XM_021348661.2,XM_021348664.2,XM_021348665.2,XM_038016805.1,XR_005245672.1,XR_005245673.1	110385397	LOC110385397	uncharacterized LOC110385397	2.49086	-1.39627	9.71589	0.00182682	0.0858657
XM_021351507.2	101744478	LOC101744478	zinc finger CCCH domain-containing protein 15 homolog	-1.87554	4.37435	9.70246	0.00184022	0.0862462
XM_004928861.4,XM_038016427.1	101741394	LOC101741394	glucose dehydrogenase [FAD, quinone]	1.89443	2.22197	9.65731	0.001886	0.0881379
XM_004923900.4	101741707	LOC101741707	heat shock protein 60A	-1.85895	6.69232	9.6242	0.0019203	0.0894839
XM_038020434.1	101742616	LOC101742616	uncharacterized LOC101742616	1.85589	8.41521	9.6126	0.00193247	0.0897935
XM_004929673.4	101735429	LOC101735429	organic cation transporter protein	-2.13711	-0.592669	9.58769	0.00195886	0.0906513
NM_001043369.1	692370	Apn2	aminopeptidase N	-2.51928	-1.05058	9.58468	0.00196208	0.0906513
XM_012697736.3,XM_012697738.3,XM_012697739.3,XM_038020970.1,XM_038020971.1,XM_038020972.1,XM_038020973.1,XM_038020975.1	119628322	LOC119628322	trehalase-like	1.96878	1.59976	9.56545	0.00198273	0.0913461
XM_038016424.1	101739464	LOC101739464	glucose dehydrogenase [FAD, quinone]	-2.72331	-2.07182	9.55251	0.00199677	0.0917328
XM_004933089.4	101745353	LOC101745353	ubiquitin-conjugating enzyme E2 G2	-1.84363	9.49833	9.49484	0.0020605	0.0942339
XM_038018149.1	101739301	LOC101739301	uncharacterized LOC101739301	3.19122	-2.52069	9.48765	0.00206859	0.0942339
XM_021350804.2	101737121	LOC101737121	uncharacterized LOC101737121	3.19122	-2.30429	9.48765	0.00206859	0.0942339
XM_004929435.3	101743321	LOC101743321	DDB1- and CUL4-associated factor 13	-1.89637	2.09844	9.47847	0.00207897	0.0942826
XR_005246478.1	119630894	LOC119630894	protein lethal(2)essential for life-like	1.8787	3.49647	9.47509	0.00208281	0.0942826
XM_038014956.1	101739599	LOC101739599	leucine--tRNA ligase, cytoplasmic	-1.8482	4.91297	9.47136	0.00208705	0.0942826
NM_001246002.1,XM_012695956.3,XM_012695957.3,XM_021352267.2,XM_038012892.1,XM_038012993.1	100579139	Bmap-A	apterous A	-1.84098	6.97805	9.45485	0.00210591	0.0948712
NM_001246356.1,XM_012693434.3	100653512	BmILP	insulin-like peptide	-1.85419	4.42184	9.43704	0.00212646	0.0955323
XM_004925999.4,XM_012690262.3	101742015	LOC101742015	oxidative stress-induced growth inhibitor 1	-1.8592	3.0432	9.42647	0.00213876	0.0955883
XM_004926286.4,XM_038019729.1	101745230	LOC101745230	phospholipid phosphatase 5	-1.85716	3.45075	9.42586	0.00213947	0.0955883
XR_005245583.1	119629625	LOC119629625	uncharacterized LOC119629625	2.7347	-0.711155	9.38676	0.00218558	0.0971149
XM_021347858.2	101735645	LOC101735645	uncharacterized LOC101735645	2.7347	-1.93664	9.38676	0.00218558	0.0971149
NM_001043724.1,XM_038019118.1	692680	Eif2g	translation initiation factor 2 gamma subunit	-1.83613	5.12437	9.36357	0.00221341	0.0980836
XM_004930657.4	101745253	LOC101745253	ribosome biogenesis protein BMS1 homolog	-1.84688	3.37198	9.32386	0.00226189	0.0997913
NM_001043411.1	692420	Hsp90	90-kDa heat shock protein	-1.82614	8.35985	9.32197	0.00226422	0.0997913
XM_004925672.3	101735376	LOC101735376	N-alpha-acetyltransferase 80	-2.48288	-1.14928	9.28545	0.00230981	0.101526
XM_004925124.4	101746840	LOC101746840	DNA-directed RNA polymerase I subunit RPA1	-1.8449	3.22139	9.27926	0.00231764	0.101595
NM_001141942.1	100196930	cyp6a8	cytochrome P450 Cyp6ae21	-1.85044	3.00375	9.25332	0.00235069	0.102741
XM_012692578.3	101735751	LOC101735751	glucose dehydrogenase [FAD, quinone]	2.18154	-1.36548	9.24686	0.00235899	0.102741
XM_004924344.3	101738434	LOC101738434	fungal protease inhibitor F-like	-1.82693	4.36757	9.24396	0.00236274	0.102741
XM_004923093.4,XM_021353432.2	101741098	LOC101741098	CCAAT/enhancer-binding protein zeta	-1.8339	3.71988	9.22767	0.00238385	0.103383
XM_038019891.1	101739009	LOC101739009	uncharacterized LOC101739009	-1.87262	1.75316	9.21362	0.00240221	0.103427
XM_004922765.3,XM_004922766.3,XM_038015227.1,XM_038015228.1	101746460	LOC101746460	glucosamine-6-phosphate isomerase 2	1.81576	7.84473	9.20723	0.00241061	0.103427
XR_005245235.1	119629160	LOC119629160	uncharacterized LOC119629160	-5.99527	-3.42284	9.19422	0.00242781	0.103427
NM_001043389.1	692394	CPR104	cuticular protein RR-2 motif 104	-5.99527	-3.09189	9.19422	0.00242781	0.103427
XM_004927232.3	101742542	LOC101742542	sodium- and chloride-dependent transporter XTRP3	-5.99527	-3.14249	9.19422	0.00242781	0.103427
XR_005244889.1	119628729	LOC119628729	uncharacterized LOC119628729	-5.99527	-3.4336	9.19422	0.00242781	0.103427
XM_038021648.1	119631159	LOC119631159	hornerin-like	1.93579	2.24236	9.19303	0.00242938	0.103427
XR_005246426.1	119630748	LOC119630748	uncharacterized LOC119630748	-2.67623	-1.65706	9.18243	0.00244349	0.1035
XM_012690019.3	101736091	LOC101736091	uncharacterized LOC101736091	1.83258	3.26761	9.18218	0.00244382	0.1035
XM_004930917.4	101739841	LOC101739841	angio-associated migratory cell protein	-1.83388	3.0406	9.14515	0.00249379	0.105342
NM_001044023.1	693047	Fib-l	silk fibroin light chain	2.4869	-1.27109	9.09261	0.00256645	0.10785
XM_021348001.2	101736659	LOC101736659	glucose dehydrogenase [FAD, quinone]	2.4869	-1.26531	9.09261	0.00256645	0.10785
XM_004926921.4	101746523	LOC101746523	facilitated trehalose transporter Tret1	2.20932	-0.669747	9.07423	0.00259237	0.108659
NM_001079667.1	780858	Cyp6ab4	cytochrome P450 6AB4	1.87144	2.62007	9.05773	0.00261587	0.109213
XM_004926715.4	101746802	LOC101746802	aldo-keto reductase AKR2E4-like	1.80429	5.08148	9.05552	0.00261903	0.109213
XR_002431394.2	110386163	LOC110386163	uncharacterized LOC110386163	-1.86863	2.457	9.02937	0.00265675	0.110503
NM_001043615.1	692634	Jhdk	juvenile hormone diol kinase	-2.10212	-0.813642	9.01742	0.00267418	0.110703
NM_001046793.1,XM_012697924.1	692953	LOC692953	mitochondrial matrix protein p33	-1.80282	4.54627	9.01675	0.00267517	0.110703
XM_012695793.3	101745495	LOC101745495	small subunit processome component 20 homolog	-1.81863	2.54377	8.93461	0.00279817	0.115499
XM_038012986.1,XM_038012987.1	119628908	LOC119628908	coiled-coil domain-containing protein 58	-1.82695	2.3831	8.92914	0.00280657	0.115553
XR_002431611.2,XR_210081.4	101738150	LOC101738150	uncharacterized LOC101738150	5.82853	-3.70042	8.90362	0.00284606	0.115709
XR_209678.4	101740536	LOC101740536	uncharacterized LOC101740536	5.82853	-3.46339	8.90362	0.00284606	0.115709
XM_004931101.4	101746587	LOC101746587	tetratricopeptide repeat protein 1	5.82853	-3.32786	8.90362	0.00284606	0.115709
NR_107530.1	102466416	Mir3245	microRNA mir-3245	5.82853	-3.89065	8.90362	0.00284606	0.115709
XM_012691369.3,XM_021350009.2,XM_038013182.1,XM_038013183.1	105841811	LOC105841811	uncharacterized LOC105841811	5.82853	-3.1307	8.90362	0.00284606	0.115709
NM_001161343.1	100301978	LOC100301978	putative cold-induced protein	-1.78347	6.45594	8.89913	0.00285307	0.115709
XM_038018892.1,XM_038018893.1	101737000	LOC101737000	pancreatic lipase-related protein 2-like	-1.78908	5.42507	8.884	0.00287681	0.115861
XM_038015304.1	101735989	LOC101735989	RNA-binding protein 28	-1.81492	2.53837	8.8831	0.00287822	0.115861
XM_004923503.4	101742382	LOC101742382	T-complex protein 1 subunit alpha	-1.78413	5.30471	8.87708	0.00288773	0.115861
XM_012696084.3,XM_021352327.2,XM_021352328.2,XM_021352329.2	101741268	LOC101741268	zinc finger protein 135	1.87933	0.934419	8.8563	0.00292079	0.115861
XM_004931842.3,XM_021351802.2	101746159	LOC101746159	protein lin-28 homolog	3.10442	-2.37667	8.85622	0.00292092	0.115861
XM_012693880.3	101746536	LOC101746536	voltage-dependent calcium channel subunit alpha-2/delta-4	3.10442	-2.2492	8.85622	0.00292092	0.115861
XR_001139607.1	105841517	LOC105841517	uncharacterized LOC105841517	3.10442	-1.59535	8.85622	0.00292092	0.115861
XM_012697062.3	105842801	LOC105842801	uncharacterized oxidoreductase MT0954	3.10442	-3.10114	8.85622	0.00292092	0.115861
XM_021348701.2	105841800	LOC105841800	uncharacterized LOC105841800	3.10442	-2.12842	8.85622	0.00292092	0.115861
NM_001043575.1,XM_021351352.2	692593	UGT40A1	phenol UDP-glucosyltransferase	1.77732	6.89565	8.84022	0.00294664	0.116451
NM_001309557.1	101746744	LOC101746744	UDP-N-acetylhexosamine pyrophosphorylase-like protein 1	-1.82	2.36566	8.83727	0.0029514	0.116451
XM_004923750.4	101737940	LOC101737940	leucine-rich repeat-containing protein 24	1.77543	7.68339	8.83364	0.00295729	0.116451
XR_005245883.1	110385445	LOC110385445	uncharacterized LOC110385445	2.53769	-1.65854	8.78168	0.00304271	0.119526
XM_004925204.4	101738701	LOC101738701	protein Peter pan	-1.84322	1.50269	8.76893	0.00306405	0.12002
NM_001160194.1	100301498	H2a-l2	histone H2A-like protein 2	-3.05149	-2.44626	8.75662	0.0030848	0.12002
XM_004928413.4	101742024	LOC101742024	zinc finger CCHC domain-containing protein 24	-3.05149	-2.5162	8.75662	0.0030848	0.12002
XM_004933184.3,XM_038016093.1	101740521	LOC101740521	chorion class B protein ERB4-like	-3.05149	-1.83588	8.75662	0.0030848	0.12002
NM_001112748.1	100127102	Cyp314a1	ecdysone 20-hydroxylase	1.77507	5.07658	8.73531	0.00312107	0.121141
XM_004925683.4,XM_021347703.1,XM_021347705.1	101736615	LOC101736615	exosome complex component RRP46	-1.85964	1.20799	8.72776	0.00313402	0.121354
XM_004926049.4	101739958	LOC101739958	cecropin-B-like	1.76282	7.28527	8.71483	0.00315632	0.121638
NM_001043519.1	692533	Hsp19.9	heat shock protein hsp 19.9	1.77458	5.02455	8.71271	0.00316	0.121638
XM_038016429.1	119629690	LOC119629690	uncharacterized LOC119629690	-2.05132	-0.178779	8.70879	0.00316679	0.121638
XM_004931314.4,XM_004931315.4	101737167	LOC101737167	paternally-expressed gene 3 protein	1.86997	0.816382	8.7062	0.00317129	0.121638
XR_005245492.1	119629498	LOC119629498	uncharacterized LOC119629498	-3.55718	-2.69177	8.6951	0.00319066	0.122094
XM_004925073.4	101738248	LOC101738248	cytochrome c oxidase assembly factor 4 homolog, mitochondrial	-1.82748	1.76566	8.67407	0.00322769	0.12322
XM_021347208.2	101745756	LOC101745756	angiotensin-converting enzyme	-1.92177	0.536557	8.6517	0.00326756	0.12445
NM_001098324.1	778499	Hsp20.8	heat shock protein hsp20.8	1.75523	6.98745	8.62994	0.00330682	0.125651
XM_004922707.3,XM_012697038.3	101747104	LOC101747104	potassium channel subfamily K member 3	-1.85058	1.20998	8.58511	0.00338922	0.128482
XM_004930732.4	692402	LOC692402	coatomer subunit gamma	-1.75959	3.95407	8.57841	0.00340173	0.128656
XM_038012529.1,XM_038012530.1	101742315	LOC101742315	proteasome activator complex subunit 3	-1.75333	4.59987	8.55481	0.00344611	0.130033
NM_001099620.1	100101164	LOC100101164	NADPH-specific isocitrate dehydrogenase	-1.74319	8.14187	8.53803	0.00347803	0.130933
NM_001043385.1	692390	LOC692390	cathepsin B	1.74063	9.55817	8.51895	0.00351468	0.132007
XM_004925818.4	101735417	LOC101735417	protein SDA1 homolog	-1.75798	3.12219	8.4831	0.0035846	0.134323
NM_001173315.2	100379506	CPG18	cuticular protein glycine-rich 18	1.73605	7.87556	8.47193	0.00360669	0.134713
XR_005246499.1	119630940	LOC119630940	5.8S ribosomal RNA	1.7585	2.72773	8.46281	0.00362482	0.134713
XM_038015383.1,XM_038015384.1,XM_038015385.1,XM_038015386.1,XM_038015387.1	110385420	LOC110385420	dynein heavy chain 1, axonemal-like	2.60985	-1.96091	8.42387	0.00370326	0.134713
XM_038010674.1	119628463	LOC119628463	uncharacterized LOC119628463	2.60985	-1.89719	8.42387	0.00370326	0.134713
XM_004924931.4	101739259	LOC101739259	G patch domain-containing protein 4	-1.81029	1.50531	8.42325	0.00370454	0.134713
XR_005245330.1	119629306	LOC119629306	uncharacterized LOC119629306	-2.45578	-1.47211	8.38564	0.00378198	0.134713
XM_038019322.1	119630319	LOC119630319	uncharacterized LOC119630319	-2.24868	-1.59812	8.38465	0.00378403	0.134713
NM_001109930.1	100126173	nAChRb2	nicotinic acetylcholine receptor subunit beta 2	1.76981	1.63503	8.37652	0.00380099	0.134713
XM_038018463.1,XM_038018464.1	101735642	LOC101735642	protein sidekick-1	-2.30111	-1.21547	8.3736	0.00380711	0.134713
XR_005246461.1	119630840	LOC119630840	uncharacterized LOC119630840	-2.36785	-1.48074	8.37154	0.00381143	0.134713
NM_001098323.2	778498	LOC778498	troponin C type IIIa-like protein	2.04124	-0.401293	8.35862	0.00383861	0.134713
XM_038014991.1	101745891	LOC101745891	cubilin homolog	1.72471	5.74652	8.35361	0.00384922	0.134713
NM_001043899.2,XM_038016199.1	692775	Crabp	cellular retinoic acid binding protein	1.73289	4.90369	8.34279	0.00387222	0.134713
NM_001043606.1,XM_012697627.3,XM_012697628.3,XM_038020194.1	692624	Chbp	chlorophyllide A binding protein	-5.82817	-3.01968	8.33483	0.00388921	0.134713
XM_021351685.2	101735349	LOC101735349	uncharacterized LOC101735349	-5.82817	-3.65278	8.33483	0.00388921	0.134713
XM_021346546.2	101735733	LOC101735733	uncharacterized LOC101735733	-5.82817	-3.34378	8.33483	0.00388921	0.134713
XM_004922777.3	101736168	LOC101736168	uncharacterized LOC101736168	-5.82817	-3.6416	8.33483	0.00388921	0.134713
XM_004929870.4	101736369	LOC101736369	uncharacterized LOC101736369	-5.82817	-3.65278	8.33483	0.00388921	0.134713
XM_038021939.1	101737536	LOC101737536	uncharacterized LOC101737536	-5.82817	-3.20919	8.33483	0.00388921	0.134713
XM_004925843.4	101738842	LOC101738842	coiled-coil domain-containing protein 96	-5.82817	-3.56973	8.33483	0.00388921	0.134713
XM_004929488.4,XM_038014320.1,XM_038014321.1	101739276	LOC101739276	glucose dehydrogenase [FAD, quinone]	-5.82817	-1.93826	8.33483	0.00388921	0.134713
XM_012689954.3	101740362	LOC101740362	uncharacterized LOC101740362	-5.82817	-3.6416	8.33483	0.00388921	0.134713
XM_004929146.4,XM_021349905.2,XM_021349906.2	101741583	LOC101741583	tubulin glycylase 3A	-5.82817	-3.5017	8.33483	0.00388921	0.134713
XR_209797.4	101742595	LOC101742595	uncharacterized LOC101742595	-5.82817	-3.65278	8.33483	0.00388921	0.134713
XM_038011763.1	101744445	LOC101744445	protein PFC0760c	-5.82817	-3.34378	8.33483	0.00388921	0.134713
XM_012695868.3	101745444	LOC101745444	palmitoleoyl-protein carboxylesterase NOTUM	-5.82817	-2.92024	8.33483	0.00388921	0.134713
XM_038016929.1,XR_005245680.1	101746710	LOC101746710	Down syndrome cell adhesion molecule-like protein Dscam2	-5.82817	-2.71381	8.33483	0.00388921	0.134713
NR_107546.1	102464536	Mir3261	microRNA mir-3261	-5.82817	-3.65278	8.33483	0.00388921	0.134713
XR_001139691.2	105841714	LOC105841714	uncharacterized LOC105841714	-5.82817	-3.82175	8.33483	0.00388921	0.134713
XM_021350177.2	110385785	LOC110385785	uncharacterized LOC110385785	-5.82817	-3.23004	8.33483	0.00388921	0.134713
XM_038012599.1	110386245	LOC110386245	uncharacterized LOC110386245	-5.82817	-3.33308	8.33483	0.00388921	0.134713
NM_001134261.1,XM_038010985.1,XM_038011019.1,XM_038011071.1,XM_038011101.1,XM_038011128.1	100187554	NGR-B2	neuropeptide receptor B2	-5.82817	-3.40477	8.33483	0.00388921	0.134713
XM_004927212.3	101739027	LOC101739027	probable sodium-coupled neutral amino acid transporter 6	-5.82817	-3.43176	8.33483	0.00388921	0.134713
XM_038019972.1	119630462	LOC119630462	uncharacterized LOC119630462	-5.82817	-3.10039	8.33483	0.00388921	0.134713
XM_021350858.2	101735526	LOC101735526	WD repeat-containing protein 36	-1.74934	2.7029	8.3347	0.00388949	0.134713
NM_001134262.2	100187555	NGR-B3	neuropeptide receptor B3	1.72985	4.03503	8.33296	0.00389321	0.134713
XM_004923002.4	101738598	LOC101738598	kelch domain-containing protein 4	-1.76809	1.9214	8.32039	0.00392026	0.135361
XM_038012070.1,XM_038012071.1	101735377	LOC101735377	nucleolar complex protein 3 homolog	-1.73394	3.61262	8.30468	0.00395431	0.136248
XM_021348792.2	101746663	LOC101746663	G-protein coupled receptor Mth2-like	1.78775	1.15657	8.29168	0.00398272	0.136937
XM_038011006.1,XM_038011007.1	119628513	LOC119628513	uncharacterized LOC119628513	2.31643	-1.78252	8.28632	0.00399448	0.136965
XM_038012200.1	100862813	LOC100862813	UDP-glucosyltransferase 2	1.94821	0.0609415	8.28224	0.00400348	0.136965
XM_004930734.3,XM_004930735.4	101743651	LOC101743651	cysteine and glycine-rich protein 2	2.26017	-1.47557	8.27982	0.00400882	0.136965
XM_004925813.4	101746422	LOC101746422	uncharacterized LOC101746422	1.95544	-0.4649	8.26592	0.00403962	0.137728
XM_038010904.1	101744364	LOC101744364	uncharacterized LOC101744364	-2.97803	-2.58829	8.25092	0.00407314	0.138291
XM_038017817.1	119630011	LOC119630011	uncharacterized LOC119630011	-2.97803	-2.24291	8.25092	0.00407314	0.138291
XM_004925325.4,XM_021347459.2	101735503	LOC101735503	cationic amino acid transporter 2	-1.90881	-0.17997	8.24326	0.00409036	0.138587
XM_038017039.1	101739248	LOC101739248	glucose dehydrogenase [FAD, quinone]	3.01205	-2.34443	8.21245	0.00416038	0.140666
XR_005246563.1	119631120	LOC119631120	5.8S ribosomal RNA	1.73067	2.82471	8.20475	0.0041781	0.140972
XR_005246479.1	119630899	LOC119630899	5.8S ribosomal RNA	1.72967	2.80759	8.19995	0.00418916	0.141052
XM_004927396.4	101747176	LOC101747176	homogentisate 1,2-dioxygenase	1.7057	7.77465	8.19166	0.00420834	0.141345
XM_004929286.4,XM_012692954.3,XM_012692956.3,XM_021349955.2,XM_021349958.2	101737404	LOC101737404	RNA pseudouridylate synthase domain-containing protein 2	-1.86898	0.373027	8.18869	0.00421523	0.141345
NM_001043965.1	693003	Y-b	yellow-b	1.7129	3.65802	8.15379	0.00429712	0.143794
XM_004928540.3	101736485	LOC101736485	proline-rich receptor-like protein kinase PERK2	-1.7658	1.75649	8.13245	0.00434801	0.145198
XR_002430991.2	110385749	LOC110385749	uncharacterized LOC110385749	-1.812	1.5916	8.09651	0.00443506	0.147802
XM_021346828.2	101735414	LOC101735414	meiotic nuclear division protein 1 homolog	2.06548	-1.08489	8.07539	0.00448705	0.148747
NM_001279440.1,XM_021351161.2,XM_021351163.2	101746510	LOC101746510	low molecular mass 30 kDa lipoprotein 19G1-like	1.69243	8.76439	8.07504	0.00448792	0.148747
XM_012689891.3	105841553	LOC105841553	uncharacterized LOC105841553	-3.45862	-2.9055	8.07385	0.00449086	0.148747
XM_038020008.1	101741770	LOC101741770	phenoloxidase-activating factor 2	1.71033	3.78809	8.06547	0.00451168	0.149133
NM_001126260.2	100146108	Leb3	lebocin	1.69661	4.47382	8.0537	0.00454107	0.1498
XM_004925983.3,XM_038018088.1	101739782	LOC101739782	uncharacterized LOC101739782	1.69419	4.96932	8.03656	0.00458425	0.150664
XM_004922403.2	101743384	LOC101743384	serine--tRNA ligase, cytoplasmic	-1.69301	5.16045	8.03373	0.00459143	0.150664
XM_038021433.1	119630891	LOC119630891	protein lethal(2)essential for life-like	1.68932	7.34908	8.0323	0.00459504	0.150664
XM_038010509.1	101739183	LOC101739183	HEAT repeat-containing protein 1	-1.74307	1.77804	8.02865	0.00460433	0.150664
XM_021351048.2	101741829	LOC101741829	uncharacterized LOC101741829	2.72066	-1.89484	8.01353	0.00464291	0.151622
NM_001246216.1,XM_012693652.3,XM_038010804.1,XM_038010805.1	100620062	LOC100620062	71 kDa protein	-1.69406	4.0933	7.99581	0.00468856	0.152806
NM_001113268.2	100134922	LOC100134922	cytochrome b5	2.21726	-1.18053	7.94195	0.00483018	0.155769
NM_001046643.1	692796	LOC692796	chaperonin subunit 6a zeta	-1.68328	5.03435	7.9419	0.00483031	0.155769
XM_012696737.3	101741338	LOC101741338	clavesin-1	3.47555	-2.64874	7.93393	0.00485162	0.155769
XM_038021239.1	119630755	LOC119630755	uncharacterized LOC119630755	3.47555	-3.09885	7.93393	0.00485162	0.155769
XR_002431218.2	110385960	LOC110385960	uncharacterized LOC110385960	3.47555	-2.71749	7.93393	0.00485162	0.155769
XM_038020925.1,XM_038020926.1	105842607	LOC105842607	uncharacterized LOC105842607	2.54313	-2.38862	7.93262	0.00485513	0.155769
NM_001046644.1	692797	LOC692797	chaperonin containing t-complex polypeptide 1 beta subunit	-1.68018	5.14214	7.91838	0.00489351	0.155769
XM_004921499.4,XM_021349446.2	101745698	LOC101745698	mucin-5AC	2.33556	-1.04386	7.90591	0.00492735	0.155769
XM_012697012.3,XM_012697017.3	101742434	LOC101742434	proline dehydrogenase 1, mitochondrial	2.01843	-0.98667	7.86757	0.00503292	0.155769
NM_001043598.2	692616	CSP3	chemosensory protein 3	5.61036	-3.99036	7.80821	0.00520093	0.155769
NM_001257012.1	100862786	Awh	arrowhead PA	5.61036	-3.70717	7.80821	0.00520093	0.155769
NM_001257019.2,XM_012692607.3	100862793	U23	uncharacterized U23	5.61036	-3.16834	7.80821	0.00520093	0.155769
XR_210004.4	101735347	LOC101735347	uncharacterized LOC101735347	5.61036	-3.33418	7.80821	0.00520093	0.155769
XM_038012968.1,XM_038012969.1	101736774	LOC101736774	uncharacterized LOC101736774	5.61036	-2.95623	7.80821	0.00520093	0.155769
XM_004932777.3	101737320	LOC101737320	uncharacterized LOC101737320	5.61036	-3.46987	7.80821	0.00520093	0.155769
XR_209706.3	101737856	LOC101737856	uncharacterized LOC101737856	5.61036	-2.97126	7.80821	0.00520093	0.155769
XM_012693947.3,XM_012693948.3,XM_021350805.2,XM_021350806.2	101739650	LOC101739650	gamma-aminobutyric acid receptor subunit delta	5.61036	-3.99036	7.80821	0.00520093	0.155769
XM_004929811.4,XR_005244599.1	101739837	LOC101739837	sodium-coupled monocarboxylate transporter 1	5.61036	-3.44781	7.80821	0.00520093	0.155769
XM_004924219.4	101739952	LOC101739952	putative cuticle protein CPG40	5.61036	-3.45886	7.80821	0.00520093	0.155769
XM_012690250.3,XM_021347885.2,XM_038018085.1	101741571	LOC101741571	uncharacterized LOC101741571	5.61036	-3.99036	7.80821	0.00520093	0.155769
XM_038016400.1	101741902	LOC101741902	TWiK family of potassium channels protein 7	5.61036	-3.99036	7.80821	0.00520093	0.155769
XM_012695891.3	101742127	LOC101742127	moricin	5.61036	-3.31269	7.80821	0.00520093	0.155769
XM_038013025.1	101742377	LOC101742377	juvenile hormone acid O-methyltransferase-like	5.61036	-3.89172	7.80821	0.00520093	0.155769
XR_209727.2	101742445	LOC101742445	uncharacterized LOC101742445	5.61036	-3.31269	7.80821	0.00520093	0.155769
XM_004931357.3	101743799	LOC101743799	alpha-fibrinogenase-like	5.61036	-3.78791	7.80821	0.00520093	0.155769
XM_004929654.4	101744418	LOC101744418	uncharacterized LOC101744418	5.61036	-3.63124	7.80821	0.00520093	0.155769
XM_038015320.1,XM_038015322.1,XM_038015331.1	101744603	LOC101744603	uncharacterized LOC101744603	5.61036	-3.31269	7.80821	0.00520093	0.155769
XM_004933668.4	101745266	LOC101745266	uncharacterized LOC101745266	5.61036	-3.79948	7.80821	0.00520093	0.155769
NM_001309560.2	101745980	LOC101745980	glycine-rich cell wall structural protein-like	5.61036	-3.32345	7.80821	0.00520093	0.155769
XM_004930131.4	101746304	LOC101746304	uncharacterized LOC101746304	5.61036	-3.63124	7.80821	0.00520093	0.155769
XM_038021241.1	101746599	LOC101746599	uncharacterized LOC101746599	5.61036	-3.40582	7.80821	0.00520093	0.155769
XM_012689676.3,XM_038018081.1,XM_038018082.1	105841503	LOC105841503	uncharacterized LOC105841503	5.61036	-3.89172	7.80821	0.00520093	0.155769
XM_012696320.3	105842557	LOC105842557	leucine-rich repeat-containing protein 23	5.61036	-3.99036	7.80821	0.00520093	0.155769
XM_021347909.1	110385169	LOC110385169	sugar transporter ERD6-like 15	5.61036	-3.99036	7.80821	0.00520093	0.155769
XM_038014622.1	110385336	LOC110385336	uncharacterized LOC110385336	5.61036	-3.32345	7.80821	0.00520093	0.155769
XR_005244658.1	119628494	LOC119628494	5S ribosomal RNA	5.61036	-3.99036	7.80821	0.00520093	0.155769
XM_038013042.1	119628928	LOC119628928	uncharacterized LOC119628928	5.61036	-2.79202	7.80821	0.00520093	0.155769
XM_038013575.1	119629049	LOC119629049	uncharacterized LOC119629049	5.61036	-3.79948	7.80821	0.00520093	0.155769
XM_038017428.1	119629900	LOC119629900	vegetative cell wall protein gp1-like	5.61036	-3.99036	7.80821	0.00520093	0.155769
XM_038021483.1	119630950	LOC119630950	uncharacterized LOC119630950	5.61036	-3.63124	7.80821	0.00520093	0.155769
XM_012689256.3,XM_012689257.3,XM_038013184.1	101736312	LOC101736312	uncharacterized LOC101736312	5.61036	-3.05555	7.80821	0.00520093	0.155769
XM_038018889.1	101746783	LOC101746783	peroxidase-like	5.61036	-3.61998	7.80821	0.00520093	0.155769
XM_021346471.2	110384819	LOC110384819	uncharacterized LOC110384819	5.61036	-3.03787	7.80821	0.00520093	0.155769
XM_038011050.1	119628531	LOC119628531	uncharacterized LOC119628531	5.61036	-3.53736	7.80821	0.00520093	0.155769
XM_021351687.2	101738457	LOC101738457	acidic juvenile hormone-suppressible protein 1	-1.67085	3.91155	7.79526	0.00523835	0.156601
XM_038021495.1	119630979	LOC119630979	heat shock protein 83-like	-1.70335	2.47078	7.79165	0.00524882	0.156627
XM_038019882.1	101737346	LOC101737346	transferrin	1.95453	-0.69878	7.76617	0.00532339	0.158561
XM_004927159.4	101741721	LOC101741721	zinc transporter 7	-1.66368	4.60428	7.74934	0.00537321	0.159752
XM_004930413.4	101744143	LOC101744143	malectin	-1.66189	4.39378	7.72713	0.00543971	0.161338
XM_004932120.4,XM_021351905.2,XM_021351906.2	101743138	LOC101743138	uncharacterized LOC101743138	1.96479	-0.0866996	7.72492	0.00544638	0.161338
XM_004924597.3	101743108	LOC101743108	eukaryotic translation initiation factor 2A	-1.67023	3.43214	7.71874	0.00546506	0.161597
XM_012693807.3,XM_021350566.2,XM_021350567.2,XM_038010948.1,XM_038010949.1,XM_038010950.1,XM_038010951.1,XM_038010952.1,XM_038010953.1,XM_038010954.1,XM_038010955.1	101746672	LOC101746672	voltage-dependent calcium channel subunit alpha-2/delta-3	2.10323	-0.445021	7.69933	0.00552412	0.163047
XM_038021428.1	119630887	LOC119630887	protein odd-skipped-like	1.90791	-1.10404	7.69506	0.00553722	0.163137
NM_001114992.1	100141444	GSTe5	glutathione S-transferase epsilon 5	-1.65639	4.71001	7.69007	0.00555254	0.163293
XM_004929921.4,XM_012693607.3,XM_038010566.1	101744421	LOC101744421	neuralized-like protein 4	-1.64735	7.30035	7.665	0.00563023	0.165163
XR_209944.4	101739886	LOC101739886	uncharacterized LOC101739886	-2.47083	-1.80508	7.65976	0.00564661	0.165163
XM_038017260.1	110385087	LOC110385087	fatty acid synthase	-2.47083	-2.2289	7.65976	0.00564661	0.165163
XR_005246472.1	119630878	LOC119630878	5.8S ribosomal RNA	1.66579	2.81016	7.64299	0.00569933	0.166406
XM_012694495.3,XM_012694496.3,XM_012694497.3,XM_038010583.1	101745629	LOC101745629	homeotic protein spalt-major	1.92155	-0.875279	7.60983	0.0058051	0.169191
XM_004929023.4	101741257	LOC101741257	zinc finger HIT domain-containing protein 2	-1.75525	0.556674	7.58723	0.00587831	0.170887
XM_038019587.1	119630369	LOC119630369	uncharacterized LOC119630369	1.68775	1.93199	7.58539	0.00588433	0.170887
NM_001043872.1	692759	scf	DNA supercoiling factor	-1.64382	4.45364	7.56994	0.00593496	0.171681
XM_004932345.4	101744386	LOC101744386	probable peroxisomal acyl-coenzyme A oxidase 1	1.64672	4.0426	7.56914	0.00593763	0.171681
NM_001135892.1,XM_012697310.3	100190966	serpin-34	serine protease inhibitor 34	2.91337	-2.39535	7.55653	0.00597931	0.171681
XM_004923341.3	101736832	LOC101736832	uncharacterized LOC101736832	2.91337	-3.10294	7.55653	0.00597931	0.171681
XM_021349716.2	101736986	LOC101736986	uncharacterized LOC101736986	2.91337	-2.69336	7.55653	0.00597931	0.171681
XM_021346570.2,XM_021346571.2,XM_021346574.2,XM_021346575.2,XM_021346577.2,XM_021346581.2,XM_021346582.2,XM_021346585.2,XM_021346586.2,XM_038012908.1,XM_038012909.1,XM_038012910.1,XM_038012911.1,XM_038012912.1,XM_038012913.1,XM_038012914.1,XM_038012915.1,XM_038012916.1,XM_038012917.1,XM_038012918.1,XM_038012919.1,XM_038012920.1,XM_038012921.1,XM_038012923.1,XM_038012924.1,XM_038012925.1,XM_038012…	101737337	LOC101737337	glutamate-gated chloride channel	2.91337	-2.7027	7.55653	0.00597931	0.171681
XR_005246505.1	119630955	LOC119630955	5.8S ribosomal RNA	1.6583	2.74475	7.55465	0.00598555	0.171681
XM_004929966.4	101735934	LOC101735934	adenylate kinase isoenzyme 6 homolog	-1.67516	2.09475	7.5252	0.00608419	0.174184
XM_038019257.1,XM_038019266.1,XM_038019269.1	101741552	LOC101741552	protein gooseberry-neuro-like	1.76301	1.06755	7.52223	0.00609423	0.174184
NM_001043587.2,XM_038017462.1,XM_038017463.1	692606	CSP4	chemosensory protein 4	2.28137	-2.04591	7.50221	0.00616234	0.175513
XR_002431242.2	110385998	LOC110385998	uncharacterized LOC110385998	2.28137	-1.79921	7.50221	0.00616234	0.175513
NM_001046805.1	692966	LOC692966	ras small monomeric GTPase Rab6	-1.64957	3.11304	7.49244	0.00619584	0.176159
XM_038018532.1	101741360	LOC101741360	uncharacterized LOC101741360	-1.67555	1.8862	7.48093	0.00623557	0.176979
XM_004927456.4,XM_012691483.3,XM_021348874.2,XM_021348875.2	101745765	LOC101745765	organic cation transporter protein	-1.67539	2.15748	7.46777	0.00628132	0.177668
XM_004921690.4	101739710	LOC101739710	ribosome production factor 2 homolog	-1.64645	3.01907	7.45342	0.00633162	0.177668
XM_004922981.4,XM_012697379.3	101735859	LOC101735859	periodic tryptophan protein 1 homolog	-1.64303	3.0648	7.45115	0.00633961	0.177668
XR_005246484.1	119630905	LOC119630905	5.8S ribosomal RNA	1.64291	2.82477	7.44574	0.00635866	0.177668
XM_038021322.1,XM_038021323.1	119630805	LOC119630805	uncharacterized LOC119630805	-1.87408	-0.153186	7.44425	0.00636393	0.177668
XM_004929655.2	101744569	LOC101744569	T-complex protein 1 subunit gamma	-1.62665	5.03737	7.44397	0.00636495	0.177668
XM_004931502.3	101737225	LOC101737225	uncharacterized LOC101737225	-5.63915	-3.07309	7.4428	0.00636907	0.177668
XM_038015087.1,XM_038015088.1	105841656	LOC105841656	sodium channel protein Nach	-5.63915	-3.91234	7.4428	0.00636907	0.177668
XM_038013050.1	119628937	LOC119628937	uncharacterized protein K02A2.6-like	-5.63915	-2.6759	7.4428	0.00636907	0.177668
XM_012691729.3	105841911	LOC105841911	solute carrier family 22 member 3-like	-5.63915	-3.73281	7.4428	0.00636907	0.177668
XM_004924373.4	101742927	LOC101742927	serine protease inhibitor dipetalogastin	-1.64869	2.75831	7.43825	0.0063852	0.177812
XM_004925599.4	101735416	LOC101735416	serine protease gd	1.61954	5.74898	7.401	0.00651876	0.181222
XR_005246566.1	119631135	LOC119631135	5.8S ribosomal RNA	1.63898	2.74335	7.39562	0.00653831	0.181455
XM_012697073.3	105842814	LOC105842814	putative nuclease HARBI1	1.85967	-0.190794	7.38667	0.00657092	0.182049
NM_001146231.1	100272175	serpin-10	serine protease inhibitor 10	1.77368	0.410022	7.37622	0.0066092	0.182488
XM_004927243.4	101744615	LOC101744615	protein odd-skipped	1.77368	-0.339419	7.37622	0.0066092	0.182488
XM_012691768.3,XM_021349202.2,XM_021349203.2,XM_038014892.1,XM_038014893.1,XR_005245373.1	101736718	LOC101736718	ankyrin repeat and BTB/POZ domain-containing protein BTBD11	1.63935	3.74631	7.35845	0.00667484	0.183422
XM_004925947.3	101745761	LOC101745761	dehydrogenase/reductase SDR family member 4	1.64685	2.29184	7.35739	0.00667877	0.183422
XM_004925002.3	101738735	LOC101738735	myogenesis-regulating glycosidase	1.64551	1.94817	7.35639	0.00668248	0.183422
XM_004928885.3	101744517	LOC101744517	eukaryotic translation initiation factor 3 subunit A	-1.61229	7.031	7.35487	0.00668813	0.183422
XM_004929053.4	101745872	LOC101745872	probable ATP-dependent RNA helicase DDX55 homolog	-1.71146	0.943838	7.34223	0.00673533	0.184137
XM_012691292.3,XM_021348705.2,XR_002430692.2	101737203	yellow-11	protein yellow-like	-1.76878	0.454241	7.34182	0.00673685	0.184137
XM_012690123.3	101746703	LOC101746703	meiosis regulator and mRNA stability factor 1	-1.61543	5.00474	7.33643	0.0067571	0.18438
XM_004924364.4,XM_021346817.2	101741563	LOC101741563	zinc finger CCHC domain-containing protein 24	1.62603	3.40839	7.32491	0.00680055	0.184991
XM_038011178.1	101736590	LOC101736590	mRNA turnover protein 4 homolog	-1.64005	2.30256	7.32446	0.00680224	0.184991
XM_004929568.3,XM_004929569.4,XM_021350230.1	101745246	LOC101745246	synaptic vesicle glycoprotein 2B	-1.678	0.656859	7.30367	0.00688141	0.186832
XM_004925147.3	101740273	LOC101740273	U3 small nucleolar RNA-associated protein 18 homolog	-1.6404	2.2475	7.29506	0.00691446	0.187417
XM_004923075.4	101738785	LOC101738785	60S ribosome subunit biogenesis protein NIP7 homolog	-1.66146	1.63176	7.27984	0.00697329	0.188697
XM_004929893.4,XM_012693503.3	101740018	LOC101740018	forkhead box protein L2	1.6091	4.43236	7.26775	0.00702035	0.189655
XM_038017993.1,XM_038017994.1	119630039	LOC119630039	uncharacterized LOC119630039	1.98754	-1.29762	7.2628	0.00703974	0.189863
XR_005246473.1	119630879	LOC119630879	5.8S ribosomal RNA	1.62365	2.72836	7.25442	0.00707268	0.190436
XR_002430346.2	110384995	LOC110384995	uncharacterized LOC110384995	-1.67395	1.48321	7.22712	0.00718105	0.193024
XM_012695059.3	101746403	LOC101746403	nucleolar GTP-binding protein 2	-1.61331	3.36254	7.22344	0.00719576	0.193024
XM_004932115.3,XM_012695542.2	101742519	LOC101742519	dual oxidase maturation factor 1	1.87274	0.0730765	7.21764	0.00721908	0.193024
XM_038016485.1	119629702	LOC119629702	uncharacterized LOC119629702	-2.81884	-2.8866	7.21537	0.00722817	0.193024
XM_038021792.1	119631220	LOC119631220	uncharacterized LOC119631220	-2.81884	-1.77267	7.21537	0.00722817	0.193024
XM_004928095.4	101744658	LOC101744658	uncharacterized LOC101744658	1.62118	2.60089	7.19784	0.00729915	0.1946
NM_001160198.1	100301502	Rrp40	exosome complex exonuclease Rrp40	-1.68157	1.09305	7.17488	0.00739312	0.196706
NM_001257025.1	100862801	Nep1	Nep1 protein	-1.63922	1.84987	7.17069	0.00741043	0.196706
XM_004929110.3,XM_004929111.4,XM_012693010.3,XM_038021810.1	101736367	LOC101736367	adenylate kinase isoenzyme 1	1.6381	1.56306	7.16973	0.00741441	0.196706
XR_005246436.1	119630760	LOC119630760	uncharacterized LOC119630760	1.81278	-0.462361	7.15704	0.00746704	0.197775
NM_001046813.1	692974	LOC692974	stromal cell-derived factor 2 precursor	-1.59973	3.91858	7.15416	0.00747904	0.197775
NM_001195456.1,XM_021351753.2,XM_021351754.2,XM_038018689.1,XM_038018690.1,XR_002431417.2	100500753	ST5	putative sugar transporter protein 5	1.6016	3.85235	7.14157	0.00753171	0.198844
XM_038016577.1	101736191	LOC101736191	luciferin 4-monooxygenase	3.33967	-2.83521	7.12561	0.00759906	0.199376
XR_209759.4	101739400	LOC101739400	uncharacterized LOC101739400	3.33967	-3.20843	7.12561	0.00759906	0.199376
XR_005246517.1	119630967	LOC119630967	5.8S ribosomal RNA	1.60683	2.7724	7.12542	0.00759987	0.199376
XR_005246568.1	119631144	LOC119631144	5.8S ribosomal RNA	1.6075	2.76909	7.12518	0.00760089	0.199376
XM_004928789.3	101742842	LOC101742842	adenosine deaminase AGSA	-2.19864	-0.767968	7.11634	0.00763844	0.199789
NM_001163917.1	100302628	LOC100302628	cold-related protein	1.58502	6.29856	7.1157	0.00764119	0.199789
XM_004921637.4,XR_005245123.1	101741135	LOC101741135	28S rRNA (cytosine-C(5))-methyltransferase	-1.61754	2.29407	7.10619	0.0076818	0.200528
XM_021350257.2,XM_021350258.2,XM_021350259.2,XM_021350260.2,XM_038018387.1	101736541	LOC101736541	protein Aster-B	-1.5908	4.42306	7.09588	0.00772616	0.200853
XM_038014813.1,XM_038014814.1,XM_038014815.1,XM_038014816.1,XM_038014817.1,XM_038014818.1,XM_038014819.1	101744593	LOC101744593	proton-coupled amino acid transporter-like protein pathetic	2.22506	-1.41271	7.09469	0.00773128	0.200853
XM_038011182.1,XM_038011183.1,XM_038011184.1,XM_038011186.1	105842209	LOC105842209	uncharacterized LOC105842209	2.22506	-1.29571	7.09469	0.00773128	0.200853
NM_001160193.2	100301497	fmxg9M19	odorant binding protein LOC100301497	1.88406	-0.84572	7.08191	0.00778658	0.201645
XM_021352137.2,XM_021352138.2,XM_021352139.2	105842471	LOC105842471	uncharacterized LOC105842471	1.88406	-0.592183	7.08191	0.00778658	0.201645
XM_012697638.3,XM_021353587.2,XM_021353588.2,XM_021353589.2,XM_021353590.2,XM_021353591.2,XM_021353592.2	101735958	LOC101735958	cyclin-dependent kinase-like 4	1.66934	1.0514	7.06169	0.00787495	0.203609
XM_004927407.4	101737352	LOC101737352	DPH3 homolog	-1.73378	0.462936	7.05592	0.00790037	0.203846
XR_005244850.1	119628701	LOC119628701	uncharacterized LOC119628701	1.79176	-0.431835	7.05393	0.00790917	0.203846
NM_001309574.1,XM_012689418.3,XM_012689419.3,XM_038014734.1	101739633	LOC101739633	methionine--tRNA ligase, cytoplasmic	-1.582	4.98997	7.04865	0.00793251	0.204124
XR_005245357.1	119629340	LOC119629340	uncharacterized LOC119629340	-1.99513	-1.32041	7.04424	0.00795206	0.204304
XM_004927651.4	101743541	LOC101743541	apyrase	1.62868	1.65783	7.03816	0.00797911	0.204675
XM_004930133.2,XM_012693888.3,XM_012693889.3,XM_021350557.1	101746583	LOC101746583	sphingomyelin phosphodiesterase	1.57858	5.64838	7.03534	0.00799169	0.204675
XR_005244731.1	119628559	LOC119628559	uncharacterized LOC119628559	-1.63048	1.73886	7.02893	0.00802032	0.204963
XM_004932418.4,XM_021352122.2	101738233	LOC101738233	sodium-independent sulfate anion transporter	-1.59485	3.62726	7.02719	0.00802813	0.204963
NM_001043364.2	692365	Mor	moricin	1.8477	-0.488264	7.02033	0.00805896	0.205312
NM_001044183.1	733081	LOC733081	eIF2B-alpha protein	-1.62296	1.5799	7.01467	0.00808443	0.205312
XM_012689546.3,XM_038019866.1	101739017	LOC101739017	uncharacterized LOC101739017	2.29794	-1.65743	7.01015	0.0081049	0.205312
NM_001279448.1,XM_012690108.3,XM_021347785.2	101738082	yellow-12	protein yellow-like	2.29794	-2.28192	7.01015	0.0081049	0.205312
XR_005244949.1	119628794	LOC119628794	uncharacterized LOC119628794	2.29794	-1.42702	7.01015	0.0081049	0.205312
XR_005246576.1	119631179	LOC119631179	5.8S ribosomal RNA	1.59258	2.69858	6.99846	0.00815797	0.206101
XM_004928144.4	101739459	LOC101739459	B-cell lymphoma/leukemia 11A	1.95288	-1.34022	6.9977	0.00816143	0.206101
NM_001047049.1	733102	Mtap	methylthioadenosine phosphorylase	1.57305	5.11831	6.98503	0.00821944	0.207245
XM_004926759.4,XM_038014561.1	101742019	LOC101742019	medium-chain acyl-CoA ligase ACSF2, mitochondrial	1.61131	2.43781	6.95377	0.00836427	0.210438
XM_038020323.1,XM_038020325.1,XM_038020326.1,XM_038020327.1,XM_038020328.1	101742160	LOC101742160	steroid hormone receptor ERR1	1.56853	5.58695	6.95213	0.00837196	0.210438
XM_004925626.4,XM_021347687.2	101739819	LOC101739819	venom peptide BmKAPI	2.39964	-1.97036	6.93153	0.00846892	0.212247
NM_001046642.1	692795	LOC692795	chaperonin subunit 4 delta	-1.56707	4.97544	6.93129	0.00847006	0.212247
XM_004927574.4	101742890	LOC101742890	neo-calmodulin	1.59244	1.97158	6.92227	0.0085129	0.212993
XM_004927261.4	101735748	LOC101735748	lipase 3	2.0803	-2.11456	6.91197	0.00856206	0.213364
NM_001279379.1,XM_038016185.1	101741325	CYP367A1	cytochrome P450 4V2-like	2.0803	-2.01223	6.91197	0.00856206	0.213364
XM_038016003.1,XM_038016004.1,XM_038016007.1	101736234	LOC101736234	probable multidrug resistance-associated protein lethal(2)03659	1.56824	7.16021	6.91092	0.00856709	0.213364
NM_001043554.1,XM_012695611.3,XM_012695612.3,XM_038010818.1	692569	LOC692569	deoxynucleoside kinase-like	-1.62578	1.42304	6.90354	0.00860251	0.213918
XM_012688905.3,XM_012688906.3,XM_038015864.1,XM_038015865.1,XM_038015866.1,XM_038015867.1	101740130	LOC101740130	GATA-binding factor A	1.77189	-0.631551	6.8961	0.00863842	0.214483
NM_001047067.1	733120	LOC733120	vacuolar ATP synthase subunit D	2.80744	-2.50944	6.88881	0.00867369	0.215031
NM_001130907.1	100174854	Dh31	diuretic hormone 31	2.55198	-2.25465	6.87582	0.00873697	0.215741
XM_004922779.4	101736556	LOC101736556	uncharacterized LOC101736556	2.55198	-2.42921	6.87582	0.00873697	0.215741
XM_004924741.3,XM_012689181.3	101742199	LOC101742199	uracil phosphoribosyltransferase homolog	-1.59721	2.15845	6.87466	0.00874265	0.215741
XR_005246536.1	119631033	LOC119631033	5.8S ribosomal RNA	1.57584	2.72371	6.87205	0.00875541	0.215741
XM_004932068.4	101736588	LOC101736588	ribosome biogenesis protein WDR12 homolog	-1.57439	3.16396	6.85697	0.00882964	0.217241
NM_001287827.1	101739741	UGT42B1	UDP-glucuronosyltransferase 2B14-like	-1.6965	-0.124402	6.8541	0.0088438	0.217261
XR_005246538.1	119631035	LOC119631035	5.8S ribosomal RNA	1.57059	2.8057	6.82214	0.00900344	0.220593
XM_021350027.2	101737546	LOC101737546	uncharacterized LOC101737546	1.72427	-0.0407757	6.82153	0.00900656	0.220593
XR_005246509.1	119630959	LOC119630959	5.8S ribosomal RNA	1.56972	2.71018	6.81069	0.00906137	0.221601
XM_038017503.1,XM_038017504.1,XM_038017505.1,XM_038017506.1	101740679	LOC101740679	focadhesin	-1.58884	2.1377	6.80252	0.00910292	0.222283
XM_038018191.1	101738532	LOC101738532	uncharacterized LOC101738532	-1.84562	-0.908737	6.79298	0.00915171	0.22314
XM_038019116.1	119630299	LOC119630299	myb/SANT-like DNA-binding domain-containing protein 3	1.79448	-0.00707362	6.788	0.00917729	0.223429
XM_004925141.4	101739071	LOC101739071	60S ribosomal export protein NMD3	-1.56183	3.21591	6.76971	0.00927181	0.225392
XM_004928062.4,XM_012691854.3,XM_012691855.3,XM_012691856.3,XM_012691857.3,XM_012691858.3,XM_012691859.3,XM_021349081.2,XM_021349083.2,XM_038014920.1	101745825	LOC101745825	mucin-3A	1.91736	-1.33482	6.73121	0.00947405	0.227348
XM_012692588.3	101735611	LOC101735611	zinc finger protein 431	1.91736	-0.918908	6.73121	0.00947405	0.227348
XR_001140092.2	105842469	LOC105842469	uncharacterized LOC105842469	1.54313	4.76664	6.71954	0.0095362	0.227348
XM_012697703.3,XM_038021150.1	101737050	LOC101737050	phenoloxidase-activating enzyme-like	1.57136	1.88231	6.71496	0.00956076	0.227348
XM_004932067.4	101736458	LOC101736458	WD repeat-containing protein 75	-1.55847	3.02779	6.71311	0.00957067	0.227348
NM_001109931.1	100126175	nAChRb3	nicotinic acetylcholine receptor subunit beta 3	1.54178	4.00023	6.70403	0.00961953	0.227348
XM_004925371.2	101743675	LOC101743675	uncharacterized LOC101743675	1.6167	1.22597	6.69312	0.00967859	0.227348
XM_038021549.1	119631031	LOC119631031	uncharacterized LOC119631031	-2.73213	-2.18016	6.68583	0.00971822	0.227348
NM_001114998.1	100141459	Lap	leucyl aminopeptidase-like protein	-2.73213	-2.92242	6.68583	0.00971822	0.227348
NM_001135203.2,XM_038011368.1	100188968	P37k	37-kDa protease	-2.73213	-2.82049	6.68583	0.00971822	0.227348
NM_001145324.1	100270769	Igflp	IGF-like peptide	-2.73213	-2.81099	6.68583	0.00971822	0.227348
NM_001172719.1,XM_021350827.2	100379150	zen	zerknullt	-2.73213	-2.71082	6.68583	0.00971822	0.227348
XM_004927323.4	101735421	LOC101735421	facilitated trehalose transporter Tret1	-2.73213	-3.03116	6.68583	0.00971822	0.227348
XM_004923583.3,XM_038012386.1	101746889	LOC101746889	troponin C	-2.73213	-2.56612	6.68583	0.00971822	0.227348
XM_038019492.1	119630360	LOC119630360	uncharacterized LOC119630360	-2.73213	-2.97099	6.68583	0.00971822	0.227348
XM_021346405.2	101739863	LOC101739863	protein mab-21	2.16647	-1.76521	6.68357	0.00973053	0.227348
XM_012695458.3,XM_021351870.2	101742078	LOC101742078	transcription factor 15	2.16647	-1.76461	6.68357	0.00973053	0.227348
XM_038019007.1	101739890	LOC101739890	protein FAM107B	1.53959	4.32476	6.67729	0.00976489	0.227348
XR_005246496.1	119630936	LOC119630936	5.8S ribosomal RNA	1.55123	2.78118	6.66363	0.00984004	0.227348
XR_001139768.3	105841915	LOC105841915	uncharacterized LOC105841915	-1.7641	0.233313	6.66339	0.00984136	0.227348
NM_001105222.1	100125603	Ash2	achaete-scute-like protein ASH2	5.35322	-3.88105	6.6631	0.00984296	0.227348
XM_038020424.1	101739659	LOC101739659	4-hydroxy-tetrahydrodipicolinate synthase-like	5.35322	-3.88105	6.6631	0.00984296	0.227348
XM_004924256.2	101745178	LOC101745178	uncharacterized LOC101745178	5.35322	-3.54394	6.6631	0.00984296	0.227348
XM_038020340.1	101745945	LOC101745945	zinc carboxypeptidase	5.35322	-3.99144	6.6631	0.00984296	0.227348
XM_004932607.3,XM_021352261.2	101747009	LOC101747009	uncharacterized LOC101747009	5.35322	-3.89278	6.6631	0.00984296	0.227348
XR_002431274.2	110386018	LOC110386018	uncharacterized LOC110386018	5.35322	-3.62099	6.6631	0.00984296	0.227348
XM_038021788.1	110386039	LOC110386039	uncharacterized LOC110386039	5.35322	-3.53278	6.6631	0.00984296	0.227348
XR_002431563.2	110386368	LOC110386368	uncharacterized LOC110386368	5.35322	-3.7082	6.6631	0.00984296	0.227348
XM_038011031.1	119628523	LOC119628523	uncharacterized LOC119628523	5.35322	-3.88105	6.6631	0.00984296	0.227348
XM_038013668.1	119629074	LOC119629074	craniofacial development protein 2-like	5.35322	-3.99144	6.6631	0.00984296	0.227348
XR_005245460.1	119629482	LOC119629482	uncharacterized LOC119629482	5.35322	-3.78896	6.6631	0.00984296	0.227348
XM_038016151.1,XM_038016152.1	119629631	LOC119629631	uncharacterized LOC119629631	5.35322	-3.89278	6.6631	0.00984296	0.227348
XM_038021092.1	119630728	LOC119630728	uncharacterized LOC119630728	5.35322	-4.09745	6.6631	0.00984296	0.227348
XM_038021565.1	119631047	LOC119631047	serine/threonine-protein phosphatase rdgC-like	5.35322	-3.54394	6.6631	0.00984296	0.227348
XM_038011744.1	101743818	LOC101743818	acyl-CoA Delta(11) desaturase-like	5.35322	-2.12573	6.6631	0.00984296	0.227348
XM_038018785.1	101746382	LOC101746382	signal recognition particle subunit SRP72	-1.53132	5.58407	6.64453	0.00994605	0.227348
NM_001043997.1	693029	CecA	cecropin A	1.54933	2.62622	6.63546	0.00999682	0.227348
XM_012695449.3,XM_038018072.1	101746370	LOC101746370	ras-responsive element-binding protein 1	1.79629	-0.774753	6.62344	0.0100645	0.227348
XM_038013306.1	119629003	LOC119629003	uncharacterized LOC119629003	-1.58016	1.88916	6.61847	0.0100927	0.227348
XM_004924511.4	101741659	LOC101741659	L-threonine ammonia-lyase	1.5355	3.79578	6.6105	0.0101379	0.227348
XR_005244638.1	119628466	LOC119628466	uncharacterized LOC119628466	1.74936	-0.365968	6.59024	0.0102539	0.227348
XR_005246610.1	119631222	LOC119631222	uncharacterized LOC119631222	-1.56178	2.07957	6.58765	0.0102688	0.227348
XM_004932299.4	101737970	LOC101737970	mid1-interacting protein 1A	1.52122	7.25507	6.58351	0.0102928	0.227348
XR_005246513.1	119630963	LOC119630963	5.8S ribosomal RNA	1.53832	2.8214	6.56734	0.0103867	0.227348
XM_038021291.1,XM_038021293.1	119630792	LOC119630792	uncharacterized protein K02A2.6-like	1.68043	0.315668	6.55277	0.0104721	0.227348
XR_005246561.1	119631112	LOC119631112	5.8S ribosomal RNA	1.53601	2.78247	6.54311	0.0105291	0.227348
XR_005246554.1	119631095	LOC119631095	5.8S ribosomal RNA	1.53559	2.76664	6.52525	0.0106353	0.227348
NM_001044029.1	693050	Pbp	pheromone binding protein	-5.42157	-3.4119	6.51542	0.0106943	0.227348
NM_001044031.1	693051	GOBP1	general odorant binding protein 1	-5.42157	-3.64892	6.51542	0.0106943	0.227348
NM_001102464.2,XM_038016615.1	100124424	Cyp9a22	cytochrome P450 CYP9A22	-5.42157	-3.20565	6.51542	0.0106943	0.227348
NM_001130899.1	100174845	CTL17	C-type lectin 17	-5.42157	-3.4227	6.51542	0.0106943	0.227348
NM_001134249.1	100174934	NGR-A23	neuropeptide receptor A23	-5.42157	-3.81776	6.51542	0.0106943	0.227348
NM_001135891.1	100190965	serpin-33	serine protease inhibitor 33	-5.42157	-4.00928	6.51542	0.0106943	0.227348
NM_001173219.1	100379403	CPR68	cuticular protein RR-2 motif 68	-5.42157	-3.32943	6.51542	0.0106943	0.227348
NM_001173244.1,XM_021351748.2	100379430	CPR37	cuticular protein RR-1 motif 37	-5.42157	-3.62648	6.51542	0.0106943	0.227348
NM_001173249.1	100379436	CPR31	cuticular protein RR-1 motif 31	-5.42157	-3.81776	6.51542	0.0106943	0.227348
NM_001173260.1	100379449	CPR17	cuticular protein RR-1 motif 17	-5.42157	-3.80626	6.51542	0.0106943	0.227348
NM_001173280.1	100379470	CPH26	cuticular protein hypothetical 26	-5.42157	-3.80626	6.51542	0.0106943	0.227348
NM_001173303.1	100379493	CPH3	cuticular protein hypothetical 3	-5.42157	-4.00928	6.51542	0.0106943	0.227348
NM_001252420.1	100846979	IBP2	insulin-related peptide binding protein	-5.42157	-3.12238	6.51542	0.0106943	0.227348
XM_004931850.3,XM_021351824.2,XM_038019071.1	101735436	LOC101735436	glutamine synthetase 2 cytoplasmic	-5.42157	-4.00928	6.51542	0.0106943	0.227348
XM_004924073.4	101735830	LOC101735830	farnesol dehydrogenase-like	-5.42157	-3.80626	6.51542	0.0106943	0.227348
XM_004929871.3	101736488	LOC101736488	cytochrome b-c1 complex subunit Rieske, mitochondrial	-5.42157	-3.33479	6.51542	0.0106943	0.227348
XM_038010815.1	101736736	LOC101736736	sodium-dependent nutrient amino acid transporter 1	-5.42157	-4.00928	6.51542	0.0106943	0.227348
XM_021352202.2	101737377	LOC101737377	Kv channel-interacting protein 1	-5.42157	-3.73084	6.51542	0.0106943	0.227348
XM_038019021.1	101737698	LOC101737698	popeye domain-containing protein 3	-5.42157	-3.48705	6.51542	0.0106943	0.227348
XM_004925270.4,XM_038018148.1	101738476	LOC101738476	uncharacterized LOC101738476	-5.42157	-3.31867	6.51542	0.0106943	0.227348
XM_004925410.4	101739678	LOC101739678	uncharacterized LOC101739678	-5.42157	-2.51732	6.51542	0.0106943	0.227348
XM_012697732.3	101740313	LOC101740313	CLIP domain-containing serine protease 2-like	-5.42157	-4.00928	6.51542	0.0106943	0.227348
XM_012692240.3	101741112	LOC101741112	xanthine dehydrogenase/oxidase	-5.42157	-4.00928	6.51542	0.0106943	0.227348
XM_004926702.4	101743595	LOC101743595	A-kinase anchor protein 14	-5.42157	-4.00928	6.51542	0.0106943	0.227348
XM_038012672.1	101743612	LOC101743612	pickpocket protein 28	-5.42157	-3.80626	6.51542	0.0106943	0.227348
XM_012690282.3	101744346	LOC101744346	uncharacterized LOC101744346	-5.42157	-3.80626	6.51542	0.0106943	0.227348
XM_004922133.4	101744881	LOC101744881	multiple epidermal growth factor-like domains protein 10	-5.42157	-3.35083	6.51542	0.0106943	0.227348
XM_021353288.2,XM_038013062.1	101745274	LOC101745274	organic cation transporter protein	-5.42157	-3.80626	6.51542	0.0106943	0.227348
XM_004926353.3	101745330	LOC101745330	cilia- and flagella-associated protein 52	-5.42157	-3.81776	6.51542	0.0106943	0.227348
XM_004925456.4	101746333	LOC101746333	uncharacterized LOC101746333	-5.42157	-4.00928	6.51542	0.0106943	0.227348
XM_038020959.1	101746383	LOC101746383	facilitated trehalose transporter Tret1	-5.42157	-3.7195	6.51542	0.0106943	0.227348
XM_021346639.2	105841330	LOC105841330	uncharacterized LOC105841330	-5.42157	-3.81776	6.51542	0.0106943	0.227348
XM_021347491.2	105841522	LOC105841522	dynein regulatory complex subunit 4	-5.42157	-3.64892	6.51542	0.0106943	0.227348
XR_001140082.2	105842448	LOC105842448	uncharacterized LOC105842448	-5.42157	-3.35083	6.51542	0.0106943	0.227348
XM_038019195.1	105842893	LOC105842893	uncharacterized LOC105842893	-5.42157	-3.91031	6.51542	0.0106943	0.227348
XR_002430987.1	110385733	LOC110385733	uncharacterized LOC110385733	-5.42157	-3.42808	6.51542	0.0106943	0.227348
XR_002431289.2	110386028	LOC110386028	uncharacterized LOC110386028	-5.42157	-2.86903	6.51542	0.0106943	0.227348
XM_038011039.1	119628529	LOC119628529	uncharacterized LOC119628529	-5.42157	-2.87881	6.51542	0.0106943	0.227348
XR_005244789.1	119628629	LOC119628629	uncharacterized LOC119628629	-5.42157	-3.73084	6.51542	0.0106943	0.227348
XM_038012202.1	119628755	LOC119628755	uncharacterized LOC119628755	-5.42157	-3.36147	6.51542	0.0106943	0.227348
XM_038015528.1	119629508	LOC119629508	uncharacterized LOC119629508	-5.42157	-3.4761	6.51542	0.0106943	0.227348
XM_038015694.1	119629559	LOC119629559	uncharacterized LOC119629559	-5.42157	-3.0483	6.51542	0.0106943	0.227348
XM_038015959.1,XM_038015960.1	119629598	LOC119629598	uncharacterized LOC119629598	-5.42157	-3.2161	6.51542	0.0106943	0.227348
XM_038017418.1	119629893	LOC119629893	uncharacterized LOC119629893	-5.42157	-4.00928	6.51542	0.0106943	0.227348
XR_005245773.1	119629914	LOC119629914	U1 spliceosomal RNA	-5.42157	-3.09186	6.51542	0.0106943	0.227348
XM_038019464.1	119630357	LOC119630357	putative nuclease HARBI1	-5.42157	-3.80626	6.51542	0.0106943	0.227348
XM_038021557.1	119631042	LOC119631042	chymotrypsin-like elastase family member 2A	-5.42157	-3.49796	6.51542	0.0106943	0.227348
XM_004926058.3	101741151	LOC101741151	uncharacterized LOC101741151	-5.42157	-3.63772	6.51542	0.0106943	0.227348
XM_004928979.3	101746203	LOC101746203	phospholipase A2	-5.42157	-3.63772	6.51542	0.0106943	0.227348
XM_038021230.1	692476	glv3	gloverin 3	1.50888	6.4578	6.47789	0.0109224	0.231634
XM_012693706.3,XM_038011218.1,XM_038011219.1,XM_038011220.1,XM_038011221.1	101738757	LOC101738757	solute carrier family 12 member 4	1.57525	1.29341	6.47529	0.0109384	0.231634
XM_012696428.3	101738772	LOC101738772	histone H2A, sperm	-2.29498	-2.32665	6.47526	0.0109386	0.231634
XM_038020983.1,XM_038020984.1	101746135	LOC101746135	gastrula zinc finger protein XlCGF7.1	1.62062	0.580621	6.44459	0.0111291	0.235262
NM_001146241.1,XM_038017920.1	100272185	serpin-20	serine protease inhibitor 20	-1.79842	0.121879	6.43984	0.0111589	0.235262
XM_004930313.4	101742170	LOC101742170	tetratricopeptide repeat protein 27	-1.54657	2.07167	6.43713	0.0111759	0.235262
XM_004923245.4	101744545	LOC101744545	proline-rich extensin-like protein EPR1	1.50548	4.92885	6.43401	0.0111955	0.235262
XM_004931402.4	101747139	LOC101747139	neuropeptide-like precursor 4C	1.67371	0.0518362	6.42492	0.011253	0.235262
XM_004921918.4	105841236	LOC105841236	DNA excision repair protein ERCC-6	2.06379	-1.62091	6.42424	0.0112573	0.235262
NM_001257065.1,XM_038017086.1	100862844	UGT50A1	UDP-glycosyltransferase UGT50A1	2.32216	-2.55413	6.42238	0.0112691	0.235262
XM_012692807.3	101740550	LOC101740550	tetratricopeptide repeat protein 28	2.32216	-2.07079	6.42238	0.0112691	0.235262
XR_002431073.2,XR_002431074.2	110385824	LOC110385824	uncharacterized LOC110385824	2.32216	-0.725388	6.42238	0.0112691	0.235262
XR_005245254.1	119629205	LOC119629205	small nucleolar RNA U3	2.32216	-2.79781	6.42238	0.0112691	0.235262
NM_001160190.1	100301494	K5	putative neuropeptide precursor protein	2.32216	-1.45251	6.42238	0.0112691	0.235262
NM_001098347.1,XM_021351869.2	778523	LOC778523	signal recognition particle receptor beta subunit	-1.50427	5.21694	6.41551	0.0113128	0.235871
NM_001167715.1,XM_012694782.3	100313492	Ugt3	UDP-glucosyltransferase protein 3	1.50139	6.50726	6.40949	0.0113512	0.236369
NM_001309611.1	101746113	LOC101746113	integrin alpha-PS3-like	1.5275	2.49097	6.40219	0.011398	0.23704
NM_001309609.1	101746621	LOC101746621	dnaJ homolog subfamily C member 2	-1.51214	3.59437	6.39907	0.011418	0.237154
NM_001079879.1	791084	LOC791084	chaperonin	-1.50137	5.14651	6.39057	0.0114728	0.237891
NM_001114868.1	100141432	Cyp332a1	cytochrome P450 CYP332A1	1.50412	3.92531	6.38903	0.0114828	0.237891
XM_038018995.1	101740617	LOC101740617	MOXD1 homolog 1	1.59264	0.477486	6.3783	0.0115524	0.238839
NM_001046887.1	732886	LOC732886	translation initiation factor 1a	-1.69256	-0.571008	6.37746	0.0115579	0.238839
XM_038020047.1,XM_038020048.1,XM_038020049.1,XM_038020050.1	101738397	LOC101738397	ionotropic receptor 25a	1.96031	-1.60123	6.36424	0.0116443	0.240319
NM_001163909.1	100302617	DnaJ-3	DnaJ (Hsp40) homolog 3	-1.4968	5.16118	6.35305	0.011718	0.241374
XR_005246471.1	119630877	LOC119630877	large subunit ribosomal RNA	1.49248	7.99441	6.35197	0.0117251	0.241374
XM_004929459.3	101747132	LOC101747132	proton-coupled amino acid transporter 2	-1.50927	3.89352	6.34586	0.0117655	0.2419
XM_021349959.2,XM_038014137.1,XM_038014138.1	101747198	LOC101747198	nucleolysin TIAR	1.58905	1.26108	6.3369	0.0118251	0.242818
NM_001046905.1	732904	LOC732904	small nuclear ribonucleoprotein E	-1.50404	3.61095	6.32906	0.0118776	0.243587
XM_004930613.4,XM_038011743.1	101745252	LOC101745252	proton-coupled folate transporter-like	-1.60219	0.7611	6.32116	0.0119305	0.244365
XM_038014783.1	101741772	LOC101741772	ATP-dependent RNA helicase SUV3 homolog, mitochondrial	-1.52921	2.08974	6.31391	0.0119795	0.245059
XM_004927891.4	101741532	LOC101741532	eukaryotic translation initiation factor 5B	-1.48751	6.28657	6.29687	0.0120951	0.246392
XM_012692730.3	101743551	LOC101743551	probable inactive serine/threonine-protein kinase scy2	2.45962	-2.10278	6.29539	0.0121052	0.246392
XM_012697437.3	105842960	LOC105842960	oxygen-dependent choline dehydrogenase-like	2.45962	-2.19561	6.29539	0.0121052	0.246392
XR_005246224.1	119630484	LOC119630484	uncharacterized LOC119630484	2.45962	-2.2471	6.29539	0.0121052	0.246392
XM_004926244.3,XM_012690448.3	101738212	LOC101738212	lysozyme-like	-1.85926	-1.06342	6.27228	0.0122641	0.249314
XM_012694252.3	101740246	LOC101740246	prefoldin subunit 5	-1.49624	3.47324	6.26502	0.0123145	0.250026
XM_012690521.3	101744463	LOC101744463	protein phosphatase 1 regulatory subunit 3C	1.48297	6.42964	6.25827	0.0123615	0.250667
XM_038018975.1	101745894	LOC101745894	pseudouridylate synthase 7 homolog	-1.49561	3.3801	6.24581	0.0124487	0.252122
XM_004924595.4	101742824	LOC101742824	ommochrome-binding protein	1.51238	1.53304	6.2384	0.012501	0.252744
XM_004927027.3,XM_021348568.2	101741012	LOC101741012	uncharacterized LOC101741012	1.53834	1.11756	6.23704	0.0125105	0.252744
XM_021352856.2	110386483	LOC110386483	cytochrome c oxidase assembly factor 7 homolog	1.49211	3.4001	6.23268	0.0125414	0.252864
NM_001098307.1	778482	Srp68	signal recognition particle 68 kDa protein-like	-1.47956	5.48273	6.21905	0.0126383	0.252864
NM_001146233.1,XM_038014242.1,XM_038014243.1,XM_038014244.1,XM_038014245.1,XM_038014246.1	100272177	serpin-13	serine protease inhibitor 13	-1.50095	2.59836	6.21626	0.0126582	0.252864
XM_021351538.2	101736633	LOC101736633	uncharacterized LOC101736633	2.69311	-3.08434	6.21	0.0127031	0.252864
XM_021351827.1,XM_021351828.2,XM_021351829.2,XM_021351830.2	101742994	LOC101742994	traB domain-containing protein	2.69311	-3.34278	6.21	0.0127031	0.252864
XM_004930039.4	101745626	LOC101745626	dynein regulatory complex subunit 5	2.69311	-2.25866	6.21	0.0127031	0.252864
NM_001043468.1	692479	Mf-cpa	molting fluid carboxypeptidase A	2.69311	-3.21877	6.21	0.0127031	0.252864
XM_004923509.4,XM_012697862.3	101743388	LOC101743388	transmembrane protein 135	2.69311	-2.57765	6.21	0.0127031	0.252864
XM_004929763.3,XM_038011130.1,XM_038011132.1,XM_038011140.1	101745000	LOC101745000	homeobox protein araucan	2.69311	-2.79968	6.21	0.0127031	0.252864
XR_001139845.3	105842030	LOC105842030	uncharacterized LOC105842030	2.69311	-2.89129	6.21	0.0127031	0.252864
XM_038015046.1	119629369	LOC119629369	uncharacterized LOC119629369	2.69311	-2.4178	6.21	0.0127031	0.252864
XM_038015538.1	119629515	LOC119629515	uncharacterized LOC119629515	2.69311	-2.72296	6.21	0.0127031	0.252864
XM_004929585.4	101735803	LOC101735803	uncharacterized LOC101735803	-1.58076	0.66466	6.20688	0.0127254	0.253
XR_002430289.2,XR_002430290.2	110384920	LOC110384920	uncharacterized LOC110384920	1.90042	-1.44804	6.19527	0.0128092	0.254355
NM_001046770.1	692928	LOC692928	uncharacterized LOC692928	-1.48852	3.34717	6.19279	0.0128272	0.254401
NM_001044193.1,XM_012692631.3,XM_012692632.3,XR_005245596.1	733086	eIF3c	Eukaryotic translation initiation factor 3 subunit C	-1.47373	6.75415	6.19044	0.0128442	0.254428
XM_004924748.3	101743254	LOC101743254	protein amnionless	1.47811	3.67608	6.17145	0.0129828	0.256861
XM_038014330.1	101738421	LOC101738421	serine protease persephone-like	1.639	-0.2181	6.15907	0.013074	0.25835
XM_012690344.3,XM_021347965.2,XM_021347966.2,XM_021347967.2,XM_021347968.2	101741806	LOC101741806	protein 5NUC	1.47874	4.51196	6.15232	0.013124	0.258905
XR_005244689.1	101736211	LOC101736211	uncharacterized LOC101736211	-2.63988	-2.24996	6.14884	0.0131498	0.258905
XM_004922953.3	101744109	LOC101744109	thioredoxin domain-containing protein 2	-2.63988	-2.0755	6.14884	0.0131498	0.258905
XM_038019974.1	110385214	LOC110385214	uncharacterized LOC110385214	1.61434	0.558985	6.13934	0.0132206	0.259985
XR_005246490.1	119630926	LOC119630926	uncharacterized LOC119630926	-3.11468	-3.36956	6.1307	0.0132854	0.260943
XM_004926153.4	101746101	LOC101746101	delta(24)-sterol reductase	-1.56826	0.578573	6.12617	0.0133195	0.261297
XM_004933159.4,XM_021352517.2,XM_021352518.2,XM_021352519.2,XM_021352520.2	101743144	LOC101743144	otoferlin	1.53576	2.32645	6.12159	0.013354	0.261659
XM_012690280.3,XM_021347927.2	101745377	LOC101745377	uncharacterized LOC101745377	1.49642	2.05121	6.1097	0.0134442	0.263109
XR_005246516.1	119630966	LOC119630966	5.8S ribosomal RNA	1.48204	2.74687	6.1064	0.0134694	0.263284
XR_005246468.1	119630874	LOC119630874	5.8S ribosomal RNA	1.47885	2.81435	6.08547	0.0136298	0.266089
XM_012693321.3	101744348	LOC101744348	protein LLP homolog	-1.46838	4.06009	6.08343	0.0136456	0.266089
XM_012691969.3	105841932	LOC105841932	uncharacterized LOC105841932	-2.23126	-2.29238	6.07316	0.0137251	0.267
XM_038015435.1	119629490	LOC119629490	uncharacterized LOC119629490	-2.23126	-2.42614	6.07316	0.0137251	0.267
XM_038014988.1	101746947	LOC101746947	periodic tryptophan protein 2 homolog	-1.47893	2.92397	6.06831	0.0137629	0.267414
XM_004930923.4,XM_004930924.1	101740883	LOC101740883	lysine--tRNA ligase	-1.45998	5.04991	6.054	0.0138748	0.26915
XR_005246488.1	119630913	LOC119630913	5.8S ribosomal RNA	1.47473	2.77405	6.05267	0.0138853	0.26915
XR_005246578.1	119631181	LOC119631181	large subunit ribosomal RNA	1.45343	8.18118	6.03714	0.0140079	0.271203
XR_005246556.1	119631097	LOC119631097	large subunit ribosomal RNA	1.45085	8.97191	6.01803	0.0141604	0.273606
XM_021352143.2,XM_021352147.2,XM_021352149.2,XM_021352150.2,XM_021352152.2,XM_038015305.1	101742817	LOC101742817	uncharacterized LOC101742817	1.46636	3.36608	6.01738	0.0141657	0.273606
XR_001140112.3	101738234	LOC101738234	uncharacterized LOC101738234	1.48792	2.31558	6.00806	0.0142407	0.274728
NM_001043832.1,XM_012692848.3	692735	ICE	ICE protein	1.45976	3.68455	5.99685	0.0143314	0.276152
XM_038015550.1	101737155	LOC101737155	protein ERGIC-53	-1.44944	6.32798	5.99197	0.0143711	0.276558
XM_038019415.1	119630347	LOC119630347	protein PBDC1	-1.47553	2.68542	5.98843	0.0144	0.276558
XM_012695548.3,XM_012695549.3,XR_001140078.3,XR_001140079.3,XR_001140080.3,XR_002431472.2,XR_002431473.2,XR_002431474.2,XR_005244933.1	101737699	LOC101737699	uncharacterized LOC101737699	1.49577	1.37511	5.987	0.0144117	0.276558
NM_001127719.1	692374	ie2	integument esterase 2	1.48337	1.96221	5.98592	0.0144205	0.276558
XM_004928928.4	101738617	LOC101738617	leucine-rich repeat-containing protein 47	-1.45595	3.95689	5.98258	0.0144478	0.276755
XM_038010562.1	119628437	LOC119628437	uncharacterized LOC119628437	1.49183	1.46381	5.9749	0.0145109	0.277637
NM_001043919.1,XM_012696090.3,XM_038013636.1	692785	SNF	U1 small nuclear ribonucleoprotein A	-1.47848	2.43023	5.97196	0.0145351	0.277773
XM_038012186.1,XM_038012189.1,XM_038012196.1,XM_038012199.1,XM_038012203.1	101739761	LOC101739761	pleckstrin homology domain-containing family G member 5	-1.45706	3.21687	5.96834	0.014565	0.278017
XM_038016359.1	101743904	LOC101743904	RRP12-like protein	-1.45384	3.85135	5.9526	0.0146956	0.280181
XR_005246551.1	119631081	LOC119631081	large subunit ribosomal RNA	1.44177	9.07751	5.94593	0.0147513	0.280914
XR_005246537.1	119631034	LOC119631034	large subunit ribosomal RNA	1.44153	8.05154	5.94209	0.0147835	0.281197
XM_004926402.2	101741297	LOC101741297	uncharacterized LOC101741297	1.64659	-0.505909	5.93993	0.0148016	0.281214
XM_038021297.1	119630796	LOC119630796	uncharacterized LOC119630796	-2.10143	-1.94491	5.92516	0.0149262	0.28325
XM_038014159.1	119629162	LOC119629162	uncharacterized LOC119629162	2.24028	-2.65768	5.9082	0.0150706	0.285656
XR_005246470.1	119630876	LOC119630876	large subunit ribosomal RNA	1.43524	9.10665	5.89431	0.0151899	0.287323
XM_004932894.4	101746075	LOC101746075	glutamate-rich WD repeat-containing protein 1	-1.45018	3.51861	5.89385	0.0151939	0.287323
XM_038011468.1	119628609	LOC119628609	uncharacterized LOC119628609	1.85619	-1.22483	5.88957	0.0152308	0.287687
XM_021346365.2	110384794	LOC110384794	ommochrome-binding protein-like	1.44097	4.78761	5.88181	0.0152981	0.288623
XR_005246507.1	119630957	LOC119630957	large subunit ribosomal RNA	1.43186	9.09034	5.86758	0.0154223	0.290553
XM_012697966.3	101738695	LOC101738695	rRNA N6-adenosine-methyltransferase ZCCHC4	-1.47203	2.01392	5.86559	0.0154397	0.290553
XR_005246532.1	119631028	LOC119631028	5.8S ribosomal RNA	1.45198	2.7044	5.86317	0.0154609	0.290553
XM_012690580.3	101735322	LOC101735322	15-hydroxyprostaglandin dehydrogenase [NAD(+)]	1.92896	-1.59481	5.86054	0.015484	0.290553
XR_005246570.1	119631146	LOC119631146	small subunit ribosomal RNA	1.43066	6.98919	5.85215	0.015558	0.290553
XM_021347634.2,XM_021347635.2	101746140	LOC101746140	SKI family transcriptional corepressor 2	2.04162	-1.49028	5.85179	0.0155612	0.290553
XR_002431498.2	110386277	LOC110386277	uncharacterized LOC110386277	2.04162	-1.9934	5.85179	0.0155612	0.290553
XM_012690124.3,XM_038016819.1	101737817	LOC101737817	uncharacterized LOC101737817	2.04162	-1.60268	5.85179	0.0155612	0.290553
XM_038019461.1	119630355	LOC119630355	uncharacterized LOC119630355	2.04162	-1.4549	5.85179	0.0155612	0.290553
XM_021346708.2	101735635	LOC101735635	protein artichoke-like	1.55234	0.801849	5.84087	0.015658	0.291259
XM_004932989.3	101739337	LOC101739337	ABC transporter G family member 23	1.55234	0.515677	5.84087	0.015658	0.291259
XR_005245868.1	119630047	LOC119630047	uncharacterized LOC119630047	-2.34432	-2.53123	5.84056	0.0156609	0.291259
XM_038012261.1,XM_038012262.1,XM_038012263.1,XR_005244924.1,XR_005244925.1,XR_005244926.1	101746106	LOC101746106	G-protein coupled receptor Mth2	1.45329	2.46214	5.83946	0.0156707	0.291259
XR_005246514.1	119630964	LOC119630964	small subunit ribosomal RNA	1.42887	6.31882	5.83345	0.0157243	0.291922
XM_038019000.1,XM_038019001.1,XM_038019002.1,XM_038019003.1,XM_038019004.1,XM_038019006.1	101739091	LOC101739091	uncharacterized LOC101739091	-1.52214	0.89899	5.83066	0.0157492	0.292052
XR_005246571.1	119631147	LOC119631147	large subunit ribosomal RNA	1.42524	9.06132	5.81547	0.0158858	0.293212
XR_005246475.1	119630881	LOC119630881	small subunit ribosomal RNA	1.42515	7.00095	5.80897	0.0159446	0.293212
NM_001046828.1	692991	LOC692991	glycyl-tRNA synthetase	-1.42791	5.35535	5.80772	0.015956	0.293212
XR_005246512.1	119630962	LOC119630962	small subunit ribosomal RNA	1.42496	7.00317	5.80752	0.0159578	0.293212
XR_005246546.1	119631061	LOC119631061	large subunit ribosomal RNA	1.42392	9.07916	5.80506	0.0159801	0.293212
XR_005246508.1	119630958	LOC119630958	large subunit ribosomal RNA	1.42392	9.06986	5.80505	0.0159802	0.293212
XM_004928880.4,XM_021349758.2,XM_021349759.2,XM_038016417.1	101743988	LOC101743988	bleomycin hydrolase	1.42501	6.23469	5.79742	0.0160497	0.293212
XM_038011294.1	119628566	LOC119628566	uncharacterized LOC119628566	1.58103	0.322211	5.79619	0.0160609	0.293212
XM_004923493.4	101740908	LOC101740908	28S ribosomal protein S24, mitochondrial	-1.4646	1.86302	5.79311	0.0160891	0.293212
XR_005246575.1	119631172	LOC119631172	small subunit ribosomal RNA	1.42228	6.55584	5.78382	0.0161744	0.293212
XM_021352229.2,XM_038019368.1,XM_038019369.1,XM_038019370.1,XM_038019371.1,XR_005246111.1,XR_005246112.1,XR_005246113.1	101744870	LOC101744870	glutamate receptor ionotropic, kainate 2	1.43998	2.91422	5.78321	0.01618	0.293212
NM_001046670.1	692824	LOC692824	lectin 5	1.70763	-0.79325	5.77217	0.0162819	0.293212
XR_005246500.1	119630941	LOC119630941	small subunit ribosomal RNA	1.41957	6.97324	5.76508	0.0163477	0.293212
XM_004932912.4	101736496	LOC101736496	ATP-dependent RNA helicase DBP2	-1.4316	3.25468	5.74808	0.0165067	0.293212
XM_004924117.4	101745419	LOC101745419	nucleolar protein 11	-1.4359	2.87913	5.74151	0.0165685	0.293212
XR_005246577.1	119631180	LOC119631180	large subunit ribosomal RNA	1.41508	8.90047	5.7356	0.0166244	0.293212
XM_004932622.4	101737127	LOC101737127	testis-expressed protein 10	-1.49477	0.918367	5.73315	0.0166476	0.293212
XM_004930556.4,XM_021350912.2,XM_038011531.1,XM_038011532.1	101746584	LOC101746584	peroxidase	1.41626	6.36504	5.72733	0.0167029	0.293212
XM_012691747.3,XM_012691748.3	105841917	LOC105841917	uncharacterized LOC105841917	1.60969	-0.278515	5.72288	0.0167452	0.293212
XM_038016472.1,XM_038016473.1	119629699	LOC119629699	uncharacterized LOC119629699	1.73292	-0.725809	5.71623	0.0168088	0.293212
XM_004923612.3	101739012	LOC101739012	probable ATP-dependent RNA helicase DDX52	-1.45635	1.83541	5.71338	0.0168361	0.293212
XM_012694930.3	101737601	LOC101737601	uncharacterized LOC101737601	2.36093	-2.99415	5.70824	0.0168855	0.293212
XM_004922117.4	101742525	LOC101742525	pollen-specific leucine-rich repeat extensin-like protein 1	-1.43528	2.77856	5.70814	0.0168865	0.293212
XR_005246482.1	119630902	LOC119630902	large subunit ribosomal RNA	1.41139	9.0752	5.70713	0.0168962	0.293212
XR_005246489.1	119630914	LOC119630914	small subunit ribosomal RNA	1.41201	6.98295	5.70621	0.016905	0.293212
XM_004926345.4,XM_038014933.1	101742784	LOC101742784	uncharacterized LOC101742784	-1.55815	0.345803	5.70156	0.0169498	0.293212
NM_001046911.1	732910	LOC732910	phosphoribosylaminoimidazole carboxylase	1.41091	8.46247	5.70109	0.0169544	0.293212
XM_012692880.3,XM_038010675.1	101736579	LOC101736579	tripartite motif-containing protein 45	1.42798	2.90649	5.70028	0.0169622	0.293212
XM_012697036.3,XM_012697050.3,XM_012697102.3	101736218	LOC101736218	lethal(3)malignant brain tumor-like protein 3	1.42235	3.53956	5.69818	0.0169825	0.293212
XR_005246564.1	119631121	LOC119631121	small subunit ribosomal RNA	1.41115	6.62012	5.69735	0.0169905	0.293212
XR_005246474.1	119630880	LOC119630880	small subunit ribosomal RNA	1.41018	6.9925	5.69199	0.0170425	0.293212
XM_038020742.1,XM_038020743.1	119630649	LOC119630649	aminopeptidase N-like	1.52493	0.0189194	5.67481	0.0172102	0.293212
XR_005246497.1	119630937	LOC119630937	large subunit ribosomal RNA	1.40628	9.07938	5.66732	0.0172839	0.293212
XM_004924515.4,XM_012689007.3,XM_012689008.3	101742247	LOC101742247	dolichyl-diphosphooligosaccharide--protein glycosyltransferase subunit STT3B	-1.41076	5.24186	5.66366	0.0173199	0.293212
XM_038019462.1	119628389	LOC119628389	uncharacterized LOC119628389	1.94889	-1.00455	5.66019	0.0173543	0.293212
XR_005246581.1	119631189	LOC119631189	large subunit ribosomal RNA	1.40491	8.89319	5.6565	0.0173908	0.293212
XM_004932028.4	101743195	LOC101743195	KRR1 small subunit processome component homolog	-1.41112	4.13845	5.64807	0.0174746	0.293212
NM_001134250.1,XM_021351225.2,XM_021351226.2,XM_038012685.1	100174935	NGR-A24	neuropeptide receptor A24	1.44799	1.45824	5.64243	0.0175309	0.293212
XR_005246567.1	119631136	LOC119631136	small subunit ribosomal RNA	1.4036	6.99724	5.641	0.0175452	0.293212
XR_005246518.1	119630968	LOC119630968	small subunit ribosomal RNA	1.40274	6.98319	5.63425	0.0176129	0.293212
XR_002431125.2,XR_209931.4	101745489	LOC101745489	uncharacterized LOC101745489	1.40323	6.37514	5.63279	0.0176276	0.293212
XM_004925610.4	101736884	LOC101736884	CTP synthase	-1.426	2.58466	5.62805	0.0176753	0.293212
XM_004931546.4,XM_038013715.1,XM_038013716.1	101743327	LOC101743327	uncharacterized LOC101743327	1.47603	1.17196	5.6268	0.0176879	0.293212
XR_001139922.3	101742648	LOC101742648	uncharacterized LOC101742648	-2.54131	-2.10928	5.60493	0.01791	0.293212
XM_004926573.3	101745232	LOC101745232	uncharacterized LOC101745232	-2.54131	-2.88184	5.60493	0.01791	0.293212
XM_004922705.3,XM_012697029.3	101746829	LOC101746829	clavesin-1	-2.54131	-2.30607	5.60493	0.01791	0.293212
XM_038011118.1	105842451	LOC105842451	uncharacterized LOC105842451	-2.54131	-2.53067	5.60493	0.01791	0.293212
XR_002430483.2	110385157	LOC110385157	uncharacterized LOC110385157	-2.54131	-2.25845	5.60493	0.01791	0.293212
XM_038011838.1	119628666	LOC119628666	uncharacterized LOC119628666	-2.54131	-2.1292	5.60493	0.01791	0.293212
XR_005246156.1	119630395	LOC119630395	uncharacterized LOC119630395	-2.54131	-3.01301	5.60493	0.01791	0.293212
XM_004928857.4	101740826	LOC101740826	L-asparaginase	1.40747	3.9895	5.59365	0.0180257	0.293212
XM_038017128.1,XM_038017129.1,XM_038017130.1,XM_038017131.1,XM_038017132.1,XM_038017133.1	101742023	LOC101742023	MAGUK p55 subfamily member 5	1.42777	1.92528	5.58789	0.018085	0.293212
XM_004929798.4,XM_004929799.4,XM_021350410.2,XM_021350411.2	101738265	LOC101738265	glutamine synthetase 2 cytoplasmic	1.39751	8.04605	5.5857	0.0181077	0.293212
XR_005246555.1	119631096	LOC119631096	small subunit ribosomal RNA	1.39646	6.78353	5.58467	0.0181183	0.293212
XM_021347573.2	110385076	LOC110385076	uncharacterized LOC110385076	1.81057	-1.29627	5.58263	0.0181395	0.293212
XR_005246506.1	119630956	LOC119630956	small subunit ribosomal RNA	1.3959	6.84809	5.58066	0.0181599	0.293212
XR_005246519.1	119630969	LOC119630969	small subunit ribosomal RNA	1.39522	6.96515	5.57603	0.018208	0.293212
XM_038019715.1,XM_038019716.1,XR_005246160.1	101736649	LOC101736649	nephrin	1.57059	-0.748862	5.5747	0.0182218	0.293212
XM_004923681.3	101739013	LOC101739013	uncharacterized LOC101739013	1.58804	0.317138	5.56706	0.0183015	0.293212
XR_002431526.2	110386327	LOC110386327	uncharacterized LOC110386327	-2.04288	-1.90712	5.56291	0.0183449	0.293212
XR_005246515.1	119630965	LOC119630965	large subunit ribosomal RNA	1.39265	8.99764	5.56186	0.0183559	0.293212
XM_038019223.1,XM_038019224.1,XM_038019225.1,XM_038019226.1,XM_038019227.1	101741040	LOC101741040	axoneme-associated protein mst101(2)	1.40189	3.49096	5.55822	0.0183941	0.293212
NM_001047021.1,NM_001110348.1,XM_012694272.3,XM_012694273.1,XM_012694274.3,XM_038019125.1,XM_038019126.1	733028	LOC733028	thymosin	1.39408	6.72969	5.55447	0.0184336	0.293212
XR_005246481.1	119630901	LOC119630901	large subunit ribosomal RNA	1.39164	9.0873	5.55419	0.0184365	0.293212
XR_005246574.1	119631171	LOC119631171	5.8S ribosomal RNA	1.41007	2.80262	5.5531	0.0184479	0.293212
XM_004932016.4	101741596	LOC101741596	stress response protein NST1	-5.16525	-3.71753	5.54962	0.0184848	0.293212
NR_107421.1	102464436	Mir2827	microRNA mir-2827	-5.16525	-3.63016	5.54962	0.0184848	0.293212
NR_107549.1	102466421	Mir3264	microRNA mir-3264	-5.16525	-3.22477	5.54962	0.0184848	0.293212
XM_004933512.4	101737324	LOC101737324	uncharacterized LOC101737324	-5.16525	-4.1135	5.54962	0.0184848	0.293212
XM_004933587.4	101739849	LOC101739849	uncharacterized LOC101739849	-5.16525	-3.70612	5.54962	0.0184848	0.293212
XM_004923511.4,XM_021346205.2	101743669	LOC101743669	acyl-CoA Delta(11) desaturase	-5.16525	-3.62453	5.54962	0.0184848	0.293212
XM_004931169.4	101743798	LOC101743798	ras-related protein Rab-8A	-5.16525	-3.53623	5.54962	0.0184848	0.293212
XM_004922952.3	101743962	LOC101743962	protein takeout	-5.16525	-3.14587	5.54962	0.0184848	0.293212
XM_038016591.1,XM_038016592.1,XM_038016593.1	105842044	LOC105842044	O-acyltransferase like protein	-5.16525	-4.1135	5.54962	0.0184848	0.293212
XM_012697179.2	105842916	LOC105842916	uncharacterized LOC105842916	-5.16525	-4.0013	5.54962	0.0184848	0.293212
XM_038020505.1,XM_038020506.1,XM_038020507.1	110385494	LOC110385494	uncharacterized LOC110385494	-5.16525	-4.1135	5.54962	0.0184848	0.293212
XM_038012982.1	119628906	LOC119628906	odorant receptor 13a-like	-5.16525	-3.05668	5.54962	0.0184848	0.293212
XM_004922311.2	101742765	LOC101742765	pentatricopeptide repeat-containing protein 2, mitochondrial	-1.41413	2.50633	5.54104	0.0185756	0.293212
XM_004933326.4,XM_038017738.1	101741694	LOC101741694	proton-coupled folate transporter	1.49001	1.48977	5.5409	0.018577	0.293212
XM_038011406.1	119628602	LOC119628602	ATPase family AAA domain-containing protein 3A homolog	-1.40152	3.47722	5.5297	0.0186963	0.293212
XR_005246480.1	119630900	LOC119630900	small subunit ribosomal RNA	1.38909	6.8247	5.52818	0.0187126	0.293212
XR_005245463.1	119629491	LOC119629491	uncharacterized LOC119629491	2.56894	-2.1971	5.52121	0.0187872	0.293212
XR_005245504.1	119629523	LOC119629523	U2 spliceosomal RNA	2.56894	-3.2197	5.52121	0.0187872	0.293212
XM_038021491.1	119630977	LOC119630977	uncharacterized LOC119630977	2.56894	-2.36438	5.52121	0.0187872	0.293212
XR_005246502.1	119630943	LOC119630943	small subunit ribosomal RNA	1.38819	6.74762	5.52087	0.0187909	0.293212
XR_005246544.1	119631059	LOC119631059	small subunit ribosomal RNA	1.38732	6.99047	5.51549	0.0188488	0.293212
XM_004923303.4,XM_012697651.3	101743064	LOC101743064	protein transport protein Sec23A	-1.38816	6.39011	5.51432	0.0188614	0.293212
XR_005246498.1	119630938	LOC119630938	large subunit ribosomal RNA	1.38624	9.07017	5.51269	0.018879	0.293212
NM_001173395.1,XM_021348991.2	100379594	ovo	protein ovo	1.87477	-1.16978	5.50634	0.0189477	0.293212
XM_004932713.4	101738590	LOC101738590	ATP-dependent RNA helicase glh-1	1.87477	-1.56297	5.50634	0.0189477	0.293212
NM_001099847.1,NM_001134489.1,NM_001134490.1,NM_001134491.1	100101224	Tal-like	tarsal-less	1.87477	-1.14918	5.50634	0.0189477	0.293212
XR_005246560.1	101736375	LOC101736375	uncharacterized LOC101736375	1.87477	-1.44977	5.50634	0.0189477	0.293212
XR_005244954.1	119628798	LOC119628798	uncharacterized LOC119628798	-1.42474	2.42018	5.50413	0.0189716	0.293212
NM_001046731.1	692887	LOC692887	keratinocyte-associated protein 2	-1.38971	4.69154	5.49727	0.0190462	0.293212
XR_005246549.1	119631079	LOC119631079	5.8S ribosomal RNA	1.40119	2.87308	5.4944	0.0190775	0.293212
XM_004933854.4	101745500	LOC101745500	heat shock protein 68	1.61901	0.688508	5.49348	0.0190875	0.293212
XM_004928646.4,XR_002430875.2	101739317	LOC101739317	vesicle-trafficking protein SEC22b-B	-1.38452	5.81793	5.47954	0.0192404	0.293212
XM_012692825.3,XM_038016402.1	101739319	LOC101739319	centromere-associated protein E	1.6974	-1.16663	5.47264	0.0193165	0.293212
XM_004932241.4	101736589	LOC101736589	matrix metalloproteinase-2	1.39935	2.59971	5.47008	0.0193448	0.293212
XM_012695590.2	101742173	LOC101742173	uncharacterized LOC101742173	-1.45255	2.64599	5.46736	0.0193748	0.293212
NM_001135883.2	100190957	Hel	hatching enzyme-like protein	5.04009	-3.79001	5.46359	0.0194168	0.293212
XR_001139886.3,XR_005245296.1,XR_005245297.1	101740463	LOC101740463	uncharacterized LOC101740463	5.04009	-3.3361	5.46359	0.0194168	0.293212
XM_004931529.4	101740802	LOC101740802	acidic leucine-rich nuclear phosphoprotein 32-related protein	5.04009	-3.79001	5.46359	0.0194168	0.293212
XM_004927040.4	101743455	LOC101743455	uncharacterized LOC101743455	5.04009	-3.79001	5.46359	0.0194168	0.293212
XM_038014148.1	101745508	LOC101745508	uncharacterized LOC101745508	5.04009	-3.79001	5.46359	0.0194168	0.293212
XM_038011244.1	101747201	LOC101747201	15-hydroxyprostaglandin dehydrogenase [NAD(+)]-like	5.04009	-3.79001	5.46359	0.0194168	0.293212
NR_107511.1	102466058	Mir3226	microRNA mir-3226	5.04009	-3.79001	5.46359	0.0194168	0.293212
XM_038021458.1	105841852	LOC105841852	microphthalmia-associated transcription factor	5.04009	-3.79001	5.46359	0.0194168	0.293212
XM_038017164.1	119629850	LOC119629850	bromodomain-containing protein 4-like	5.04009	-3.79001	5.46359	0.0194168	0.293212
XR_005246623.1	119631229	LOC119631229	uncharacterized LOC119631229	5.04009	-3.61637	5.46359	0.0194168	0.293212
NM_001046782.1	692942	LOC692942	histone H1	5.04009	-3.80157	5.46359	0.0194168	0.293212
NM_001134243.1	100174928	NGR-A17	neuropeptide receptor A17	5.04009	-4.21313	5.46359	0.0194168	0.293212
NM_001146717.1	100286763	Obp5	odorant-binding protein 5	5.04009	-4.21313	5.46359	0.0194168	0.293212
NM_001173209.1	100379392	CPR81	cuticular protein RR-2 motif 81	5.04009	-3.62201	5.46359	0.0194168	0.293212
NM_001173237.1	100379423	CPR48	cuticular protein RR-1 motif 48	5.04009	-3.99252	5.46359	0.0194168	0.293212
NM_001257004.1	100862777	GC-b1	soluble guanylyl cyclae beta-1 subunit	5.04009	-3.18077	5.46359	0.0194168	0.293212
XM_012688545.3	101735316	LOC101735316	trypsin delta-like	5.04009	-3.47185	5.46359	0.0194168	0.293212
XM_004928532.4	101735473	LOC101735473	uncharacterized LOC101735473	5.04009	-4.21313	5.46359	0.0194168	0.293212
XM_004921512.3	101735536	LOC101735536	uncharacterized LOC101735536	5.04009	-3.80157	5.46359	0.0194168	0.293212
XM_004925884.4,XM_012690190.3,XM_012690191.3,XM_012690193.3,XM_021347840.2,XM_038017178.1	101735551	LOC101735551	regulator of G-protein signaling 20	5.04009	-3.39692	5.46359	0.0194168	0.293212
XM_004930355.4	101736241	LOC101736241	L-ascorbate oxidase	5.04009	-3.80157	5.46359	0.0194168	0.293212
XM_038016446.1	101737212	LOC101737212	alpha-tocopherol transfer protein-like	5.04009	-3.77839	5.46359	0.0194168	0.293212
XM_038019956.1	101737333	LOC101737333	uncharacterized LOC101737333	5.04009	-2.421	5.46359	0.0194168	0.293212
XM_004929978.2	101737593	LOC101737593	uncharacterized LOC101737593	5.04009	-4.21313	5.46359	0.0194168	0.293212
XM_021353233.2	101738026	LOC101738026	uncharacterized LOC101738026	5.04009	-4.21313	5.46359	0.0194168	0.293212
XM_038017394.1	101738083	LOC101738083	proline-rich protein 12	5.04009	-4.21313	5.46359	0.0194168	0.293212
XM_004927624.4	101738215	LOC101738215	uncharacterized LOC101738215	5.04009	-3.98063	5.46359	0.0194168	0.293212
XM_021351872.2	101738502	LOC101738502	uncharacterized LOC101738502	5.04009	-4.21313	5.46359	0.0194168	0.293212
XM_004929405.4	101738753	LOC101738753	circadian clock-controlled protein daywake	5.04009	-4.21313	5.46359	0.0194168	0.293212
XM_004930911.3	101738994	LOC101738994	uncharacterized LOC101738994	5.04009	-4.21313	5.46359	0.0194168	0.293212
XM_038014618.1	101739322	LOC101739322	conserved oligomeric Golgi complex subunit 8	5.04009	-4.21313	5.46359	0.0194168	0.293212
XM_004928320.4	101739461	LOC101739461	uncharacterized LOC101739461	5.04009	-3.98063	5.46359	0.0194168	0.293212
NM_001043927.2	101739821	LOC101739821	cecropin-like	5.04009	-4.21313	5.46359	0.0194168	0.293212
XM_004927358.3,XM_038016477.1	101740783	LOC101740783	chorion class high-cysteine HCA protein 12-like	5.04009	-4.21313	5.46359	0.0194168	0.293212
XR_002431203.2	101740797	LOC101740797	uncharacterized LOC101740797	5.04009	-3.99252	5.46359	0.0194168	0.293212
XM_004933594.2	101740807	LOC101740807	chorion class CA protein ERA.2-like	5.04009	-3.98063	5.46359	0.0194168	0.293212
XM_004925991.4	101740864	LOC101740864	uncharacterized LOC101740864	5.04009	-3.16446	5.46359	0.0194168	0.293212
XM_004932999.4	101740893	LOC101740893	uncharacterized LOC101740893	5.04009	-4.21313	5.46359	0.0194168	0.293212
XM_004930309.4,XM_021350813.2	101741446	LOC101741446	glutamine synthetase 1, mitochondrial	5.04009	-2.94291	5.46359	0.0194168	0.293212
XM_004923164.3	101741557	LOC101741557	transcription factor Sp5	5.04009	-4.21313	5.46359	0.0194168	0.293212
XM_038019532.1,XM_038019533.1,XM_038019534.1,XM_038019536.1	101742072	LOC101742072	uncharacterized LOC101742072	5.04009	-4.21313	5.46359	0.0194168	0.293212
XM_012688375.3	101742331	LOC101742331	esterase FE4	5.04009	-3.99252	5.46359	0.0194168	0.293212
XM_004928167.4	101742547	LOC101742547	uncharacterized LOC101742547	5.04009	-3.99252	5.46359	0.0194168	0.293212
XM_004929318.4	101742696	LOC101742696	transcription factor glial cells missing 2	5.04009	-3.99252	5.46359	0.0194168	0.293212
NM_001289635.1	101742822	LOC101742822	alpha-crystallin B chain-like	5.04009	-3.52259	5.46359	0.0194168	0.293212
XM_004931680.3,XM_021351661.2,XM_021351662.2,XM_021351663.2	101743472	LOC101743472	carboxypeptidase B	5.04009	-4.21313	5.46359	0.0194168	0.293212
XM_004927377.3	101743828	LOC101743828	chorion class B protein M2410-like	5.04009	-3.4498	5.46359	0.0194168	0.293212
XM_004928797.4	101743891	LOC101743891	fatty acid-binding protein 1	5.04009	-4.21313	5.46359	0.0194168	0.293212
XM_021351195.2,XM_038021771.1,XM_038021772.1	101744575	LOC101744575	visual pigment-like receptor peropsin	5.04009	-3.99252	5.46359	0.0194168	0.293212
XM_004928765.4	101744948	LOC101744948	ADP-ribosylation factor	5.04009	-3.77839	5.46359	0.0194168	0.293212
XM_004928688.4	101744994	LOC101744994	beta-galactoside alpha-2,6-sialyltransferase 2	5.04009	-3.99252	5.46359	0.0194168	0.293212
XM_012689607.3	101745032	LOC101745032	toll-like receptor 3	5.04009	-2.76502	5.46359	0.0194168	0.293212
XM_038021358.1,XM_038021359.1,XM_038021360.1,XM_038021361.1	101745218	LOC101745218	follicle-stimulating hormone receptor	5.04009	-2.90356	5.46359	0.0194168	0.293212
XM_004928100.4	101745386	LOC101745386	glycine-rich cell wall structural protein 1	5.04009	-3.89384	5.46359	0.0194168	0.293212
XM_004929173.4,XM_012692975.3,XM_038010754.1	101745434	LOC101745434	venom acid phosphatase Acph-1	5.04009	-4.21313	5.46359	0.0194168	0.293212
XM_004929855.2	101745876	LOC101745876	uncharacterized LOC101745876	5.04009	-3.77839	5.46359	0.0194168	0.293212
XM_038013131.1,XM_038013132.1	101747134	LOC101747134	uncharacterized LOC101747134	5.04009	-3.99252	5.46359	0.0194168	0.293212
XM_038019365.1,XM_038019367.1,XR_005246110.1	105841261	LOC105841261	glutamate receptor ionotropic, kainate 2-like	5.04009	-3.15964	5.46359	0.0194168	0.293212
XM_012690185.3	105841600	LOC105841600	uncharacterized LOC105841600	5.04009	-3.80157	5.46359	0.0194168	0.293212
XM_021348903.2	105841854	LOC105841854	leucine-rich repeat-containing protein 74B	5.04009	-3.99252	5.46359	0.0194168	0.293212
XM_012692028.3	105841945	LOC105841945	uncharacterized LOC105841945	5.04009	-3.99252	5.46359	0.0194168	0.293212
XM_038017625.1	105842299	LOC105842299	meckelin	5.04009	-3.89384	5.46359	0.0194168	0.293212
XM_021352967.2	105842650	LOC105842650	tetraspanin-9	5.04009	-4.21313	5.46359	0.0194168	0.293212
XR_002430241.2,XR_005244942.1	110384867	LOC110384867	uncharacterized LOC110384867	5.04009	-4.21313	5.46359	0.0194168	0.293212
XM_021347223.1	110385008	LOC110385008	uncharacterized mitochondrial protein AtMg00810-like	5.04009	-3.88799	5.46359	0.0194168	0.293212
XM_021348090.2	110385213	LOC110385213	uncharacterized LOC110385213	5.04009	-4.21313	5.46359	0.0194168	0.293212
XM_038012715.1	110385501	LOC110385501	uncharacterized LOC110385501	5.04009	-4.21313	5.46359	0.0194168	0.293212
XR_002430970.2	110385718	LOC110385718	uncharacterized LOC110385718	5.04009	-3.99252	5.46359	0.0194168	0.293212
XR_002431214.2	110385957	LOC110385957	uncharacterized LOC110385957	5.04009	-3.99252	5.46359	0.0194168	0.293212
XR_002431421.2	110386196	LOC110386196	uncharacterized LOC110386196	5.04009	-3.98063	5.46359	0.0194168	0.293212
XR_002431703.2	110386547	LOC110386547	uncharacterized LOC110386547	5.04009	-3.62201	5.46359	0.0194168	0.293212
XR_002431928.2	110386930	LOC110386930	uncharacterized LOC110386930	5.04009	-3.47185	5.46359	0.0194168	0.293212
XR_005244626.1	119628458	LOC119628458	uncharacterized LOC119628458	5.04009	-3.80157	5.46359	0.0194168	0.293212
XR_005244834.1	119628677	LOC119628677	U1 spliceosomal RNA	5.04009	-3.34678	5.46359	0.0194168	0.293212
XM_038013034.1	119628922	LOC119628922	uncharacterized LOC119628922	5.04009	-3.80157	5.46359	0.0194168	0.293212
XM_038013409.1	119629022	LOC119629022	uncharacterized protein K02A2.6-like	5.04009	-2.59023	5.46359	0.0194168	0.293212
XR_005245391.1	119629363	LOC119629363	uncharacterized LOC119629363	5.04009	-4.21313	5.46359	0.0194168	0.293212
XR_005245507.1	119629527	LOC119629527	small nucleolar RNA U3	5.04009	-3.77839	5.46359	0.0194168	0.293212
XR_005245588.1	119629648	LOC119629648	U1 spliceosomal RNA	5.04009	-3.99252	5.46359	0.0194168	0.293212
XM_038016467.1	119629698	LOC119629698	chorion class high-cysteine HCA protein 12-like	5.04009	-3.69206	5.46359	0.0194168	0.293212
XR_005245745.1	119629857	LOC119629857	uncharacterized LOC119629857	5.04009	-3.26222	5.46359	0.0194168	0.293212
XM_038017830.1	119630015	LOC119630015	magnetosome-associated protein MamJ-like	5.04009	-3.80157	5.46359	0.0194168	0.293212
XR_005245845.1	119630032	LOC119630032	5S ribosomal RNA	5.04009	-4.21313	5.46359	0.0194168	0.293212
XR_005245885.1	119630078	LOC119630078	uncharacterized LOC119630078	5.04009	-3.77839	5.46359	0.0194168	0.293212
XR_005245946.1	119630160	LOC119630160	5S ribosomal RNA	5.04009	-4.09855	5.46359	0.0194168	0.293212
XR_005245962.1	119630176	LOC119630176	5S ribosomal RNA	5.04009	-4.21313	5.46359	0.0194168	0.293212
XR_005245968.1	119630182	LOC119630182	5S ribosomal RNA	5.04009	-4.21313	5.46359	0.0194168	0.293212
XM_038018922.1	119630231	LOC119630231	uncharacterized LOC119630231	5.04009	-3.2249	5.46359	0.0194168	0.293212
XM_038018944.1	119630241	LOC119630241	serine/arginine repetitive matrix protein 1-like	5.04009	-4.21313	5.46359	0.0194168	0.293212
XM_038019324.1	119630320	LOC119630320	uncharacterized LOC119630320	5.04009	-3.98063	5.46359	0.0194168	0.293212
XR_005246303.1	119630554	LOC119630554	uncharacterized LOC119630554	5.04009	-3.99252	5.46359	0.0194168	0.293212
XR_005246378.1	119630659	LOC119630659	U1 spliceosomal RNA	5.04009	-3.98063	5.46359	0.0194168	0.293212
XR_005246443.1	119630774	LOC119630774	U1 spliceosomal RNA	5.04009	-3.98063	5.46359	0.0194168	0.293212
XM_004926074.3,XM_021347948.2	101743499	LOC101743499	uncharacterized LOC101743499	1.44299	1.06015	5.46248	0.0194291	0.293212
XM_004922671.4	101741700	LOC101741700	sarcoplasmic calcium-binding protein	1.38471	5.57634	5.45951	0.0194621	0.293212
XR_005246569.1	119631145	LOC119631145	small subunit ribosomal RNA	1.37994	6.97483	5.45889	0.0194691	0.293212
XM_004929189.4,XM_038010508.1	101735801	LOC101735801	retinol-binding protein pinta	-1.42807	2.13958	5.45855	0.0194728	0.293212
NM_001130872.1	100174817	Gr8	gustatory receptor 8	-2.97903	-2.97185	5.45734	0.0194863	0.293212
XM_004924926.3	101738566	LOC101738566	uncharacterized LOC101738566	-2.97903	-2.83308	5.45734	0.0194863	0.293212
XR_005246550.1	119631080	LOC119631080	small subunit ribosomal RNA	1.37944	6.97863	5.45521	0.0195101	0.293212
XR_005246533.1	119631029	LOC119631029	small subunit ribosomal RNA	1.37908	7.01978	5.45248	0.0195406	0.293212
XM_004924507.3,XM_021346910.2,XM_038020360.1	101741102	LOC101741102	L-threonine ammonia-lyase	3.0222	-2.96616	5.45242	0.0195412	0.293212
XM_012695631.3	105842452	LOC105842452	serine/arginine repetitive matrix protein 1	3.0222	-2.57731	5.45242	0.0195412	0.293212
XM_038014079.1	119629147	LOC119629147	uncharacterized LOC119629147	3.0222	-1.98009	5.45242	0.0195412	0.293212
NM_001145941.1	100146105	P25	silk protein P25	3.0222	-3.54285	5.45242	0.0195412	0.293212
XM_012694212.3,XM_021350850.1,XM_038011423.1,XM_038011424.1,XM_038011425.1,XM_038011426.1	101744095	LOC101744095	uncharacterized LOC101744095	3.0222	-3.48076	5.45242	0.0195412	0.293212
XM_004926360.3	101746424	LOC101746424	sodium-independent sulfate anion transporter	1.51141	-0.0847367	5.45219	0.0195439	0.293212
XR_005246579.1	119631187	LOC119631187	5.8S ribosomal RNA	1.39548	2.79457	5.44355	0.0196407	0.294393
XR_005246511.1	119630961	LOC119630961	small subunit ribosomal RNA	1.37689	6.85975	5.43519	0.0197349	0.295283
NM_001171180.1,XM_038014248.1	100328605	SCRB4	scavenger receptor class B member 4	-1.42069	1.97681	5.43506	0.0197364	0.295283
XM_012689888.1	105841552	LOC105841552	uncharacterized LOC105841552	1.9749	-1.23859	5.43195	0.0197716	0.295538
NM_001044129.2,XM_012697510.3	733030	LOC733030	troponin C	1.4	2.18551	5.42028	0.0199042	0.297247
XM_004925720.3	101743112	LOC101743112	uncharacterized LOC101743112	1.37341	8.65044	5.41377	0.0199785	0.298083
XM_004925370.4,XM_012689761.3	101743535	LOC101743535	uncharacterized LOC101743535	1.56606	-0.557956	5.411	0.0200103	0.298283
XM_038012109.1	119628733	LOC119628733	uncharacterized LOC119628733	-1.52552	-0.161309	5.4028	0.0201045	0.298369
XM_004928888.3	101745044	LOC101745044	39S ribosomal protein L18, mitochondrial	-1.41692	1.74993	5.40107	0.0201244	0.298369
NM_001098329.1	778504	LOC778504	dolichyl-diphosphooligosaccharide protein glycotransferase	-1.37286	6.58774	5.39925	0.0201454	0.298369
XM_004932906.4,XM_004932907.4,XM_012696163.3,XM_012696164.3,XM_021352424.2,XM_038014081.1	101735671	LOC101735671	E3 ubiquitin-protein ligase SINAT3	2.15348	-2.72275	5.38973	0.0202556	0.298369
XM_004933237.4,XM_021352720.2	101736595	LOC101736595	uncharacterized LOC101736595	2.15348	-2.4742	5.38973	0.0202556	0.298369
XR_210062.4	101741182	LOC101741182	uncharacterized LOC101741182	2.15348	-2.31418	5.38973	0.0202556	0.298369
XR_001139797.3	105841975	LOC105841975	uncharacterized LOC105841975	2.15348	-2.46544	5.38973	0.0202556	0.298369
XM_021349855.2	110384739	LOC110384739	glucose dehydrogenase [FAD, quinone]-like	2.15348	-2.04236	5.38973	0.0202556	0.298369
XM_038016590.1	119629724	LOC119629724	uncharacterized LOC119629724	2.15348	-2.31418	5.38973	0.0202556	0.298369
XM_004931870.4	101738228	LOC101738228	multiple inositol polyphosphate phosphatase 1	2.15348	-2.55568	5.38973	0.0202556	0.298369
XR_002430398.2	110385048	LOC110385048	uncharacterized LOC110385048	2.15348	-2.28266	5.38973	0.0202556	0.298369
XR_002430424.2	110385078	LOC110385078	uncharacterized LOC110385078	2.15348	-2.4176	5.38973	0.0202556	0.298369
XM_004922474.3	101745118	LOC101745118	tRNA (cytosine(34)-C(5))-methyltransferase	-1.38811	3.00336	5.38946	0.0202587	0.298369
XM_038016316.1	101735790	LOC101735790	uncharacterized LOC101735790	1.39982	2.45578	5.38824	0.0202729	0.298369
XR_005246539.1	119631036	LOC119631036	small subunit ribosomal RNA	1.36995	6.99596	5.383	0.0203339	0.298997
NM_001134254.1	100174939	NGR-A28	neuropeptide receptor A28	1.81409	-1.38342	5.3801	0.0203677	0.299224
XM_004923603.4	101737764	LOC101737764	probable RNA 3'-terminal phosphate cyclase-like protein	-1.46461	0.550287	5.37796	0.0203928	0.299321
XR_005246486.1	119630907	LOC119630907	small subunit ribosomal RNA	1.36915	6.82324	5.37606	0.0204149	0.299376
XR_005246535.1	119631030	LOC119631030	small subunit ribosomal RNA	1.3683	7.01392	5.37066	0.0204782	0.300033
XM_004932448.3	101742370	LOC101742370	uncharacterized LOC101742370	-1.6468	-0.532596	5.36822	0.0205069	0.300183
XM_004925064.4,XM_004925065.4	101736968	LOC101736968	probable serine/threonine-protein kinase tsuA	-1.43964	0.783887	5.36466	0.0205488	0.300527
XM_004932775.4	101737036	LOC101737036	probable NADH dehydrogenase [ubiquinone] 1 alpha subcomplex subunit 12	-1.40148	1.70967	5.35487	0.0206645	0.301947
NM_001160189.1	100301493	Aqp	aquaporin	1.57039	-0.43959	5.33948	0.0208477	0.304351
NM_001130879.1	100174825	be2	beta-esterase 2	1.42082	0.907318	5.3281	0.0209842	0.305635
XR_005246510.1	119630960	LOC119630960	5.8S ribosomal RNA	1.38033	2.73575	5.328	0.0209855	0.305635
XR_005246469.1	119630875	LOC119630875	small subunit ribosomal RNA	1.36256	6.94641	5.32684	0.0209994	0.305635
NM_001044207.1	733139	Acade	acyl-coenzyme A dehydrogenase	1.36155	9.29856	5.3246	0.0210264	0.305635
XM_004927861.4	101737255	LOC101737255	eukaryotic translation initiation factor 3 subunit M	-1.36421	5.76086	5.32433	0.0210297	0.305635
XM_012696553.3,XM_038017632.1	101746965	LOC101746965	uncharacterized LOC101746965	-1.39837	1.94413	5.31785	0.021108	0.3065
XM_004929658.3	101745097	LOC101745097	NAD-dependent protein deacetylase Sirt6	-1.39125	2.26636	5.31317	0.0211649	0.307051
NM_001253896.1,XM_012693085.3,XM_012693086.3,XM_038014252.1,XM_038014253.1,XM_038014254.1,XM_038014255.1,XM_038014256.1	100856802	EAAT-2	glutamate transporter	-1.39878	2.06196	5.30331	0.021285	0.308519
XM_038020379.1,XM_038020380.1,XM_038020381.1,XM_038020382.1	101741896	LOC101741896	synaptotagmin-16	1.69109	-1.34428	5.29993	0.0213262	0.308841
NM_001098305.1	778480	LOC778480	signal recognition particle 14 kDa protein-like protein	-1.36711	3.92731	5.29304	0.0214108	0.309651
XR_005246580.1	119631188	LOC119631188	small subunit ribosomal RNA	1.35803	6.85965	5.29228	0.0214202	0.309651
XM_038017912.1,XM_038017913.1	101745799	LOC101745799	putative transcription factor SOX-15	1.48248	0.25594	5.28764	0.0214773	0.3102
XM_004924914.3	101736924	LOC101736924	uncharacterized LOC101736924	1.88782	-1.4267	5.27525	0.0216307	0.312138
XM_004928551.3	101737917	LOC101737917	argininosuccinate synthase	1.35438	10.2371	5.27145	0.021678	0.312247
XM_004932331.4	101742277	LOC101742277	peptidylglycine alpha-hydroxylating monooxygenase	-1.39497	1.53688	5.27039	0.0216911	0.312247
XR_005245202.1	119629116	LOC119629116	uncharacterized LOC119629116	1.62092	-0.554146	5.26981	0.0216983	0.312247
XM_038019270.1,XM_038019271.1,XM_038019272.1,XM_038019273.1,XM_038019274.1,XM_038019275.1,XM_038019276.1,XM_038019277.1,XM_038019278.1,XM_038019279.1,XM_038019280.1	101741500	LOC101741500	TBC1 domain family member 4	-1.35983	4.06525	5.26733	0.0217293	0.312247
NM_001114936.1,XM_038021743.1	100141467	Fkbp13	FK506-binding protein	-1.35427	7.91967	5.26694	0.0217342	0.312247
XM_012689473.3	101737534	LOC101737534	RNA-binding protein NOB1	-1.36949	3.20052	5.26172	0.0217995	0.312908
XR_005246125.1	101742278	LOC101742278	uncharacterized LOC101742278	-2.09469	-2.58819	5.25985	0.021823	0.312969
XR_005246553.1	119631092	LOC119631092	small subunit ribosomal RNA	1.35341	6.96902	5.2582	0.0218436	0.312989
XM_004926961.3	101742102	LOC101742102	C3 and PZP-like alpha-2-macroglobulin domain-containing protein 8	1.4413	0.756657	5.2553	0.0218801	0.313235
NM_001145328.1,XM_012692262.3	100270780	LOC100270780	bystin	-1.37001	2.79352	5.23682	0.0221137	0.316301
XM_004927044.3,XM_012691160.3	101744700	LOC101744700	transmembrane protein 169	-1.56654	-0.553657	5.23161	0.02218	0.316972
XR_005246501.1	119630942	LOC119630942	small subunit ribosomal RNA	1.34878	7.00434	5.22361	0.0222822	0.318153
XM_021350378.2,XM_021350379.2	101743697	LOC101743697	dynein heavy chain 6, axonemal	1.56027	0.354704	5.21357	0.0224113	0.319715
NM_001256994.1	100862766	Tbh	tyramine beta hydroxylase	-1.98185	-2.63452	5.1987	0.0226038	0.322179
XM_004929672.4,XM_038018549.1,XM_038018550.1	101747218	LOC101747218	organic cation transporter protein	-1.35635	3.19865	5.18884	0.0227324	0.323727
XM_004929017.1	101740420	LOC101740420	uncharacterized LOC101740420	-1.36304	3.54799	5.17957	0.022854	0.324959
XM_004931532.3	101741228	LOC101741228	85/88 kDa calcium-independent phospholipase A2	-1.34312	6.76652	5.17915	0.0228595	0.324959
XM_004922125.4	101743619	LOC101743619	uncharacterized LOC101743619	-1.42177	0.823952	5.17689	0.0228892	0.324959
XM_004932517.4	101739431	LOC101739431	nucleolar protein 12	-1.40252	1.12021	5.17617	0.0228988	0.324959
XM_038010563.1	101735555	LOC101735555	nucleolar protein 10	1.34678	4.74952	5.16336	0.0230682	0.327078
XM_004922416.3	101745064	LOC101745064	putative phosphatidate phosphatase	1.34281	7.08857	5.16049	0.0231064	0.327334
XM_004925101.4	101742535	LOC101742535	mannosyl-oligosaccharide glucosidase	-1.35539	3.21969	5.15256	0.0232121	0.328545
XM_038011800.1,XM_038011801.1	101735342	LOC101735342	neuropeptide CCHamide-1	1.81847	-1.74525	5.15079	0.0232358	0.328594
XM_004932135.4,XM_012695584.3	101745007	LOC101745007	septin-2	-1.75228	-1.57643	5.14472	0.0233172	0.32924
XM_004922016.4	101737527	LOC101737527	methenyltetrahydrofolate synthase domain-containing protein	-1.34346	4.29837	5.14322	0.0233373	0.32924
XR_005245176.1	119629096	LOC119629096	uncharacterized LOC119629096	-1.37585	1.9138	5.14144	0.0233612	0.32924
XM_004927715.4	101740233	LOC101740233	inosine-5'-monophosphate dehydrogenase	-1.34462	4.1925	5.14136	0.0233624	0.32924
XM_038014994.1,XM_038014995.1,XM_038014996.1	101743685	LOC101743685	histidine--tRNA ligase, cytoplasmic	-1.34751	3.7498	5.13953	0.0233869	0.3293
XM_012696457.3	101744680	LOC101744680	carnosine N-methyltransferase	-1.5209	0.291026	5.13701	0.0234209	0.329494
XM_004925365.4	101742828	LOC101742828	histone deacetylase 11	1.35632	2.82855	5.13261	0.0234804	0.330045
XM_021353260.2,XM_021353263.2	101745943	LOC101745943	carbonic anhydrase 1	1.5647	-0.40158	5.12001	0.0236515	0.332163
XM_004927904.4,XM_012691724.3,XM_038015015.1	101743362	LOC101743362	cyclic AMP response element-binding protein A	-1.35038	3.07258	5.11566	0.0237109	0.332449
XM_012690920.3	101745615	LOC101745615	sugar transporter ERD6-like 6	2.255	-2.75202	5.11552	0.0237128	0.332449
XR_005245519.1	119629539	LOC119629539	uncharacterized LOC119629539	1.68369	-1.39986	5.10864	0.0238069	0.333482
XM_004931310.3	101736546	LOC101736546	alpha-tocopherol transfer protein-like	1.33638	5.1646	5.10644	0.0238372	0.333618
XM_038021329.1	101743670	LOC101743670	sialin	1.33965	4.36104	5.09793	0.0239544	0.334843
NM_001043447.1	692456	Cat	catalase	1.33078	12.4831	5.0961	0.0239798	0.334843
XM_004928855.4,XM_012692795.3	101740548	LOC101740548	vanin-like protein 2	1.33127	8.06639	5.09561	0.0239865	0.334843
XM_012691232.3	101738304	LOC101738304	uncharacterized LOC101738304	-1.54522	-0.0660803	5.08711	0.0241043	0.335803
XM_038018777.1,XM_038018778.1	101745605	LOC101745605	uncharacterized LOC101745605	1.49114	0.00165909	5.08694	0.0241067	0.335803
XM_012691550.3	101747037	LOC101747037	cysteine dioxygenase type 1	1.33174	5.87562	5.08618	0.0241172	0.335803
XR_005246485.1	119630906	LOC119630906	small subunit ribosomal RNA	1.3299	7.01623	5.08323	0.0241583	0.33598
XM_038019381.1	101736290	LOC101736290	probable ATP-dependent RNA helicase DDX10	-1.35234	2.57961	5.08164	0.0241805	0.33598
NM_001287837.1,XM_004924878.3,XM_038013914.1	101742825	PAH	phenylalanine hydroxylase	1.3291	8.62262	5.08082	0.0241919	0.33598
XM_038011981.1	119628717	LOC119628717	uncharacterized LOC119628717	1.40707	1.02968	5.07395	0.024288	0.337027
XM_038019412.1	101739566	LOC101739566	bifunctional lysine-specific demethylase and histidyl-hydroxylase NO66	-1.3391	3.50038	5.06055	0.0244765	0.338981
NM_001043368.2	692369	CecD	cecropin D	1.37732	1.88874	5.05912	0.0244967	0.338981
XM_038017349.1,XM_038017351.1,XM_038017352.1,XM_038017353.1,XM_038017354.1,XM_038017355.1,XM_038017356.1,XM_038017357.1,XM_038017358.1	101744992	LOC101744992	apoptosis-stimulating of p53 protein 1	1.37732	1.05187	5.05912	0.0244967	0.338981
NM_001135887.1	100190961	Osi20	osiris 20	1.5893	-0.853461	5.05802	0.0245122	0.338981
XR_005246552.1	119631091	LOC119631091	5.8S ribosomal RNA	1.34359	2.73242	5.05349	0.0245764	0.339581
XM_004931472.4	101745003	LOC101745003	ribonucleases P/MRP protein subunit POP1	-1.41826	0.585734	5.04583	0.0246853	0.340796
XM_004928582.4	101742504	LOC101742504	deoxynucleotidyltransferase terminal-interacting protein 2	-1.38444	1.14557	5.04057	0.0247603	0.341324
XM_038012046.1	101740086	LOC101740086	uncharacterized LOC101740086	1.3532	2.60536	5.0402	0.0247656	0.341324
XR_005246483.1	119630904	LOC119630904	5.8S ribosomal RNA	1.34021	2.75224	5.03199	0.0248834	0.342657
XR_005245695.1,XR_005245696.1,XR_005245697.1,XR_005245698.1,XR_005245699.1,XR_005245700.1,XR_005245701.1,XR_005245702.1,XR_005245703.1,XR_005245704.1	101736267	LOC101736267	WD repeat domain phosphoinositide-interacting protein 2	1.32517	5.49001	5.02926	0.0249226	0.342907
XM_021346548.2,XM_021346550.2	101741759	LOC101741759	bombyxin A-3 homolog	-1.3368	3.12507	5.02275	0.0250165	0.343908
XM_004929630.4,XM_004929632.4	101741496	LOC101741496	Krueppel-like factor 14	1.36458	1.65403	5.01591	0.0251154	0.344769
XM_004930534.2	101743133	LOC101743133	uncharacterized LOC101743133	-1.39031	0.937597	5.01549	0.0251215	0.344769
XM_012690529.3,XM_012690538.3,XM_021348125.2	101740921	LOC101740921	organic cation transporter protein	1.90493	-1.58132	5.0102	0.0251985	0.344952
XM_021350163.2	101744377	LOC101744377	neutral ceramidase	1.90493	-2.07974	5.0102	0.0251985	0.344952
XM_012696179.3	105842534	LOC105842534	uncharacterized LOC105842534	1.90493	-1.79573	5.0102	0.0251985	0.344952
XM_004932153.3,XM_021351967.1	101735350	LOC101735350	notchless protein homolog 1	-1.36115	1.70492	5.00379	0.0252919	0.345903
XR_005246531.1	119631026	LOC119631026	5.8S ribosomal RNA	1.33936	2.58102	5.00252	0.0253105	0.345903
XR_005246545.1	119631060	LOC119631060	small subunit ribosomal RNA	1.3182	7.01034	4.99702	0.025391	0.346712
XM_004923602.4,XM_012697967.3	101737531	LOC101737531	valine--tRNA ligase	-1.32117	4.99506	4.98923	0.0255055	0.34786
XM_004924449.4	101745073	LOC101745073	uncharacterized LOC101745073	1.33801	2.82976	4.9884	0.0255179	0.34786
XM_038018555.1,XM_038018556.1	119628373	LOC119628373	ejaculatory bulb-specific protein 3-like	1.71476	-1.34136	4.96595	0.0258511	0.351813
XM_012693760.3,XM_038010970.1	101737873	LOC101737873	protein flightless-1 homolog	1.71476	-1.7446	4.96595	0.0258511	0.351813
XM_038016784.1,XM_038016785.1,XM_038016786.1	101746005	LOC101746005	UNC93-like protein MFSD11	1.31572	5.43997	4.94654	0.026143	0.355488
XM_004926821.3	101742209	LOC101742209	asparagine--tRNA ligase, cytoplasmic	-1.31181	6.0271	4.93887	0.0262592	0.35677
XM_004930543.4,XM_004930544.4	101744475	LOC101744475	S-phase kinase-associated protein 2	1.4557	-0.154611	4.90541	0.0267727	0.363442
XM_012695838.3	101745782	LOC101745782	DNA-directed RNA polymerase III subunit RPC5	-1.33567	2.20982	4.8927	0.0269705	0.365822
XM_021352500.2,XM_038020737.1,XM_038020738.1	101737322	LOC101737322	venom allergen 3 homolog	1.82404	-1.00784	4.889	0.0270284	0.366302
XM_004927716.3	101740370	LOC101740370	GATA zinc finger domain-containing protein 14	1.57676	-1.16653	4.88687	0.0270617	0.366448
XM_004928945.4	101740973	LOC101740973	venom serine carboxypeptidase	1.30222	8.16911	4.88166	0.0271435	0.36725
XM_038015963.1	101744706	LOC101744706	tenascin	1.33798	1.66946	4.87564	0.0272384	0.368227
XM_004932752.4,XM_012696068.3,XM_021352285.2	101746314	LOC101746314	CUB and sushi domain-containing protein 3	1.31791	3.90808	4.86806	0.0273583	0.368638
XM_012691593.3,XM_012691594.3	101743315	LOC101743315	retina and anterior neural fold homeobox protein 2	-1.7454	-1.77874	4.86674	0.0273792	0.368638
XR_005244864.1	119628710	LOC119628710	uncharacterized LOC119628710	-1.7454	-1.55385	4.86674	0.0273792	0.368638
XM_038016426.1	105842056	LOC105842056	glucose dehydrogenase [FAD, quinone]	1.50886	-0.109174	4.86657	0.0273818	0.368638
XM_012695997.3	105842505	LOC105842505	uncharacterized LOC105842505	1.42243	0.369385	4.86656	0.0273821	0.368638
XM_004928288.4,XM_038017347.1,XM_038017348.1	101747180	LOC101747180	4-coumarate--CoA ligase 1	1.32473	2.29468	4.86065	0.0274759	0.369354
XM_004931324.2,XM_012694830.3,XM_012694831.3,XM_012694832.3,XM_012694833.3,XM_012694834.3,XM_012694835.3,XM_012694836.3,XM_012694837.3,XM_012694838.3,XM_012694839.3,XM_021351408.2,XM_021351409.2,XR_005244897.1	101738587	LOC101738587	tight junction protein ZO-1	1.30867	3.47205	4.86036	0.0274806	0.369354
XM_038018589.1	119630125	LOC119630125	uncharacterized LOC119630125	-1.78874	-1.20541	4.84882	0.0276651	0.37104
XM_004927886.4,XM_021349010.1	101740545	LOC101740545	lipopolysaccharide-induced tumor necrosis factor-alpha factor homolog	1.2974	8.05077	4.84751	0.0276861	0.37104
XM_004931251.4	101740980	LOC101740980	dynein light chain Tctex-type 1	1.45978	0.317335	4.83927	0.0278186	0.37104
XR_005244770.1	119628611	LOC119628611	uncharacterized LOC119628611	1.64078	-1.58408	4.83564	0.0278773	0.37104
XM_021352418.2,XM_021352419.2	101739616	LOC101739616	collagen alpha-1(XVII) chain	2.43306	-1.98251	4.82423	0.0280624	0.37104
XM_038021497.1	119630981	LOC119630981	phospholipid scramblase 2-like	2.43306	-2.92638	4.82423	0.0280624	0.37104
NM_001043874.1	692761	Scr	sex combs reduced homolog	2.43306	-2.8368	4.82423	0.0280624	0.37104
NM_001173217.1,XM_021351348.2	100379401	CPR72	cuticular protein RR-2 motif 72	2.43306	-3.15213	4.82423	0.0280624	0.37104
XM_012690886.3,XM_038017380.1	101736094	LOC101736094	uncharacterized LOC101736094	2.43306	-3.34469	4.82423	0.0280624	0.37104
XM_004931506.4,XM_038013736.1	101737744	LOC101737744	mpv17-like protein	2.43306	-3.22063	4.82423	0.0280624	0.37104
XM_038020431.1	101739517	LOC101739517	N-acetylneuraminate lyase	2.43306	-3.19973	4.82423	0.0280624	0.37104
XM_004924358.2	101740400	LOC101740400	uncharacterized LOC101740400	2.43306	-3.2813	4.82423	0.0280624	0.37104
XR_002430294.2	101743214	LOC101743214	uncharacterized LOC101743214	2.43306	-3.22063	4.82423	0.0280624	0.37104
XM_004928343.4	101743687	LOC101743687	helix-loop-helix protein 1	2.43306	-3.10655	4.82423	0.0280624	0.37104
XM_021346709.2	101743774	LOC101743774	uncharacterized LOC101743774	2.43306	-3.48067	4.82423	0.0280624	0.37104
XM_021346195.2	101745418	LOC101745418	sodium channel protein Nach	2.43306	-2.46278	4.82423	0.0280624	0.37104
XM_012693511.3	105842163	LOC105842163	uncharacterized LOC105842163	2.43306	-3.34469	4.82423	0.0280624	0.37104
XM_038012198.1	119628753	LOC119628753	uncharacterized LOC119628753	2.43306	-3.09637	4.82423	0.0280624	0.37104
XR_005245024.1	119628896	LOC119628896	uncharacterized LOC119628896	2.43306	-2.65568	4.82423	0.0280624	0.37104
XR_005246268.1	119630521	LOC119630521	U1 spliceosomal RNA	2.43306	-3.27074	4.82423	0.0280624	0.37104
NM_001047011.1	733016	LOC733016	muscular protein 20	1.30412	3.45817	4.81653	0.028188	0.372163
XM_038010611.1	101745577	LOC101745577	putative leucine-rich repeat-containing protein DDB_G0290503	-1.29855	4.44794	4.81622	0.0281931	0.372163
NM_001046749.1	692906	LOC692906	signal peptidase complex subunit 2	-1.2951	5.47429	4.81157	0.0282693	0.372653
XM_021347970.2,XM_021347971.2,XM_038020697.1,XM_038020698.1	101747172	LOC101747172	myrosinase 1	-1.30095	4.02694	4.81116	0.0282761	0.372653
XM_004929415.4	101740553	LOC101740553	inactive pancreatic lipase-related protein 1	1.53913	-1.01203	4.80924	0.0283075	0.372765
XM_004929666.4	101746397	LOC101746397	uncharacterized LOC101746397	-1.36671	0.997538	4.80453	0.028385	0.373484
NM_001099611.1,XM_038017836.1	100101155	LOC100101155	nuclear Y/CCAAT-box binding factor C subunit NF/YC	-1.30574	3.15642	4.80168	0.0284321	0.373584
XM_004932773.3,XM_012696020.3	101736825	LOC101736825	importin-7	-1.29382	5.41366	4.80128	0.0284386	0.373584
XM_038012618.1	101737579	LOC101737579	putative inorganic phosphate cotransporter	-1.57603	-1.7438	4.79975	0.0284638	0.373585
XM_004921681.4	101738193	LOC101738193	toll-like receptor 6	1.75987	-1.80258	4.79433	0.0285536	0.373585
XM_038018195.1	119630071	LOC119630071	actin cytoskeleton-regulatory complex protein PAN1-like	1.75987	-1.80703	4.79433	0.0285536	0.373585
XM_038018917.1	119630226	LOC119630226	craniofacial development protein 2-like	1.75987	-1.27859	4.79433	0.0285536	0.373585
XM_038011289.1	119628564	LOC119628564	uncharacterized LOC119628564	1.75987	-1.51363	4.79433	0.0285536	0.373585
XM_004928107.4	101746392	LOC101746392	nuclear nucleic acid-binding protein C1D	-1.29645	4.29381	4.79077	0.0286126	0.373807
NM_001309597.1	733093	LOC733093	heat shock protein 70 A1	1.37431	1.44436	4.79054	0.0286165	0.373807
XM_038019105.1	101738360	LOC101738360	uncharacterized LOC101738360	1.2913	5.20282	4.7884	0.028652	0.37397
XM_038021415.1	119630871	LOC119630871	uncharacterized LOC119630871	-1.46231	0.0216813	4.78539	0.0287022	0.374071
XM_004921703.4	101741469	LOC101741469	spondin-2	1.33533	0.999777	4.78518	0.0287057	0.374071
XM_004931864.4,XM_012695340.2	101737459	LOC101737459	succinyl-CoA:3-ketoacid coenzyme A transferase 1, mitochondrial	1.28797	9.8477	4.78263	0.0287482	0.374325
XM_004928944.4	101740827	LOC101740827	vitellogenic carboxypeptidase	1.32849	2.05631	4.77782	0.0288286	0.37473
NM_001043462.1,XM_038021264.1	692472	Or-5	olfactory receptor 5	-2.82929	-3.6537	4.77251	0.0289176	0.37473
NR_107606.1	102464574	Mir3326	microRNA mir-3326	-2.82929	-3.29699	4.77251	0.0289176	0.37473
XR_005245281.1	119629226	LOC119629226	uncharacterized LOC119629226	-2.82929	-1.76869	4.77251	0.0289176	0.37473
XM_004927746.4	101744560	LOC101744560	probable endochitinase	-2.82929	-3.23088	4.77251	0.0289176	0.37473
XM_004933214.4	101745114	LOC101745114	decaprenyl-diphosphate synthase subunit 2	-2.82929	-3.34999	4.77251	0.0289176	0.37473
XM_004931248.3,XM_038011971.1,XM_038011972.1,XR_005244866.1	101740560	LOC101740560	D-aminoacyl-tRNA deacylase	-1.37198	0.794342	4.76821	0.0289899	0.375369
XM_012696653.3	101743003	LOC101743003	LHFPL tetraspan subfamily member 3 protein	1.33753	1.1942	4.74667	0.029355	0.37537
XM_004924810.4	101743166	LOC101743166	probable serine hydrolase	-1.34167	1.26977	4.74361	0.0294073	0.37537
XM_004929391.3	101736768	LOC101736768	sodium-dependent nutrient amino acid transporter 1	1.5853	-0.844228	4.7391	0.0294845	0.37537
XM_004929361.4,XM_021350075.2,XM_038014583.1	101744519	LOC101744519	neutral ceramidase	1.30375	2.77703	4.73723	0.0295165	0.37537
XM_004921794.4	101747016	LOC101747016	elongation of very long chain fatty acids protein 2-like	-1.3127	2.10428	4.73107	0.0296224	0.37537
XM_004931642.4	101738183	LOC101738183	UPF0047 protein YjbQ	-1.28901	4.08433	4.72974	0.0296453	0.37537
XM_021346831.2,XM_021346835.2	100302610	LOC100302610	prospero	1.29706	2.60871	4.72759	0.0296824	0.37537
XM_012695935.3,XM_038019152.1	101743140	LOC101743140	early growth response protein 3	1.70767	-1.42115	4.71859	0.0298383	0.37537
NM_001110537.1	100126559	Cyp6ab5	cytochrome P450	1.31851	1.92938	4.71835	0.0298423	0.37537
XM_004933495.4	101746879	LOC101746879	U6 snRNA-associated Sm-like protein LSm6	-1.32628	1.41825	4.71265	0.0299415	0.37537
XM_004932901.4,XM_021352395.2,XM_038014193.1,XM_038014194.1,XM_038014195.1,XR_005245241.1	101747010	LOC101747010	zinc finger homeobox protein 3	1.32265	2.02987	4.71259	0.0299426	0.37537
XM_004932150.4	101747007	LOC101747007	probable RNA-binding protein 19	-1.30059	2.57616	4.71024	0.0299834	0.37537
XM_038013048.1	105842326	LOC105842326	uncharacterized LOC105842326	1.92837	-1.68401	4.7033	0.0301047	0.37537
XM_004924218.4,XM_038019044.1	101739815	LOC101739815	uncharacterized LOC101739815	1.56243	-0.790327	4.6997	0.0301678	0.37537
XM_038012944.1,XM_038012945.1,XM_038012946.1	105842846	LOC105842846	bombyxin G-1-like	-1.28423	3.97753	4.69745	0.0302074	0.37537
XM_004926154.4	101746243	LOC101746243	protein KRI1 homolog	-1.29278	2.86457	4.68953	0.0303469	0.37537
XM_012691954.3	101742398	LOC101742398	uncharacterized LOC101742398	1.30991	1.947	4.68741	0.0303843	0.37537
XM_021347932.2	101735552	LOC101735552	monosaccharide-sensing protein 2	1.38093	-0.0984076	4.68366	0.0304507	0.37537
NM_001281894.1	101744278	DnaJ-17	dnaJ homolog subfamily C member 11-like	-1.30437	2.33007	4.6768	0.0305727	0.37537
NM_001046755.1	692912	LOC692912	triacylglycerol lipase	-1.27366	7.35645	4.67361	0.0306294	0.37537
XM_004931099.3	101746307	LOC101746307	proliferation-associated protein 2G4	-1.27333	7.33496	4.67221	0.0306545	0.37537
NM_001046756.1,XM_012690523.3,XM_012690524.3,XM_012690526.3,XM_012690527.2,XM_038014741.1,XM_038014742.1,XM_038014743.1,XM_038014744.1	692913	LOC692913	troponin T	1.27664	4.71053	4.67154	0.0306664	0.37537
NM_001172458.1	100359389	LOC100359389	adipose triglyceride lipase brummer	1.47107	-0.642102	4.6697	0.0306993	0.37537
XM_012697566.3	101747196	LOC101747196	facilitated trehalose transporter Tret1	-1.64274	-1.36798	4.66754	0.030738	0.37537
XM_038013157.1	101736743	LOC101736743	probable elongator complex protein 2	-1.28641	3.42038	4.66554	0.0307737	0.37537
XR_005246279.1	119630539	LOC119630539	uncharacterized LOC119630539	-1.44397	-0.493337	4.66442	0.0307939	0.37537
XM_004924864.4,XM_021347111.2	101739776	LOC101739776	irregular chiasm C-roughest protein	-1.28682	3.33726	4.66412	0.0307991	0.37537
XM_004932323.3,XM_004932324.3,XM_004932325.3,XM_004932326.3,XM_038011092.1	101741178	LOC101741178	uncharacterized LOC101741178	1.2711	7.51281	4.65723	0.030923	0.37537
XM_038019476.1	105841321	LOC105841321	uncharacterized LOC105841321	1.66435	-1.45558	4.65678	0.0309311	0.37537
NM_001309624.1	101736668	LOC101736668	transient receptor potential cation channel protein painless	1.37013	0.483477	4.65156	0.0310254	0.37537
XM_004928583.3	101742643	LOC101742643	protein obstructor-E	1.46055	-0.664204	4.64827	0.031085	0.37537
NM_001044179.1,XM_012696481.3,XM_012696482.3,XM_012696483.3	733078	Pabn1	polyadenylate binding protein 2	-1.27496	4.41222	4.64578	0.03113	0.37537
XM_004933513.4,XM_021352866.1,XM_021352867.2	101737467	LOC101737467	neuronal acetylcholine receptor subunit alpha-5	1.32607	1.37602	4.6378	0.031275	0.37537
NM_001047077.1,NM_001110346.1,XM_012689669.3,XM_021347410.2,XM_038017905.1,XM_038017906.1	733130	LOC733130	mitochondrial phosphoenolpyruvate carboxykinase	1.26773	9.5905	4.63724	0.0312853	0.37537
XM_004928496.2,XM_004928497.2,XM_012692538.2,XM_012692539.2	101742218	LOC101742218	protein arginine N-methyltransferase 5	-1.27787	3.69633	4.63703	0.0312892	0.37537
XM_004922704.4	101746691	LOC101746691	uncharacterized oxidoreductase MT0954	1.27255	4.65149	4.62673	0.0314775	0.37537
XM_038015022.1,XM_038015023.1,XM_038015024.1,XM_038015026.1	101743222	LOC101743222	fat-like cadherin-related tumor suppressor homolog	-1.33753	1.34991	4.62601	0.0314907	0.37537
NM_001044199.1	733089	LOC733089	eukaryotic translation initiation factor 3 subunit 1	-1.26662	5.4572	4.6065	0.031851	0.37537
XM_038013909.1,XM_038013910.1	101745977	LOC101745977	dynein intermediate chain 3, ciliary	1.62781	-0.885026	4.60553	0.0318691	0.37537
XM_038021671.1	119631194	LOC119631194	uncharacterized LOC119631194	1.62781	-1.59396	4.60553	0.0318691	0.37537
XM_038010630.1	119628452	LOC119628452	uncharacterized LOC119628452	1.2994	1.54518	4.59473	0.0320704	0.37537
XM_004924586.3	101741564	LOC101741564	uncharacterized LOC101741564	2.83273	-3.25588	4.59104	0.0321395	0.37537
XM_038019363.1	101745158	LOC101745158	glutamate receptor ionotropic, kainate 2-like	2.83273	-0.0306358	4.59104	0.0321395	0.37537
XR_002430766.2,XR_005245390.1	110385518	LOC110385518	uncharacterized LOC110385518	2.83273	-3.55496	4.59104	0.0321395	0.37537
XR_002431640.2	110386455	LOC110386455	uncharacterized LOC110386455	2.83273	-2.93228	4.59104	0.0321395	0.37537
XM_038015076.1	119629393	LOC119629393	uncharacterized LOC119629393	2.83273	-3.21122	4.59104	0.0321395	0.37537
XR_005245574.1	119629615	LOC119629615	uncharacterized LOC119629615	-1.69832	-1.62155	4.58831	0.0321907	0.37537
XM_021350004.2,XM_021350007.2,XM_038013901.1,XM_038013902.1	101736082	LOC101736082	mucin-12	1.83141	-2.1557	4.58725	0.0322107	0.37537
XM_021346198.2	101746697	LOC101746697	putative thiamine transporter SLC35F3	1.83141	-1.6976	4.58725	0.0322107	0.37537
XM_038016453.1	119629695	LOC119629695	uncharacterized LOC119629695	1.34661	0.721594	4.58153	0.0323184	0.37537
XM_004928970.3	101744663	LOC101744663	small nuclear ribonucleoprotein Sm D3	-1.26295	4.8183	4.56961	0.032544	0.37537
XM_038013309.1	101746362	LOC101746362	uncharacterized LOC101746362	1.26475	3.70596	4.56635	0.032606	0.37537
XM_012690759.3,XM_012690760.3,XM_038020955.1	101735602	LOC101735602	paired box protein Pax-5	1.59656	-1.25068	4.56242	0.0326808	0.37537
NM_001109929.1	100126172	nAChRa9	nicotinic acetylcholine receptor subunit alpha 9	1.2592	4.6631	4.55505	0.0328217	0.37537
XM_012696435.3,XM_012696436.3	101736907	LOC101736907	uncharacterized LOC101736907	-1.29788	1.73855	4.55306	0.03286	0.37537
XM_004922513.4	101738195	LOC101738195	zinc finger protein 660	1.3757	0.142517	4.55042	0.0329107	0.37537
XM_004929917.4,XM_012693617.3,XM_021350381.2,XM_038012528.1	101743848	LOC101743848	uncharacterized oxidoreductase YtbE	-1.26207	4.09936	4.54417	0.033031	0.37537
XM_004926464.2	101739823	LOC101739823	ruvB-like helicase 1	-1.27974	2.46594	4.54347	0.0330445	0.37537
NM_001043409.1	692418	Ai-b	testis-specific ATPase inhibitor-like protein	-4.85334	-4.2262	4.54187	0.0330754	0.37537
NM_001043483.1	692494	an-0921	juvenile hormone binding protein an-0921	-4.85334	-4.2262	4.54187	0.0330754	0.37537
NM_001043580.1	692598	LOC692598	seroin 1	-4.85334	-3.4833	4.54187	0.0330754	0.37537
NM_001043876.1	692762	Dfd	transcription factor deformed	-4.85334	-3.3365	4.54187	0.0330754	0.37537
NM_001046960.1	732962	LOC732962	antennal-enriched UDP-glycosyltransferase	-4.85334	-4.2262	4.54187	0.0330754	0.37537
NM_001046961.1	732963	LOC732963	alcohol dehydrogenase	-4.85334	-3.79068	4.54187	0.0330754	0.37537
NM_001098319.1	778494	Or-15	olfactory receptor 15	-4.85334	-4.2262	4.54187	0.0330754	0.37537
NM_001114869.1,XM_038017848.1,XM_038017849.1,XM_038017850.1	100141433	Cyp366a1	cytochrome P450 CYP366A1	-4.85334	-3.90624	4.54187	0.0330754	0.37537
NM_001128312.1	100144577	ae25	carboxylesterase CarE-9	-4.85334	-4.2262	4.54187	0.0330754	0.37537
XM_004932647.3	100272001	LOC100272001	serine protease inhibitor 27	-4.85334	-3.81376	4.54187	0.0330754	0.37537
NM_001146716.1,XM_012691987.3	100286762	Obp4	odorant-binding protein 4	-4.85334	-4.2262	4.54187	0.0330754	0.37537
NM_001166152.1	100307015	Galpha73b	G protein alpha subunit 73B-like protein	-4.85334	-3.72691	4.54187	0.0330754	0.37537
NM_001173168.1,XM_012697987.3,XM_021346311.2,XM_021346312.2	100379348	CPR131	cuticular protein RR-2 motif 131	-4.85334	-4.2262	4.54187	0.0330754	0.37537
NM_001173207.1	100379390	CPR84	cuticular protein RR-2 motif 84	-4.85334	-4.2262	4.54187	0.0330754	0.37537
NM_001173328.1	100379519	CPG2	cuticular protein glycine-rich 2	-4.85334	-4.00514	4.54187	0.0330754	0.37537
XM_021348838.2	101735384	LOC101735384	late histone H2B.L4	-4.85334	-3.49423	4.54187	0.0330754	0.37537
XM_021352586.2	101735575	LOC101735575	uncharacterized LOC101735575	-4.85334	-4.2262	4.54187	0.0330754	0.37537
XM_004929867.4	101735703	LOC101735703	multidrug resistance protein homolog 49	-4.85334	-3.09863	4.54187	0.0330754	0.37537
XM_038016336.1	101735928	LOC101735928	luciferin 4-monooxygenase	-4.85334	-3.64506	4.54187	0.0330754	0.37537
XM_012693474.3	101736287	LOC101736287	tissue factor pathway inhibitor-like	-4.85334	-4.00514	4.54187	0.0330754	0.37537
XR_005245916.1	101736329	LOC101736329	uncharacterized LOC101736329	-4.85334	-3.63384	4.54187	0.0330754	0.37537
XM_038013533.1	101736345	LOC101736345	esterase FE4-like	-4.85334	-3.9933	4.54187	0.0330754	0.37537
XM_038011225.1,XM_038011226.1	101736772	LOC101736772	uncharacterized LOC101736772	-4.85334	-3.9933	4.54187	0.0330754	0.37537
NM_001309588.1,XM_021347955.1,XR_002430497.2	101736846	LOC101736846	uncharacterized LOC101736846	-4.85334	-4.00514	4.54187	0.0330754	0.37537
XM_004933116.3,XM_038010816.1	101736996	LOC101736996	uncharacterized LOC101736996	-4.85334	-3.9933	4.54187	0.0330754	0.37537
XM_012689728.3	101737295	LOC101737295	putative inorganic phosphate cotransporter	-4.85334	-2.16375	4.54187	0.0330754	0.37537
XM_004921874.4	101737707	LOC101737707	chondroadherin	-4.85334	-4.2262	4.54187	0.0330754	0.37537
XM_004928220.4,XM_012692244.3	101737778	LOC101737778	homeobox protein vnd	-4.85334	-3.55658	4.54187	0.0330754	0.37537
XM_012693705.3	101737829	LOC101737829	uncharacterized LOC101737829	-4.85334	-4.1054	4.54187	0.0330754	0.37537
XM_038012937.1	101737888	LOC101737888	uncharacterized LOC101737888	-4.85334	-3.55103	4.54187	0.0330754	0.37537
XM_004924921.4	101737906	LOC101737906	uncharacterized LOC101737906	-4.85334	-3.07819	4.54187	0.0330754	0.37537
XM_004932709.4	101737928	LOC101737928	catalase	-4.85334	-3.61128	4.54187	0.0330754	0.37537
XM_004933748.3,XM_021353022.2,XM_021353023.2,XM_021353024.2,XM_038011655.1	101738371	LOC101738371	uncharacterized LOC101738371	-4.85334	-2.72181	4.54187	0.0330754	0.37537
XM_004924927.2	101738700	LOC101738700	uncharacterized LOC101738700	-4.85334	-4.2262	4.54187	0.0330754	0.37537
XM_038019547.1,XM_038019548.1	101738761	LOC101738761	lysosomal alpha-mannosidase	-4.85334	-4.2262	4.54187	0.0330754	0.37537
XM_038013555.1	101738777	LOC101738777	esterase FE4	-4.85334	-4.2262	4.54187	0.0330754	0.37537
XM_004925273.3	101738879	LOC101738879	uncharacterized LOC101738879	-4.85334	-4.2262	4.54187	0.0330754	0.37537
XR_005245339.1,XR_209786.3	101738937	LOC101738937	uncharacterized LOC101738937	-4.85334	-3.40821	4.54187	0.0330754	0.37537
XM_021347479.2	101739916	LOC101739916	lipase 1	-4.85334	-4.2262	4.54187	0.0330754	0.37537
XM_038014925.1	101740637	LOC101740637	organic cation transporter protein	-4.85334	-4.2262	4.54187	0.0330754	0.37537
XM_038020430.1	101740815	LOC101740815	IQ and AAA domain-containing protein 1-like	-4.85334	-4.2262	4.54187	0.0330754	0.37537
XM_004925420.4,XM_012689796.3	101740918	LOC101740918	uncharacterized LOC101740918	-4.85334	-3.61128	4.54187	0.0330754	0.37537
XM_004932012.3	101740944	LOC101740944	dynein regulatory complex subunit 2	-4.85334	-3.9933	4.54187	0.0330754	0.37537
XM_012692876.3,XM_021350012.2,XM_038021827.1	101741442	LOC101741442	tubulin glycylase 3A	-4.85334	-4.2262	4.54187	0.0330754	0.37537
XM_004927363.3,XM_038016206.1,XM_038016207.1,XM_038016209.1	101741530	LOC101741530	chorion class A protein L12-like	-4.85334	-4.2262	4.54187	0.0330754	0.37537
XM_038010776.1	101741569	LOC101741569	nephrin	-4.85334	-4.2262	4.54187	0.0330754	0.37537
XM_004928160.3	101741578	LOC101741578	uncharacterized LOC101741578	-4.85334	-4.2262	4.54187	0.0330754	0.37537
XM_004921756.4	101741650	LOC101741650	uncharacterized LOC101741650	-4.85334	-4.2262	4.54187	0.0330754	0.37537
XM_004922048.4,XM_021348807.2	101741999	LOC101741999	uncharacterized LOC101741999	-4.85334	-4.2262	4.54187	0.0330754	0.37537
XM_004927160.3	101742020	LOC101742020	protein Fer3	-4.85334	-4.2262	4.54187	0.0330754	0.37537
XM_004927368.2	101742258	LOC101742258	chorion class B protein M3A5	-4.85334	-4.2262	4.54187	0.0330754	0.37537
XM_004929910.3	101742700	LOC101742700	sodium/potassium/calcium exchanger 4	-4.85334	-3.53431	4.54187	0.0330754	0.37537
XM_012694947.3	101742752	LOC101742752	lipase member H-A	-4.85334	-3.47233	4.54187	0.0330754	0.37537
XM_004922893.4	101743526	LOC101743526	2-acylglycerol O-acyltransferase 2-A	-4.85334	-4.00514	4.54187	0.0330754	0.37537
XM_021351058.2	101743663	LOC101743663	NADH dehydrogenase [ubiquinone] iron-sulfur protein 5	-4.85334	-4.2262	4.54187	0.0330754	0.37537
XM_004921572.4	101743758	LOC101743758	CD63 antigen	-4.85334	-4.2262	4.54187	0.0330754	0.37537
XM_012694254.3	101743765	LOC101743765	uncharacterized LOC101743765	-4.85334	-3.81376	4.54187	0.0330754	0.37537
XM_021350870.2,XM_038011752.1,XM_038011753.1	101743946	LOC101743946	uncharacterized LOC101743946	-4.85334	-3.62259	4.54187	0.0330754	0.37537
XM_021347522.2	101744318	LOC101744318	juvenile hormone esterase	-4.85334	-3.81376	4.54187	0.0330754	0.37537
XM_021348635.2,XM_021348637.2,XM_038018981.1	101744556	LOC101744556	uncharacterized LOC101744556	-4.85334	-3.64506	4.54187	0.0330754	0.37537
XM_012690156.3,XM_038018783.1	101744934	LOC101744934	lachesin	-4.85334	-4.2262	4.54187	0.0330754	0.37537
XM_004930036.4	101745098	LOC101745098	protein app1	-4.85334	-4.00514	4.54187	0.0330754	0.37537
XM_021349568.2	101745769	LOC101745769	tubulin alpha chain	-4.85334	-3.81376	4.54187	0.0330754	0.37537
XM_004930959.4	101745777	LOC101745777	3,4-dihydroxyphenylacetaldehyde synthase	-4.85334	-4.1054	4.54187	0.0330754	0.37537
XM_004922825.3	101745801	LOC101745801	carbonic anhydrase 2	-4.85334	-4.00514	4.54187	0.0330754	0.37537
XM_004927752.4	101745823	LOC101745823	proton-coupled amino acid transporter-like protein pathetic	-4.85334	-4.2262	4.54187	0.0330754	0.37537
XM_012693598.3,XM_012693599.3,XM_021350419.2,XM_021350420.2,XM_021350421.2,XM_021350422.2,XM_021350423.2,XM_021350424.2,XM_021350425.2,XM_021350426.2,XM_021350427.2,XM_021350428.2,XM_038013273.1,XM_038013297.1	101746670	LOC101746670	myosin-9	-4.85334	-4.1114	4.54187	0.0330754	0.37537
XM_004932756.4	101746820	LOC101746820	enkurin	-4.85334	-3.9933	4.54187	0.0330754	0.37537
XM_004927760.4,XM_021349239.2	101747039	LOC101747039	mast cell protease 3	-4.85334	-4.00514	4.54187	0.0330754	0.37537
NR_107484.1	102464483	Mir3000	microRNA mir-3000	-4.85334	-4.1054	4.54187	0.0330754	0.37537
NR_107257.1	102466928	Mir79	microRNA mir-79	-4.85334	-3.81376	4.54187	0.0330754	0.37537
XM_021347497.2,XM_038015426.1,XM_038015427.1,XM_038015428.1	105841524	LOC105841524	uncharacterized LOC105841524	-4.85334	-3.46132	4.54187	0.0330754	0.37537
XR_001139907.2	105842166	LOC105842166	uncharacterized LOC105842166	-4.85334	-4.2262	4.54187	0.0330754	0.37537
XR_001139923.3	105842181	LOC105842181	uncharacterized LOC105842181	-4.85334	-3.27318	4.54187	0.0330754	0.37537
XM_038019194.1	105842302	LOC105842302	uncharacterized LOC105842302	-4.85334	-3.47233	4.54187	0.0330754	0.37537
XR_001140085.3	105842462	LOC105842462	uncharacterized LOC105842462	-4.85334	-3.9933	4.54187	0.0330754	0.37537
XR_001140150.3	105842559	LOC105842559	uncharacterized LOC105842559	-4.85334	-3.9933	4.54187	0.0330754	0.37537
XR_002430419.2	110385070	LOC110385070	uncharacterized LOC110385070	-4.85334	-4.2262	4.54187	0.0330754	0.37537
XR_005245705.1	110385137	LOC110385137	uncharacterized LOC110385137	-4.85334	-3.54547	4.54187	0.0330754	0.37537
XR_002430700.2	110385419	LOC110385419	uncharacterized LOC110385419	-4.85334	-4.2262	4.54187	0.0330754	0.37537
XM_021349285.2	110385575	LOC110385575	uncharacterized LOC110385575	-4.85334	-3.9933	4.54187	0.0330754	0.37537
XR_002431131.2	110385889	LOC110385889	uncharacterized LOC110385889	-4.85334	-3.46683	4.54187	0.0330754	0.37537
XM_038021215.1	119628384	LOC119628384	CLIP domain-containing serine protease 2-like	-4.85334	-4.2262	4.54187	0.0330754	0.37537
XM_038011027.1	119628521	LOC119628521	craniofacial development protein 2-like	-4.85334	-4.2262	4.54187	0.0330754	0.37537
XR_005244839.1	119628683	LOC119628683	U1 spliceosomal RNA	-4.85334	-4.00514	4.54187	0.0330754	0.37537
XR_005244874.1	119628713	LOC119628713	uncharacterized LOC119628713	-4.85334	-4.1054	4.54187	0.0330754	0.37537
XM_038013681.1	119629079	LOC119629079	uncharacterized LOC119629079	-4.85334	-2.99319	4.54187	0.0330754	0.37537
XR_005245243.1	119629175	LOC119629175	uncharacterized LOC119629175	-4.85334	-4.2262	4.54187	0.0330754	0.37537
XM_038014448.1	119629256	LOC119629256	uncharacterized LOC119629256	-4.85334	-4.2262	4.54187	0.0330754	0.37537
XM_038015095.1	119629399	LOC119629399	uncharacterized LOC119629399	-4.85334	-3.5399	4.54187	0.0330754	0.37537
XR_005245438.1	119629463	LOC119629463	uncharacterized LOC119629463	-4.85334	-3.54547	4.54187	0.0330754	0.37537
XM_038015396.1	119629484	LOC119629484	uncharacterized LOC119629484	-4.85334	-4.2262	4.54187	0.0330754	0.37537
XM_038015696.1	119629561	LOC119629561	nucleophosmin-like	-4.85334	-4.2262	4.54187	0.0330754	0.37537
XM_038016779.1	119629758	LOC119629758	uncharacterized LOC119629758	-4.85334	-2.68917	4.54187	0.0330754	0.37537
XM_038017806.1	119630005	LOC119630005	uncharacterized LOC119630005	-4.85334	-3.3365	4.54187	0.0330754	0.37537
XR_005245909.1	119630107	LOC119630107	uncharacterized LOC119630107	-4.85334	-3.42441	4.54187	0.0330754	0.37537
XM_038018920.1	119630229	LOC119630229	flocculation protein FLO11-like	-4.85334	-4.2262	4.54187	0.0330754	0.37537
XR_005246083.1	119630302	LOC119630302	uncharacterized LOC119630302	-4.85334	-4.2262	4.54187	0.0330754	0.37537
XM_038019592.1	119630370	LOC119630370	uncharacterized LOC119630370	-4.85334	-3.9933	4.54187	0.0330754	0.37537
XM_038019829.1	119630431	LOC119630431	uncharacterized LOC119630431	-4.85334	-3.9933	4.54187	0.0330754	0.37537
XR_005246302.1	119630551	LOC119630551	uncharacterized LOC119630551	-4.85334	-3.26789	4.54187	0.0330754	0.37537
XM_038020485.1,XM_038020486.1,XM_038020487.1	119630591	LOC119630591	uncharacterized LOC119630591	-4.85334	-3.90041	4.54187	0.0330754	0.37537
XM_038021301.1	119630799	LOC119630799	putative nuclease HARBI1	-4.85334	-4.2262	4.54187	0.0330754	0.37537
XM_038021348.1	119630822	LOC119630822	protein C1orf194 homolog	-4.85334	-4.2262	4.54187	0.0330754	0.37537
XM_038021352.1	119630825	LOC119630825	3-oxoacyl-[acyl-carrier-protein] reductase FabG-like	-4.85334	-4.2262	4.54187	0.0330754	0.37537
XM_038021416.1	119630872	LOC119630872	vegetative cell wall protein gp1-like	-4.85334	-4.1114	4.54187	0.0330754	0.37537
NM_001043398.1	692405	CPR95	cuticular protein RR-2 motif 95	-4.85334	-3.71555	4.54187	0.0330754	0.37537
NM_001047072.2	733125	LOC733125	serine protease 7	-4.85334	-3.80225	4.54187	0.0330754	0.37537
NM_001105230.1	100125607	nos-M	nanos-M	-4.85334	-3.80225	4.54187	0.0330754	0.37537
NM_001114990.1,XM_012694102.3,XM_038011367.1	100141442	GSTu1	glutathione S-transferase unclassified 1	-4.85334	-3.80225	4.54187	0.0330754	0.37537
XM_004928818.4	101735389	LOC101735389	apyrase	-4.85334	-3.80225	4.54187	0.0330754	0.37537
XM_012691736.3,XM_021349061.2	101736531	LOC101736531	TBC1 domain family member 19	-4.85334	-3.71555	4.54187	0.0330754	0.37537
XM_038013235.1,XM_038013236.1,XM_038013237.1,XM_038013238.1	101738626	LOC101738626	leucine-rich repeat-containing protein let-4	-4.85334	-3.80225	4.54187	0.0330754	0.37537
XM_004931662.4,XM_021351636.2	101740981	LOC101740981	malate dehydrogenase, mitochondrial	-4.85334	-3.80225	4.54187	0.0330754	0.37537
XR_209913.3	101744571	LOC101744571	uncharacterized LOC101744571	-4.85334	-3.34719	4.54187	0.0330754	0.37537
XM_004932361.4,XM_021352069.2	101746734	LOC101746734	uncharacterized LOC101746734	-4.85334	-3.80225	4.54187	0.0330754	0.37537
XR_005245719.1	119629836	LOC119629836	U6 spliceosomal RNA	-4.85334	-3.80225	4.54187	0.0330754	0.37537
XM_038018420.1	119630101	LOC119630101	uncharacterized LOC119630101	-4.85334	-3.34719	4.54187	0.0330754	0.37537
XM_038021485.1,XM_038021486.1	119630952	LOC119630952	phosphatidylinositol 4-phosphate 5-kinase type-1 beta-like	-4.85334	-3.34719	4.54187	0.0330754	0.37537
XM_038013069.1,XM_038013070.1,XM_038013071.1,XM_038013072.1,XM_038013073.1,XM_038013074.1	101738783	LOC101738783	protein GDAP2 homolog	1.25793	4.95199	4.53639	0.0331816	0.376312
XM_004933818.4,XM_038021535.1	101738420	LOC101738420	uncharacterized LOC101738420	1.31089	1.1826	4.53352	0.0332371	0.37668
NM_001043947.3,XM_012697424.2,XM_012697425.3,XM_012697426.2	692979	Tim10	mitochondrial intermembrane space translocase subunit Tim10	-1.25873	4.49127	4.53146	0.0332773	0.376872
XM_004929575.4	101746348	LOC101746348	U3 small nucleolar RNA-associated protein 15 homolog	-1.27053	2.80219	4.52833	0.0333382	0.377299
XM_021350126.2	101746256	LOC101746256	protein dachsous	1.39846	-0.289953	4.52252	0.0334516	0.378081
XM_021350835.2,XM_038011492.1,XM_038011493.1,XM_038011494.1,XM_038011495.1,XM_038011496.1	101735433	LOC101735433	uncharacterized LOC101735433	2.14067	-2.57711	4.51884	0.0335235	0.378081
XM_004922725.4	101738158	LOC101738158	coiled-coil domain-containing protein 63	2.14067	-2.89777	4.51884	0.0335235	0.378081
XM_004922109.4	101741373	LOC101741373	gelsolin, cytoplasmic	2.14067	-1.96089	4.51884	0.0335235	0.378081
XR_005245336.1,XR_005245337.1,XR_005245338.1	119629311	LOC119629311	uncharacterized LOC119629311	2.14067	-2.60666	4.51884	0.0335235	0.378081
XM_004932398.4,XM_012695704.3,XM_012695705.3,XM_012695706.3,XM_012695707.3,XM_038010861.1	101741547	LOC101741547	solute carrier organic anion transporter family member 74D	1.25117	7.19066	4.51443	0.03361	0.378794
XM_004923256.4,XM_038011921.1	101746090	LOC101746090	putative glutathione-specific gamma-glutamylcyclotransferase 2	1.25515	4.92018	4.50664	0.0337636	0.378905
XM_038014315.1	101742756	LOC101742756	cytochrome b-c1 complex subunit 1, mitochondrial-like	-1.78574	-1.71707	4.50459	0.0338039	0.378905
XR_002430857.2,XR_005245729.1	110385601	LOC110385601	uncharacterized LOC110385601	-1.78574	-1.7239	4.50459	0.0338039	0.378905
XR_005245256.1	119629207	LOC119629207	small nucleolar RNA SNORA57	-1.78574	-2.11912	4.50459	0.0338039	0.378905
XM_038015111.1	119629400	LOC119629400	uncharacterized LOC119629400	1.75732	-1.67027	4.50203	0.0338547	0.378905
XM_038011089.1	101741168	LOC101741168	general odorant-binding protein 83a-like	-2.32136	-3.23522	4.49977	0.0338994	0.378905
XM_004925227.4,XM_021347378.2	101742152	LOC101742152	cytoplasmic polyadenylation element-binding protein 1-A	-2.32136	-3.24559	4.49977	0.0338994	0.378905
XM_038014603.1	119629290	LOC119629290	juvenile hormone esterase-like	-2.32136	-2.65538	4.49977	0.0338994	0.378905
XM_038011240.1	105842200	LOC105842200	uncharacterized LOC105842200	-2.32136	-3.37042	4.49977	0.0338994	0.378905
XM_038013504.1	119629039	LOC119629039	lipase 3-like	-2.32136	-2.09524	4.49977	0.0338994	0.378905
XM_038017322.1	119629863	LOC119629863	NPC intracellular cholesterol transporter 1 homolog 1b-like	-2.32136	-3.37042	4.49977	0.0338994	0.378905
XM_038017429.1	119629901	LOC119629901	uncharacterized LOC119629901	-2.32136	-2.90628	4.49977	0.0338994	0.378905
XR_005246169.1,XR_005246170.1	101742349	LOC101742349	probable E3 ubiquitin-protein ligase RHY1A	1.38202	-0.174322	4.4895	0.0341036	0.380926
XM_004929583.3,XM_012693370.3,XM_012693371.2	101735428	LOC101735428	cyclic AMP-responsive element-binding protein 3-like protein 3-B	-1.24592	6.28196	4.47272	0.0344402	0.38442
XR_002431038.1	110385788	LOC110385788	uncharacterized LOC110385788	-1.85146	-2.05477	4.46608	0.0345743	0.385389
XM_038017025.1	110386302	LOC110386302	alpha-(1,3)-fucosyltransferase 7-like	-1.85146	-2.37457	4.46608	0.0345743	0.385389
NM_001043709.1,XM_012694441.3,XR_002431281.2,XR_002431282.2,XR_005246598.1,XR_005246599.1	692675	LOC692675	dopa decarboxylase	-1.24779	4.56193	4.45915	0.0347147	0.386688
XM_038020513.1,XM_038020514.1,XM_038020515.1	110385036	LOC110385036	angiomotin	1.31667	1.28399	4.45472	0.0348048	0.387427
XM_012691740.3,XR_001139769.3	101737496	LOC101737496	uncharacterized LOC101737496	1.50659	-1.19309	4.44287	0.0350473	0.38897
XR_001139881.3	105842106	LOC105842106	uncharacterized LOC105842106	1.50659	-1.06443	4.44287	0.0350473	0.38897
XM_012695865.3	101736691	LOC101736691	transcription factor collier	-1.94383	-2.2871	4.43764	0.0351548	0.38897
XM_012690704.3	101737725	LOC101737725	uncharacterized LOC101737725	-1.94383	-2.26065	4.43764	0.0351548	0.38897
XM_004922386.4,XM_004922387.4	101741195	LOC101741195	probable beta-hexosaminidase fdl	-1.94383	-2.23476	4.43764	0.0351548	0.38897
NR_107552.1	102464540	Mir3267a	microRNA mir-3267a	-1.94383	-1.75391	4.43764	0.0351548	0.38897
XM_021352752.2	110386456	LOC110386456	uncharacterized LOC110386456	-1.94383	-2.27884	4.43764	0.0351548	0.38897
XR_005246562.1	119631116	LOC119631116	uncharacterized LOC119631116	-1.94383	-2.19739	4.43764	0.0351548	0.38897
XM_038012052.1	101738062	LOC101738062	uncharacterized LOC101738062	1.6988	-1.88321	4.43745	0.0351587	0.38897
XR_005246356.1	119630639	LOC119630639	uncharacterized LOC119630639	-2.08357	-2.2921	4.43505	0.0352081	0.389252
XM_004932616.3	101736376	LOC101736376	protein takeout	1.24175	4.72996	4.42768	0.0353606	0.39051
XM_038019961.1	119630456	LOC119630456	uncharacterized LOC119630456	-1.25694	2.47159	4.42723	0.0353699	0.39051
XM_004930825.3	101738904	LOC101738904	protein arginine N-methyltransferase 3	-1.26235	2.28602	4.42258	0.0354663	0.391309
XM_038019989.1,XM_038019990.1,XM_038019991.1,XM_038019992.1,XM_038019993.1,XM_038019994.1	101746763	LOC101746763	extradiol ring-cleavage dioxygenase	1.39039	-0.396109	4.41327	0.0356604	0.393183
XM_012697547.3,XM_021353499.2,XM_038013141.1	101736789	LOC101736789	myelin transcription factor 1	1.2517	2.92857	4.40968	0.0357355	0.393744
XM_004928044.4	101742351	LOC101742351	heparan-alpha-glucosaminide N-acetyltransferase	1.47518	-0.585604	4.40305	0.0358746	0.395009
XM_038013166.1,XM_038013167.1	101737049	LOC101737049	ATP-binding cassette sub-family F member 3	-1.24343	3.67353	4.39034	0.0361432	0.397697
XM_038020112.1	119630503	LOC119630503	transcription factor hamlet-like	1.65136	-1.81108	4.38729	0.0362078	0.398139
XM_004927416.2,XM_038021692.1,XM_038021693.1,XM_038021694.1	101738711	LOC101738711	SET domain-containing protein SmydA-8	-1.24746	3.13856	4.37919	0.0363803	0.399766
NM_001110353.1,XM_012692249.3	100126553	serpin-6	serine protease inhibitor 6	1.25015	3.5489	4.36158	0.0367581	0.403644
XM_004927858.4	101736766	LOC101736766	intraflagellar transport protein 88 homolog	1.24804	2.91776	4.35992	0.036794	0.403766
XM_004932711.3,XM_021352211.1	101738187	LOC101738187	ionotropic receptor 25a	1.43835	-0.0233097	4.3579	0.0368378	0.403974
NM_001098337.1	778512	LOC778512	signal recognition particle receptor alpha subunit	-1.22877	6.16051	4.35319	0.0369397	0.404199
XM_012692014.3	101739602	LOC101739602	endothelin-converting enzyme 2	1.61212	-1.32581	4.34753	0.0370627	0.404199
XM_004924432.3	101742928	LOC101742928	probable G-protein coupled receptor Mth-like 2	1.22769	6.49297	4.34632	0.037089	0.404199
NM_001043410.1	692419	Or-1	olfactory receptor 1	1.96244	-3.10636	4.34436	0.0371317	0.404199
XM_004930909.3,XM_012694453.3	101738629	LOC101738629	T-box transcription factor TBX20	1.96244	-2.37341	4.34436	0.0371317	0.404199
XM_004927031.4	101741488	LOC101741488	protein bowel	1.96244	-2.89281	4.34436	0.0371317	0.404199
XM_012696335.3	101742131	LOC101742131	alpha-mannosidase 2	1.96244	-2.34089	4.34436	0.0371317	0.404199
XM_012695294.3	101743800	LOC101743800	protein lethal(3)malignant blood neoplasm 1	1.96244	-2.62483	4.34436	0.0371317	0.404199
XR_209847.4	101744849	LOC101744849	uncharacterized LOC101744849	1.96244	-2.07696	4.34436	0.0371317	0.404199
XR_005245679.1	119629776	LOC119629776	uncharacterized LOC119629776	1.96244	-2.47134	4.34436	0.0371317	0.404199
XM_038020441.1	119630576	LOC119630576	uncharacterized protein K02A2.6-like	1.96244	-2.43645	4.34436	0.0371317	0.404199
NM_001309623.1	101737435	LOC101737435	dnaJ homolog subfamily C member 3	-1.22742	6.01854	4.34088	0.0372076	0.404754
XM_004922868.2	101739671	LOC101739671	2-oxoisovalerate dehydrogenase subunit beta, mitochondrial	1.22541	6.33159	4.33261	0.037389	0.406455
XM_012694152.3	105842254	LOC105842254	piggyBac transposable element-derived protein 4-like	1.41004	-0.277081	4.32445	0.0375685	0.408099
XM_004925712.4,XM_004925713.4,XM_004925714.4,XM_004925715.4,XM_012690075.3,XM_021347732.2,XM_021347733.2	101741953	LOC101741953	tRNA pseudouridine synthase A	-1.23869	3.06572	4.32346	0.0375904	0.408099
XM_004932543.4	101743334	LOC101743334	inward rectifier potassium channel 2-like	1.57911	-1.53591	4.31547	0.0377673	0.408928
XM_021346454.2,XM_038011360.1	101745368	LOC101745368	EF-hand calcium-binding domain-containing protein 1	1.57911	-1.34294	4.31547	0.0377673	0.408928
XM_038014437.1	119629250	LOC119629250	uncharacterized LOC119629250	1.57911	-1.01079	4.31547	0.0377673	0.408928
XR_005246547.1	119631062	LOC119631062	uncharacterized LOC119631062	1.57911	-1.7526	4.31547	0.0377673	0.408928
XM_004931326.4	101738995	LOC101738995	D-erythronate dehydrogenase	-1.22107	7.09286	4.30721	0.037951	0.410505
XM_012688814.3	105841364	LOC105841364	uncharacterized LOC105841364	1.39454	-0.069072	4.30666	0.0379635	0.410505
XM_004932502.4	101737414	LOC101737414	dihydropyrimidine dehydrogenase [NADP(+)]	1.21753	9.66973	4.28779	0.038387	0.414809
XM_021352533.2,XM_038011146.1	101735848	LOC101735848	solute carrier family 35 member F6	-1.21873	6.3074	4.28151	0.038529	0.416067
XM_012693619.3	101740877	LOC101740877	uncharacterized LOC101740877	1.36402	-0.276718	4.2728	0.0387271	0.417929
NM_001046710.1	692865	LOC692865	CDC42 small effector 2-like protein	1.25666	2.59779	4.27031	0.0387839	0.418264
XM_004924063.3,XM_004924064.4,XM_038012370.1	101746557	LOC101746557	translocation protein SEC62	-1.2167	5.94448	4.26823	0.0388314	0.418499
XM_012694041.3,XM_038013424.1,XM_038013425.1,XM_038013426.1,XM_038013427.1,XM_038013428.1,XM_038013429.1	101741262	LOC101741262	partitioning defective 3 homolog	1.29531	1.18943	4.26621	0.0388776	0.418719
XM_004933402.4,XM_004933403.4	101740700	LOC101740700	threonine--tRNA ligase 1, cytoplasmic	-1.21633	5.5533	4.26136	0.0389887	0.41928
XM_038021528.1,XM_038021529.1,XM_038021530.1,XM_038021531.1,XM_038021532.1	119631013	LOC119631013	BAG family molecular chaperone regulator 2-like	1.24293	2.38837	4.25644	0.0391018	0.41928
XM_012691006.3,XM_012691008.3	101739025	LOC101739025	serine/threonine-protein kinase grp	-1.22219	3.775	4.2519	0.0392065	0.41928
XM_012694048.3,XM_038013389.1,XM_038013390.1,XM_038013391.1	101737217	LOC101737217	protein tiptop	1.28497	0.969373	4.25091	0.0392294	0.41928
XM_038015839.1,XM_038015840.1,XM_038015841.1	101741236	LOC101741236	multidrug resistance-associated protein 4	1.5054	-1.4349	4.2494	0.0392642	0.41928
XM_004926824.4	101742640	LOC101742640	lysosomal acid glucosylceramidase	1.21543	5.20806	4.24186	0.039439	0.41928
NM_001173326.1	100379517	CPG5	cuticular protein glycine-rich 5	1.84157	-2.27793	4.23561	0.0395844	0.41928
XR_005245996.1	119630211	LOC119630211	uncharacterized LOC119630211	1.84157	-2.36056	4.23561	0.0395844	0.41928
XM_004931852.3	101735667	LOC101735667	prisilkin-39	1.47018	-0.734233	4.221	0.0399265	0.41928
NM_001195455.1	100500752	TPT	triose-phosphate transporter-like protein	-1.22119	3.43172	4.21934	0.0399656	0.41928
XM_004931740.4	101740657	LOC101740657	EF-hand domain-containing protein D2 homolog	1.21686	3.57599	4.21068	0.0401703	0.41928
XR_002430555.2	110385254	LOC110385254	uncharacterized LOC110385254	1.45539	-1.19954	4.2098	0.0401911	0.41928
NM_001046694.1	692849	LOC692849	triacylglycerol lipase	4.63959	-4.33887	4.20429	0.0403218	0.41928
XM_004930676.4	101735617	LOC101735617	leucine-rich repeat-containing protein 34	4.63959	-4.33887	4.20429	0.0403218	0.41928
XM_021347905.2	101735964	LOC101735964	monosaccharide-sensing protein 1	4.63959	-3.31558	4.20429	0.0403218	0.41928
XM_004933066.4	101739515	LOC101739515	homeobox protein bagpipe	4.63959	-4.21424	4.20429	0.0403218	0.41928
XM_004921551.4	101740845	LOC101740845	esterase FE4	4.63959	-4.09363	4.20429	0.0403218	0.41928
XM_021352714.2	101741231	LOC101741231	chorion class B protein L11-like	4.63959	-3.8949	4.20429	0.0403218	0.41928
XM_004927901.4	101742940	LOC101742940	uncharacterized LOC101742940	4.63959	-4.20814	4.20429	0.0403218	0.41928
XM_038012014.1	101743375	LOC101743375	regucalcin	4.63959	-4.33887	4.20429	0.0403218	0.41928
XM_004929517.4	101743509	LOC101743509	uncharacterized LOC101743509	4.63959	-4.33887	4.20429	0.0403218	0.41928
XM_021347952.2	101744935	LOC101744935	cytochrome P450 4V2	4.63959	-3.22049	4.20429	0.0403218	0.41928
NR_107507.1	102464511	Mir3223	microRNA mir-3223	4.63959	-4.33887	4.20429	0.0403218	0.41928
NR_107453.1	102465927	Mir2780d	microRNA mir-2780d	4.63959	-4.33887	4.20429	0.0403218	0.41928
NR_107518.1	102466059	Mir3233	microRNA mir-3233	4.63959	-4.21424	4.20429	0.0403218	0.41928
XM_038012098.1,XM_038012099.1,XR_005244894.1	105842350	LOC105842350	uncharacterized LOC105842350	4.63959	-4.33887	4.20429	0.0403218	0.41928
XM_038014007.1	110385608	LOC110385608	uncharacterized LOC110385608	4.63959	-4.33887	4.20429	0.0403218	0.41928
XM_021347523.2,XM_021347524.2,XM_021347525.2	119628350	LOC119628350	uncharacterized LOC119628350	4.63959	-4.33887	4.20429	0.0403218	0.41928
XR_005244664.1	119628497	LOC119628497	uncharacterized LOC119628497	4.63959	-4.33887	4.20429	0.0403218	0.41928
XR_005245061.1	119628961	LOC119628961	U1 spliceosomal RNA	4.63959	-4.33887	4.20429	0.0403218	0.41928
XR_005245323.1	119629301	LOC119629301	uncharacterized LOC119629301	4.63959	-4.33887	4.20429	0.0403218	0.41928
XR_005245776.1	119629923	LOC119629923	U1 spliceosomal RNA	4.63959	-4.21424	4.20429	0.0403218	0.41928
XR_005245935.1	119630136	LOC119630136	5S ribosomal RNA	4.63959	-4.33887	4.20429	0.0403218	0.41928
XR_005246400.1	119630707	LOC119630707	U1 spliceosomal RNA	4.63959	-4.33887	4.20429	0.0403218	0.41928
XR_005246401.1	119630708	LOC119630708	U1 spliceosomal RNA	4.63959	-3.8949	4.20429	0.0403218	0.41928
XR_209995.4	101738721	LOC101738721	uncharacterized LOC101738721	4.63959	-3.32633	4.20429	0.0403218	0.41928
XM_004922370.4	101739153	LOC101739153	tetraspanin-1	4.63959	-3.13439	4.20429	0.0403218	0.41928
XM_004928848.4	101739547	LOC101739547	uncharacterized LOC101739547	4.63959	-3.69883	4.20429	0.0403218	0.41928
XM_004922376.4	101739945	LOC101739945	cytadherence high molecular weight protein 3	4.63959	-3.37062	4.20429	0.0403218	0.41928
XM_021350089.2	101740240	LOC101740240	cGMP-dependent 3',5'-cyclic phosphodiesterase	4.63959	-3.60606	4.20429	0.0403218	0.41928
XM_012689698.3	101740349	LOC101740349	transmembrane protease serine 11D	4.63959	-3.70455	4.20429	0.0403218	0.41928
XM_012691690.3	101741392	LOC101741392	lysosomal acid glucosylceramidase	4.63959	-3.88318	4.20429	0.0403218	0.41928
XM_004932332.4,XM_004932333.3	101742419	LOC101742419	apolipoprotein D	4.63959	-3.51237	4.20429	0.0403218	0.41928
XM_038018493.1	105841556	LOC105841556	uncharacterized LOC105841556	4.63959	-3.6931	4.20429	0.0403218	0.41928
XM_021347725.2	105841578	LOC105841578	uncharacterized LOC105841578	4.63959	-3.60606	4.20429	0.0403218	0.41928
XR_005245268.1	105842121	LOC105842121	uncharacterized LOC105842121	4.63959	-3.8773	4.20429	0.0403218	0.41928
XM_021352468.2,XM_038020609.1	105842535	LOC105842535	uncharacterized LOC105842535	4.63959	-4.09965	4.20429	0.0403218	0.41928
XR_002430774.1	110385524	LOC110385524	uncharacterized LOC110385524	4.63959	-3.88318	4.20429	0.0403218	0.41928
XR_002431375.2	110386142	LOC110386142	uncharacterized LOC110386142	4.63959	-3.61739	4.20429	0.0403218	0.41928
XR_002431540.2	110386333	LOC110386333	uncharacterized LOC110386333	4.63959	-4.09965	4.20429	0.0403218	0.41928
XR_005244844.1	119628696	LOC119628696	small nucleolar RNA snR61/Z1/Z11	4.63959	-4.09965	4.20429	0.0403218	0.41928
XM_038016589.1	119629723	LOC119629723	uncharacterized LOC119629723	4.63959	-4.08759	4.20429	0.0403218	0.41928
XR_005245779.1	119629930	LOC119629930	U2 spliceosomal RNA	4.63959	-4.09965	4.20429	0.0403218	0.41928
XM_038020357.1	119630553	LOC119630553	peroxisome biogenesis protein 6-like	4.63959	-3.88318	4.20429	0.0403218	0.41928
XM_038018443.1,XM_038018444.1,XM_038018445.1	101736317	LOC101736317	poly(U)-binding-splicing factor half pint	-1.22166	3.1792	4.20203	0.0403757	0.419572
XM_004933872.4,XM_021353089.2	101737178	LOC101737178	uncharacterized LOC101737178	1.24977	1.74732	4.19997	0.0404246	0.419812
NM_001195699.1,XM_012695740.3,XM_021352101.2,XM_038016627.1,XR_005245647.1	100500923	cry1	cryptochrome 1	-1.2384	2.0353	4.19867	0.0404558	0.419868
XM_004922097.4	101739625	LOC101739625	zinc finger protein ZPR1	-1.23567	1.81421	4.18217	0.0408514	0.423703
XM_038015181.1	101746904	LOC101746904	uncharacterized PE-PGRS family protein PE_PGRS54	1.40928	-0.781204	4.17792	0.040954	0.424496
NM_001111326.1	100127024	Rheb	ras-related GTP binding protein	1.75393	-1.81294	4.164	0.0412917	0.426637
XM_021350014.2,XM_021350015.2,XM_038010771.1,XM_038010772.1	101737591	LOC101737591	uncharacterized LOC101737591	1.75393	-1.73288	4.164	0.0412917	0.426637
XM_004931866.4,XM_021351807.2,XR_002431428.2	101737746	LOC101737746	pancreatic triacylglycerol lipase	1.75393	-2.21765	4.164	0.0412917	0.426637
XM_012693759.3	101739696	LOC101739696	uncharacterized LOC101739696	1.75393	-2.18524	4.164	0.0412917	0.426637
XM_021347834.2	110385151	LOC110385151	uncharacterized LOC110385151	1.75393	-2.0358	4.164	0.0412917	0.426637
NM_001046919.1	732919	LOC732919	mitochondrial single-stranded DNA-binding protein	-1.22983	1.95463	4.15961	0.041399	0.427429
XM_004932176.4,XM_012695481.3,XM_021351996.2	101738819	LOC101738819	glutathione hydrolase 1 proenzyme	1.37697	-0.458846	4.15871	0.0414209	0.427429
XM_012688571.3	105841316	LOC105841316	putative defense protein 3	1.2413	1.28444	4.15653	0.0414744	0.427709
NM_001043496.1	692508	Cb10	wing disc-specific protein	1.20438	3.90015	4.15291	0.041563	0.428352
NM_001256985.1	100862756	LOC100862756	TNFSF13	1.35844	-0.370508	4.14902	0.0416585	0.429064
NM_001046665.1	101746194	LOC101746194	glutathione S-transferase 1	-1.20509	3.98074	4.14736	0.0416995	0.429184
XM_004931013.4	101741592	LOC101741592	uncharacterized LOC101741592	1.35307	-0.25596	4.14641	0.0417229	0.429184
XR_001140267.3	105842875	LOC105842875	uncharacterized LOC105842875	1.32697	-0.104016	4.13506	0.0420037	0.431193
XM_038021645.1	119631156	LOC119631156	hornerin-like	1.32697	0.16426	4.13506	0.0420037	0.431193
XR_005246543.1	119631057	LOC119631057	5.8S ribosomal RNA	1.2113	2.74612	4.13437	0.0420207	0.431193
XM_021353556.2	101739719	LOC101739719	RRP15-like protein	-1.22143	2.33458	4.13422	0.0420243	0.431193
XR_005244627.1,XR_005244628.1	110386042	LOC110386042	uncharacterized LOC110386042	1.28638	0.414338	4.12233	0.0423208	0.432311
NM_001173157.1,XM_021350303.2	100379330	CPT1	cuticular protein tweedle motif 1	2.28304	-2.78789	4.12175	0.0423352	0.432311
XM_038015967.1	101738616	LOC101738616	uncharacterized LOC101738616	2.28304	-2.72544	4.12175	0.0423352	0.432311
XM_012693388.3	105842146	LOC105842146	probable serine/threonine-protein kinase DDB_G0282963	2.28304	-2.55821	4.12175	0.0423352	0.432311
XR_005245585.1	119629643	LOC119629643	U1 spliceosomal RNA	2.28304	-2.77834	4.12175	0.0423352	0.432311
XR_005244693.1	119628537	LOC119628537	uncharacterized LOC119628537	1.28297	1.06434	4.12156	0.04234	0.432311
NM_001098304.1	778479	LOC778479	eukaryotic initiation factor 4B protein	-1.19448	6.30621	4.12008	0.042377	0.432311
XM_038011482.1	101745001	LOC101745001	nucleoporin NDC1	-1.23414	1.72283	4.11911	0.0424013	0.432311
XR_005246619.1	101741357	LOC101741357	integrin beta pat-3	1.26682	0.641005	4.11863	0.0424135	0.432311
XM_012697266.3,XM_021353294.2	101746412	LOC101746412	uncharacterized LOC101746412	1.2142	2.34192	4.11809	0.0424269	0.432311
NM_001256987.1,XM_038015184.1	100862758	LOC100862758	TRAF3	1.22172	1.74142	4.11723	0.0424484	0.432311
NM_001047069.2	733122	LOC733122	eukaryotic translation initiation factor 3 subunit k	-1.19689	4.76151	4.11708	0.0424523	0.432311
NM_001279388.1	101740065	Hsp70-14	heat shock 70 kDa protein 14-like	-1.20204	3.5116	4.10701	0.0427058	0.434621
XM_038021654.1	119631168	LOC119631168	hornerin-like	-1.21725	2.76187	4.10555	0.0427427	0.434725
XM_004932042.4,XM_012695550.3	101745155	LOC101745155	acetyl-coenzyme A transporter 1	-1.23081	1.47458	4.09963	0.0428927	0.435977
NM_001043388.1,XM_012693664.1	692393	Ef-1d	elongation factor 1 delta	-1.19018	6.74799	4.0953	0.0430027	0.436822
XM_004925051.4	101735319	LOC101735319	T-complex protein 1 subunit eta	-1.19137	5.28639	4.08964	0.0431469	0.437746
XM_038011821.1	101744459	LOC101744459	synaptic vesicle 2-related protein	1.22255	1.40771	4.08387	0.0432945	0.437746
NM_001134916.1	100188970	Dohh	deoxyhypusine hydroxylase/monooxygenase	-1.19496	3.99927	4.08376	0.0432971	0.437746
NM_001114867.2,XM_021346753.2	100141431	ie1	integument esterase 1	1.2234	1.51642	4.08289	0.0433194	0.437746
NM_001145333.1,XM_038010802.1	100270786	LOC100270786	ubiquitin-activating enzyme E1-like protein	-1.19095	5.02999	4.08227	0.0433353	0.437746
NM_001110342.1	100126538	Aox1	aldehyde oxidase 1	1.63502	1.23549	4.08076	0.0433741	0.437746
NM_001171920.1	100329152	cce-3	carboxyl/cholinesterase 3	1.63502	-1.40229	4.08076	0.0433741	0.437746
XM_004926983.4	101746144	LOC101746144	sodium-dependent nutrient amino acid transporter 1	1.63502	-2.05094	4.08076	0.0433741	0.437746
XM_038013934.1	101740614	LOC101740614	glucose dehydrogenase [FAD, quinone]	-2.66219	-3.64618	4.07806	0.0434435	0.437746
XR_001140077.3,XR_005244935.1,XR_005244936.1,XR_005244937.1	105842446	LOC105842446	uncharacterized LOC105842446	-2.66219	-3.16049	4.07806	0.0434435	0.437746
XM_038018951.1	119630248	LOC119630248	serine/arginine repetitive matrix protein 1-like	-2.66219	-3.64618	4.07806	0.0434435	0.437746
XM_004928377.4	101737500	LOC101737500	G-protein coupled receptor moody	-2.66219	-3.34817	4.07806	0.0434435	0.437746
NR_107346.1	102466368	Mir2774a-3	microRNA mir-2774a-3	-2.66219	-3.56321	4.07806	0.0434435	0.437746
XM_012688857.3	101746379	LOC101746379	uncharacterized LOC101746379	1.21215	1.90691	4.06561	0.0437648	0.44071
XM_012691892.3,XM_012691893.3,XM_021349109.2,XM_021349110.2,XM_038014944.1	101740682	LOC101740682	CD151 antigen	-1.2325	1.44595	4.06069	0.0438925	0.441722
XM_012695708.3	105842466	LOC105842466	uncharacterized LOC105842466	1.19645	3.49843	4.05749	0.0439757	0.442021
XR_209626.2	101747021	LOC101747021	uncharacterized LOC101747021	1.19164	4.22041	4.05746	0.0439765	0.442021
XM_021350525.2	110385869	LOC110385869	uncharacterized LOC110385869	1.59277	-2.24712	4.05628	0.0440075	0.442059
NM_001043592.1	692611	bcpi	BCP inhibitor	1.18374	6.55149	4.05177	0.0441252	0.442968
XM_004933584.3	101739287	LOC101739287	divergent protein kinase domain 2A	1.25722	0.724569	4.04972	0.0441786	0.44323
XM_038021609.1	119631106	LOC119631106	filaggrin-like	-1.18582	5.33436	4.0452	0.0442972	0.444147
XM_012690619.3	101736000	LOC101736000	zinc finger protein OZF	1.26744	0.628686	4.04164	0.0443905	0.444352
XM_038014660.1,XM_038014661.1,XM_038014662.1,XM_038014663.1,XM_038014664.1,XM_038014665.1,XM_038014666.1,XM_038014667.1,XM_038014668.1,XM_038014669.1,XM_038014670.1,XM_038014671.1,XM_038014672.1,XM_038014673.1,XM_038014674.1,XM_038014675.1,XM_038014676.1,XM_038014677.1,XM_038014678.1,XM_038014679.1,XM_038014680.1,XM_038014681.1,XM_038014682.1,XM_038014683.1,XM_038014684.1,XM_038014685.1,XM_038014…	101735614	LOC101735614	Down syndrome cell adhesion molecule-like protein Dscam2	1.26878	0.546384	4.04065	0.0444168	0.444352
XM_038020086.1	119630498	LOC119630498	uncharacterized LOC119630498	-1.45089	-0.739784	4.03985	0.0444378	0.444352
XM_004932790.4	101739198	LOC101739198	ras-related and estrogen-regulated growth inhibitor	1.55793	-1.68398	4.0386	0.0444707	0.444352
XM_038015402.1	119629486	LOC119629486	uncharacterized LOC119629486	1.55793	-1.6874	4.0386	0.0444707	0.444352
XM_004928514.4	101744661	LOC101744661	carbohydrate sulfotransferase 4	-1.25198	0.937264	4.03819	0.0444816	0.444352
NM_001046691.1	692846	LOC692846	surfeit 4-like protein	-1.1816	6.48577	4.03587	0.0445428	0.444548
XM_038020271.1	119630545	LOC119630545	uncharacterized LOC119630545	1.19272	3.3807	4.03537	0.0445559	0.444548
NM_001043518.1	692531	Glpq	glycerophosphoryl diester phosphodiesterase	-1.21809	1.60919	4.03196	0.0446461	0.445174
XM_038020808.1,XM_038020809.1	101746623	LOC101746623	protein transport protein Sec24C	-1.18032	6.60466	4.02789	0.0447539	0.44539
NM_001046830.1,XM_012690982.3,XM_021348455.2,XM_038014272.1,XM_038014273.1,XM_038014274.1	692993	LOC692993	guanine nucleotide binding protein	1.28964	0.650887	4.02683	0.0447821	0.44539
XR_002430502.1	110385188	LOC110385188	uncharacterized LOC110385188	-1.86204	-2.24708	4.02495	0.044832	0.44539
XM_012696354.3	119628339	LOC119628339	uncharacterized LOC119628339	-1.86204	-2.43208	4.02495	0.044832	0.44539
NM_001044087.1,XM_021351462.2	693117	Dmc1	Dmc1 homolog	-1.86204	-2.04743	4.02495	0.044832	0.44539
XM_004928297.4	101736409	LOC101736409	uncharacterized LOC101736409	-1.86204	-2.09227	4.02495	0.044832	0.44539
NM_001279437.1	101747018	LOC101747018	low molecular mass 30 kDa lipoprotein 19G1-like	1.17914	7.89774	4.02177	0.0449165	0.445957
XM_004932550.3	101744769	LOC101744769	uncharacterized LOC101744769	1.50383	-1.5268	4.01645	0.0450585	0.446762
XM_038019792.1	119630419	LOC119630419	uncharacterized LOC119630419	1.50383	-0.996224	4.01645	0.0450585	0.446762
XR_005245318.1	119629294	LOC119629294	uncharacterized LOC119629294	1.3148	-0.387973	4.01414	0.0451202	0.446762
XM_004928544.4,XM_004928545.4	101736983	LOC101736983	zinc finger protein OZF	1.32228	-0.0111863	4.01114	0.0452006	0.446762
NM_001130895.1,NM_001130896.1,NM_001173409.1,XM_012692255.3,XM_012692256.3,XM_012692257.2,XM_012692258.3	100174841	CRF-DH	corticotropin-releasing factor-like diuretic hormone	1.48239	-1.51812	4.00973	0.0452384	0.446762
XM_038021204.1	101743809	LOC101743809	vanin-like protein 1	1.17696	6.86429	4.00751	0.0452979	0.446762
XM_038017370.1,XM_038017371.1	101746009	LOC101746009	mitochondrial tRNA-specific 2-thiouridylase 1	1.3354	0.501894	4.00665	0.0453211	0.446762
XM_004924281.3,XM_021346800.2,XM_038021202.1	101740361	LOC101740361	proclotting enzyme	1.3354	-0.486699	4.00665	0.0453211	0.446762
XM_004933011.3	101742567	LOC101742567	transmembrane protein 216	1.3354	-0.405403	4.00665	0.0453211	0.446762
XM_038019325.1	105842491	LOC105842491	uncharacterized LOC105842491	1.34039	-0.509009	4.0052	0.0453602	0.446762
XR_002430731.2	110385472	LOC110385472	uncharacterized LOC110385472	1.34039	-0.413182	4.0052	0.0453602	0.446762
XM_004930173.4	101739608	LOC101739608	1-acyl-sn-glycerol-3-phosphate acyltransferase alpha-like	1.34574	-0.892326	4.00379	0.0453981	0.446762
XM_004928899.2	101746529	LOC101746529	serine protease 42	1.34574	-0.520088	4.00379	0.0453981	0.446762
XR_005246494.1	119630934	LOC119630934	uncharacterized LOC119630934	1.35769	-0.522503	4.00117	0.0454687	0.446762
XM_004929833.4	101742897	LOC101742897	immunoglobulin domain-containing protein oig-4	1.43282	-1.21459	3.99945	0.045515	0.446762
XM_038017627.1,XM_038017628.1,XR_005245807.1,XR_005245808.1	101747117	LOC101747117	uncharacterized LOC101747117	1.43282	-0.760547	3.99945	0.045515	0.446762
XM_012694243.3,XM_012694244.3	101737078	LOC101737078	immunoglobulin superfamily DCC subclass member 3	1.37168	-0.538132	3.999	0.0455272	0.446762
XM_012692371.3,XM_021349475.2,XM_038016135.1,XM_038016136.1	105842002	LOC105842002	odorant receptor 4	1.41988	-0.993103	3.99813	0.0455508	0.446762
NM_001114876.1	692378	Kettin	kettin protein	1.38827	-0.442082	3.9976	0.0455651	0.446762
NM_001114933.1	100141452	Titin1	Titin-like protein	1.38827	-0.873579	3.9976	0.0455651	0.446762
XM_004927860.4,XM_038015041.1	101737111	LOC101737111	cysteine--tRNA ligase, cytoplasmic	-1.18227	4.06567	3.99725	0.0455745	0.446762
NM_001110534.1	100126548	Cyp6ae9	cytochrome P450 CYP6AE9	1.17685	5.23032	3.99305	0.0456884	0.447608
NM_001083610.1	100036579	Cyp9a20	cytochrome P450 9a20	1.17364	7.56342	3.98773	0.0458328	0.448753
XM_004932893.4	101745929	LOC101745929	eukaryotic translation initiation factor 3 subunit L	-1.17394	5.90031	3.97975	0.0460503	0.450611
XM_004929865.4	101735430	LOC101735430	multidrug resistance protein homolog 49	1.24811	1.26945	3.97701	0.0461253	0.451074
NM_001098293.1	778464	LOC778464	signal peptidase complex subunit 3	-1.17407	5.39402	3.9756	0.046164	0.451082
XM_004926494.4	101744753	LOC101744753	facilitated trehalose transporter Tret1	-1.26698	0.0316889	3.97496	0.0461816	0.451082
XM_004923749.4	101737807	LOC101737807	uncharacterized LOC101737807	1.17084	8.44249	3.9719	0.0462656	0.451631
XM_021347456.2,XM_038012466.1	101747029	LOC101747029	transforming growth factor beta-1-induced transcript 1 protein	1.18324	3.03273	3.96964	0.0463278	0.451967
XM_038011096.1,XM_038011097.1,XM_038011098.1,XM_038011099.1	119628535	LOC119628535	piggyBac transposable element-derived protein 4-like	-1.45529	-0.679141	3.96806	0.0463711	0.452119
NM_001098371.1,XM_038011362.1	100037444	LOC100037444	mitochondrial import inner membrane translocase	-1.17628	4.19488	3.96575	0.0464348	0.452468
XM_038014624.1	119629295	LOC119629295	uncharacterized LOC119629295	-1.985	-2.51567	3.9621	0.0465356	0.453179
NM_001098297.1,XM_021350317.1	778468	LOC778468	heat shock protein 1	1.18352	2.90844	3.95405	0.0467586	0.455078
XM_004924824.4,XM_012689275.3	101745517	LOC101745517	ribonuclease P protein subunit p25-like protein	-1.21675	1.222	3.94206	0.0470932	0.457729
XM_004930056.4	101735935	LOC101735935	zinc finger protein 280B	-2.19737	-3.07501	3.94126	0.0471155	0.457729
XM_038020225.1	119630540	LOC119630540	uncharacterized LOC119630540	-2.19737	-1.81485	3.94126	0.0471155	0.457729
XM_038018133.1	119630061	LOC119630061	uncharacterized LOC119630061	2.0165	-2.90348	3.92048	0.0477012	0.463143
XM_004928831.2	101737070	LOC101737070	transmembrane emp24 domain-containing protein 2	-1.16392	5.88938	3.91544	0.0478445	0.464173
XM_038015815.1,XM_038015816.1,XM_038015817.1	101745387	LOC101745387	protein crumbs	1.18315	2.25413	3.91474	0.0478643	0.464173
NM_001047004.1	733009	LOC733009	ARP6 actin-related protein 6-like protein	-1.20502	1.45574	3.91001	0.0479992	0.465203
XM_004924037.4	101741423	LOC101741423	protein arginine N-methyltransferase 1	-1.16363	5.1227	3.90431	0.0481625	0.466508
XM_004922355.4	101737237	LOC101737237	28S ribosomal protein S17, mitochondrial	-1.17451	3.05938	3.89895	0.0483163	0.467512
XM_004929159.4	101743411	LOC101743411	manganese-transporting ATPase 13A1	-1.1636	4.90764	3.89869	0.0483237	0.467512
XM_004928854.4	101740418	LOC101740418	uncharacterized LOC101740418	1.17445	3.54385	3.89555	0.0484141	0.468108
XM_004923165.4,XM_012697572.3,XM_021353474.2,XM_021353475.2,XM_021353476.2,XM_038013403.1	101741704	LOC101741704	transcription factor Sp9	-1.46039	-1.29788	3.88914	0.0485994	0.46962
XM_004933472.4,XM_012696647.3,XM_021352832.2	101743147	LOC101743147	uncharacterized LOC101743147	1.30095	0.0816112	3.88056	0.0488483	0.471746
XM_038017397.1	101738746	LOC101738746	xanthine dehydrogenase/oxidase	1.30439	-0.313354	3.87541	0.0489983	0.472711
NM_001043937.2,XM_012688417.1,XM_012688418.2,XM_012688420.1,XM_012688421.2,XM_021346437.2,XM_021346438.1	692924	AK	arginine kinase	1.16555	3.41914	3.87513	0.0490064	0.472711
XM_004931466.4	101743899	LOC101743899	ubiquitin carboxyl-terminal hydrolase 36	-1.17084	3.09062	3.87289	0.049072	0.473063
XM_004922590.4,XM_012696361.3,XM_038015339.1	101739571	LOC101739571	uncharacterized LOC101739571	1.20765	1.195	3.86503	0.0493024	0.475003
NM_001173139.1,XM_012689328.3,XM_012689329.2	100379187	COPB2	coatomer protein complex subunit beta 2	-1.15366	6.32213	3.84976	0.049753	0.478853
XM_004932346.4,XM_021352031.2	101744530	LOC101744530	probable peroxisomal acyl-coenzyme A oxidase 1	1.16353	3.82757	3.8495	0.0497609	0.478853
XM_004923218.4	101740356	LOC101740356	uncharacterized LOC101740356	1.15819	4.15027	3.84822	0.0497988	0.478934
XM_038020423.1	105841326	LOC105841326	uncharacterized LOC105841326	-1.19157	1.6923	3.84609	0.0498621	0.47926
XM_004923951.3	101740224	LOC101740224	cytochrome b5-related protein	-1.15147	8.14136	3.84434	0.0499142	0.479477
NM_001257039.1	100862817	UGT42A1	UDP-glycosyltransferase UGT42A1	-1.66099	-2.37939	3.84149	0.049999	0.479725
XR_005246172.1	119630414	LOC119630414	uncharacterized LOC119630414	-1.66099	-2.22517	3.84149	0.049999	0.479725
XR_005245173.1	119629089	LOC119629089	uncharacterized LOC119629089	1.2101	0.893272	3.82634	0.0504529	0.483794
NM_001123334.1	100037435	LOC100037435	odorant receptor 12	1.85651	-2.87905	3.8206	0.0506262	0.484029
XR_005244704.1	119628547	LOC119628547	uncharacterized LOC119628547	1.85651	-1.86441	3.8206	0.0506262	0.484029
XM_038013046.1	119628933	LOC119628933	uncharacterized LOC119628933	1.85651	-2.56423	3.8206	0.0506262	0.484029
NM_001043597.1	692615	CSP5	chemosensory protein 5	1.85651	-2.01085	3.8206	0.0506262	0.484029
XM_038015196.1	119629453	LOC119629453	uncharacterized LOC119629453	1.85651	-2.13696	3.8206	0.0506262	0.484029
XM_038011216.1	119628550	LOC119628550	uncharacterized protein K02A2.6-like	1.21079	1.39741	3.81571	0.0507742	0.484927
XM_004932147.4,XM_021351943.2,XM_038012298.1	101746353	LOC101746353	uncharacterized LOC101746353	1.15063	5.27602	3.81552	0.0507797	0.484927
XM_004925977.4,XM_021347890.2	101738973	LOC101738973	uridine 5'-monophosphate synthase	1.35665	-1.04191	3.8112	0.050911	0.485895
XM_038020857.1	101746803	LOC101746803	histone lysine demethylase PHF8	1.22903	0.876776	3.80911	0.0509745	0.486216
XM_012688981.3	101743633	LOC101743633	probable ATP-dependent RNA helicase spindle-E	-1.1713	2.29633	3.80592	0.0510718	0.486858
XR_002431571.2	105842528	LOC105842528	uncharacterized LOC105842528	-1.46638	-1.27209	3.80197	0.0511925	0.487723
XM_004924796.4,XM_004924799.4,XM_004924800.3	101741291	LOC101741291	uncharacterized LOC101741291	-1.14996	4.08889	3.79357	0.0514498	0.489888
XM_038018934.1	101745057	LOC101745057	uncharacterized LOC101745057	1.14626	4.92037	3.78878	0.0515971	0.491003
XM_004928647.4,XM_038015948.1	101739462	LOC101739462	uncharacterized LOC101739462	-1.15557	3.07152	3.78128	0.0518291	0.492922
XM_038012525.1	101735455	LOC101735455	GTP-binding protein 128up	-1.14798	3.88688	3.77108	0.0521461	0.495647
XM_038013412.1	119628396	LOC119628396	esterase FE4-like	-1.41979	-1.17232	3.76812	0.0522383	0.496121
XM_012697488.3	101744111	LOC101744111	uncharacterized LOC101744111	1.15082	3.32814	3.76674	0.0522813	0.496121
NM_001110294.1,XM_038019119.1	692883	LOC692883	uncharacterized LOC692883	-1.15529	2.96372	3.76655	0.0522875	0.496121
XM_004927775.4	101737205	LOC101737205	2-oxo-4-hydroxy-4-carboxy-5-ureidoimidazoline decarboxylase	-1.14724	3.95264	3.76216	0.0524249	0.497134
NM_001281893.1,XM_012697422.3,XM_012697423.3	101739156	LOC101739156	neutral alpha-glucosidase AB-like	-1.13888	7.42981	3.76094	0.052463	0.497206
XM_004931411.4	101736684	LOC101736684	multifunctional methyltransferase subunit TRM112-like protein	-1.15617	2.79342	3.75975	0.0525003	0.49727
XM_004930216.4,XM_012693873.3	101746399	LOC101746399	protein rolling stone	1.27668	-0.143626	3.75859	0.0525367	0.497325
XM_012690409.3,XM_012690411.3,XM_012690412.3,XM_021348030.2,XM_038010929.1,XM_038010930.1,XM_038010931.1,XM_038010932.1	101745080	LOC101745080	uncharacterized LOC101745080	1.14187	4.95431	3.75652	0.052602	0.497654
XR_005246341.1	119630627	LOC119630627	uncharacterized LOC119630627	1.23672	0.351799	3.75354	0.0526959	0.498252
XM_012693411.3,XM_021350216.1	101745578	LOC101745578	tumor necrosis factor, alpha-induced protein 8-like protein 2 A	1.18462	1.16032	3.75204	0.052743	0.498407
NM_001046908.1	732907	LOC732907	WD repeat domain 61	-1.15606	2.5011	3.74901	0.0528388	0.499023
XM_038021684.1	119631198	LOC119631198	uncharacterized LOC119631198	-1.38453	-0.66935	3.74526	0.0529576	0.499836
XM_004932548.4	101744482	LOC101744482	uncharacterized LOC101744482	1.45512	-1.17317	3.74435	0.0529863	0.499836
XM_012694670.2	101736632	LOC101736632	uncharacterized LOC101736632	1.67205	-1.79837	3.74158	0.0530744	0.500086
NM_001246207.1,XM_021352271.2,XM_038013163.1,XM_038013187.1	100616528	nwk	nervous wreck	1.67205	-2.4153	3.74158	0.0530744	0.500086
XM_021350546.2	101744237	LOC101744237	atlastin	-1.26313	-0.651438	3.73785	0.0531928	0.500911
XM_004927686.3	101736274	LOC101736274	calnexin	-1.13624	5.74906	3.73238	0.0533673	0.501302
XM_038012195.1	119628752	LOC119628752	uncharacterized LOC119628752	-1.7081	-1.9086	3.73167	0.05339	0.501302
NM_001046775.1	692933	LOC692933	diphthamide synthesis protein	-1.15741	2.08449	3.73063	0.0534233	0.501302
XM_012695645.3	105842458	LOC105842458	uncharacterized LOC105842458	1.61383	-2.06652	3.72903	0.0534746	0.501302
XM_004925573.4,XM_021347626.2	101742589	LOC101742589	serine protease snake	1.19158	0.903983	3.72866	0.0534863	0.501302
XM_012692712.3	105842054	LOC105842054	glucose dehydrogenase [FAD, quinone]	1.5317	-1.76204	3.72614	0.0535671	0.501302
XR_209683.3	101737014	LOC101737014	uncharacterized LOC101737014	1.5683	-1.84319	3.72499	0.0536041	0.501302
NM_001145325.1,NM_001173332.1	100270770	LOC100270770	GTP cyclohydrolase I	-1.13702	4.65223	3.72499	0.0536041	0.501302
XM_004932083.2,XM_004932084.4,XM_004932085.2,XM_012695473.1	101738501	LOC101738501	calcium-binding protein E63-1	-1.15963	2.51618	3.72393	0.053638	0.501302
NM_001309593.1	101739675	LOC101739675	microvitellogenin-like	2.61457	-3.54485	3.71828	0.0538199	0.501302
XM_004929174.4	101745576	LOC101745576	prostatic acid phosphatase	2.61457	-3.40225	3.71828	0.0538199	0.501302
NR_107542.1	102464534	Mir3257	microRNA mir-3257	2.61457	-3.70915	3.71828	0.0538199	0.501302
XR_005245782.1	119629933	LOC119629933	U2 spliceosomal RNA	2.61457	-3.71484	3.71828	0.0538199	0.501302
XR_005245805.1	119629959	LOC119629959	uncharacterized LOC119629959	2.61457	-3.28328	3.71828	0.0538199	0.501302
XM_038019883.1	119630439	LOC119630439	uncharacterized LOC119630439	2.61457	-3.27272	3.71828	0.0538199	0.501302
XM_038020426.1	119630570	LOC119630570	serine/arginine repetitive matrix protein 1-like	2.61457	-3.79571	3.71828	0.0538199	0.501302
XR_005246421.1	119630744	LOC119630744	uncharacterized LOC119630744	2.61457	-3.26213	3.71828	0.0538199	0.501302
NM_001043390.1	692395	CPR103	cuticular protein RR-2 motif 103	2.61457	-3.08806	3.71828	0.0538199	0.501302
XR_005245249.1	119629191	LOC119629191	U1 spliceosomal RNA	2.61457	-3.3199	3.71828	0.0538199	0.501302
NM_001098331.1,XM_012695414.2,XM_012695415.3	778506	LOC778506	uncharacterized LOC778506	1.13379	5.4728	3.71367	0.0539686	0.502197
XM_004928163.3	101741964	LOC101741964	RNA-binding protein EWS	-1.20726	0.915291	3.71339	0.0539778	0.502197
XM_012690787.3,XM_021348319.2,XM_021348320.2	101742683	LOC101742683	pyridoxal-dependent decarboxylase domain-containing protein 1	-1.15049	2.51197	3.70981	0.0540935	0.502986
XR_005246212.1	119630479	LOC119630479	uncharacterized LOC119630479	-1.13476	4.39498	3.70749	0.0541688	0.503232
XM_012691344.3	101746147	LOC101746147	meteorin-like protein	1.21823	0.299949	3.70602	0.0542166	0.503232
NM_001043396.1	692403	ChiR1	chitinase-related protein 1	-1.1793	1.35499	3.70574	0.0542255	0.503232
XM_012695762.3	101746496	LOC101746496	probable RNA-binding protein 46	-1.47353	-1.36706	3.70518	0.0542437	0.503232
XM_038017339.1	101739690	LOC101739690	4-coumarate--CoA ligase 2	1.15606	2.29153	3.70396	0.0542834	0.503257
XM_004925737.4	101745424	LOC101745424	nicotinamidase	-1.30113	-0.579499	3.7031	0.0543116	0.503257
XM_038021800.1,XR_005246611.1	119631223	LOC119631223	uncharacterized LOC119631223	1.29522	-0.595886	3.7019	0.0543506	0.503257
XM_038012323.1,XM_038012324.1	101741996	LOC101741996	unconventional myosin ID	1.2444	0.279086	3.7013	0.0543702	0.503257
XM_012695072.3	101745152	LOC101745152	ethanolamine-phosphate cytidylyltransferase	-1.13575	3.90962	3.69847	0.0544623	0.503823
XM_004929789.3,XM_004929790.3	101736897	LOC101736897	failed axon connections	1.1767	1.23826	3.69066	0.054718	0.505782
XM_012688468.3	101743922	LOC101743922	gamma-1-syntrophin	-1.15858	1.98162	3.6901	0.0547363	0.505782
XM_004928502.3	101743034	LOC101743034	sarcosine dehydrogenase, mitochondrial	1.12669	9.16192	3.68619	0.0548648	0.506681
XM_038018089.1	101736096	LOC101736096	solute carrier family 2, facilitated glucose transporter member 6	-1.42206	-1.57678	3.67761	0.0551478	0.508717
XR_005245160.1	119629053	LOC119629053	uncharacterized LOC119629053	-1.42206	-0.908964	3.67761	0.0551478	0.508717
XM_004928528.4	101746856	LOC101746856	ATP-binding cassette sub-family F member 1	-1.12666	6.01436	3.67494	0.0552362	0.509244
XM_004929559.4,XM_021350227.2	101743893	LOC101743893	uncharacterized LOC101743893	1.13628	3.17247	3.66617	0.0555276	0.511229
XM_021348306.2	101745526	LOC101745526	hepatocyte nuclear factor 6	-1.17397	1.30002	3.66583	0.055539	0.511229
XM_004925667.4	101746618	LOC101746618	retinol dehydrogenase 13	-1.1458	2.44676	3.66563	0.0555458	0.511229
XM_004930573.4,XM_038011497.1	101737220	LOC101737220	roundabout homolog 2	1.25177	0.481165	3.65396	0.055936	0.514529
XM_012692653.3,XM_038016551.1	101746346	LOC101746346	phospholipase A2	1.2221	0.295563	3.65256	0.055983	0.51467
NM_001257051.1	100862830	UGT39B1	UDP-glycosyltransferase UGT39B1	-1.12874	4.12577	3.6498	0.056076	0.515234
XM_038010577.1	119628446	LOC119628446	uncharacterized LOC119628446	-1.33146	-0.959956	3.64492	0.0562404	0.516314
XM_004927332.4,XM_038017763.1	101737021	LOC101737021	uroporphyrinogen-III synthase	1.1691	1.13374	3.6435	0.0562886	0.516314
XM_012693623.3	101743556	LOC101743556	collagen alpha-2(I) chain	-1.12008	9.23423	3.64349	0.0562888	0.516314
XM_004932422.4	101738768	LOC101738768	targeting protein for Xklp2	-1.56757	-1.50931	3.63918	0.0564349	0.517362
XM_004931948.3	101737035	LOC101737035	uncharacterized LOC101737035	-1.12759	3.77939	3.63679	0.0565159	0.517813
NM_001164476.1,XM_038013109.1,XM_038013110.1,XM_038013111.1,XM_038013112.1,XM_038013113.1	100302733	LOC100302733	sarco/endoplasmic reticulum calcium ATPase	-1.11941	6.1507	3.62894	0.0567829	0.519967
XM_038017819.1	119630013	LOC119630013	uncharacterized LOC119630013	1.32432	-0.930835	3.6253	0.0569073	0.520807
XM_004925763.4	101737816	LOC101737816	phospholipase A2 group XV	1.11957	5.66961	3.62377	0.0569597	0.520807
XM_004927334.4	101737303	LOC101737303	dolichyl-diphosphooligosaccharide--protein glycosyltransferase subunit DAD1	-1.12578	3.67598	3.62344	0.0569708	0.520807
NM_001172721.1,XM_038020527.1,XM_038020528.1,XM_038020529.1	100379186	COPA	coatomer protein complex subunit alpha	-1.11786	6.12587	3.61891	0.0571262	0.521934
NM_001098301.2,NM_001173352.1,NM_001173353.1,XM_012691996.3,XM_012691997.3,XM_012691998.3,XM_012691999.3,XM_012692000.3,XM_021349261.2,XM_021349262.1,XM_021349263.2,XM_021349264.2,XM_021349265.2,XM_038017098.1	778476	Mf	myofilin	1.12942	2.81244	3.61344	0.0573145	0.523359
XR_001139595.3	101740184	LOC101740184	uncharacterized LOC101740184	-1.77533	-2.22408	3.61251	0.0573465	0.523359
XM_004921805.4	101736605	LOC101736605	39S ribosomal protein L11, mitochondrial	-1.14729	1.87988	3.61121	0.0573912	0.523474
NM_001134721.1	100188939	LOC100188939	dolichyl-diphosphooligosaccharide--protein glycosyltransferase subunit 4	-1.11955	4.58756	3.60826	0.0574931	0.524109
XM_038021616.1	119631114	LOC119631114	uncharacterized PE-PGRS family protein PE_PGRS54-like	-1.21511	1.04534	3.60584	0.057577	0.524506
XM_038012643.1	119628847	LOC119628847	methylated-DNA--protein-cysteine methyltransferase	1.22568	0.244503	3.60514	0.0576011	0.524506
XM_004926481.3	101742886	LOC101742886	splicing factor U2af 38 kDa subunit	-1.13559	2.36388	3.60376	0.0576492	0.524649
XM_038011048.1	101735340	LOC101735340	membrane-bound transcription factor site-1 protease	-1.18208	0.649836	3.60234	0.0576984	0.524804
XM_004923598.4	101737096	LOC101737096	probable ATP-dependent RNA helicase DDX47	-1.12077	3.99519	3.60069	0.0577557	0.525031
NM_001309596.1,XM_021352274.2	101744290	LOC101744290	transient receptor potential cation channel subfamily A member 1	1.15079	3.96446	3.59691	0.057887	0.525895
XM_021348855.2	101741576	LOC101741576	acyl-CoA:lysophosphatidylglycerol acyltransferase 1	-1.16826	1.27294	3.5961	0.0579154	0.525895
NM_001047055.2,XM_012695963.3,XM_012695964.3,XM_012695967.3,XM_021352276.2,XM_021352277.2,XM_038018105.1,XM_038018190.1,XM_038018283.1	733108	LOC733108	peptidylprolyl isomerase	-1.12853	2.80768	3.58803	0.058197	0.528158
XM_004924115.4	101745126	LOC101745126	regulator of MON1-CCZ1 complex	1.12475	3.14724	3.5839	0.0583419	0.529177
XM_004927088.4,XM_004927089.4,XM_038019310.1	101739963	LOC101739963	protein takeout	1.14196	2.16734	3.57712	0.0585807	0.530905
XM_004924121.4	101745950	LOC101745950	ribosomal RNA-processing protein 7 homolog A	-1.14885	1.75171	3.57664	0.0585977	0.530905
XR_001140320.2,XR_005246428.1,XR_005246429.1	101745123	LOC101745123	uncharacterized LOC101745123	1.22829	-0.216997	3.5718	0.0587684	0.532155
XM_038018192.1,XM_038018193.1	101741326	LOC101741326	influenza virus NS1A-binding protein homolog	-1.18178	0.583851	3.56629	0.0589641	0.53363
XM_038013304.1	119629001	LOC119629001	uncharacterized LOC119629001	1.35509	-0.944303	3.55808	0.0592562	0.535975
NM_001046904.1	732903	LOC732903	RAN binding protein	-1.11871	3.14879	3.55638	0.0593169	0.536226
XM_004922141.4,XM_004922142.4,XM_012692747.3,XM_038013724.1	101746131	LOC101746131	multiple coagulation factor deficiency protein 2 homolog	-1.10803	5.73611	3.55396	0.0594035	0.53671
NM_001046723.1	692878	ERD2	KDEL endoplasmic reticulum protein retention receptor 2	-1.10705	6.10176	3.55172	0.0594837	0.536843
XM_021352801.2	105842600	LOC105842600	uncharacterized LOC105842600	1.26929	-0.215307	3.5515	0.0594918	0.536843
NM_001046817.1	692980	LOC692980	translin	-1.11785	3.19118	3.55079	0.0595172	0.536843
XM_004930311.4	101741879	LOC101741879	transmembrane protein 201 homolog	-1.1236	2.68798	3.54922	0.0595736	0.537054
NM_001113266.1,XM_021348206.2,XM_021348207.2	100134920	Hmga	high mobility group protein A	1.12933	2.21595	3.54233	0.0598213	0.538833
XM_038016518.1,XM_038016519.1,XM_038016520.1,XM_038016521.1,XM_038016522.1,XM_038016523.1,XM_038016524.1	101744804	LOC101744804	uncharacterized LOC101744804	1.12047	2.32203	3.54189	0.0598372	0.538833
XM_038011329.1,XM_038011330.1,XM_038011331.1,XM_038011332.1,XM_038011333.1,XM_038011334.1,XR_005244743.1	105841815	LOC105841815	zwei Ig domain protein zig-8	1.36517	-1.21967	3.53869	0.0599528	0.539575
NM_001044127.1	733025	LOC733025	sorbitol dehydrogenase	1.10269	9.32259	3.53456	0.0601023	0.540431
XM_004931767.4	101744865	LOC101744865	DNA-directed RNA polymerase, mitochondrial	-1.14985	1.28738	3.53423	0.0601144	0.540431
XM_004933480.4,XM_021352831.2	101744771	LOC101744771	uncharacterized LOC101744771	-1.10315	6.462	3.53013	0.0602629	0.541403
XM_004929114.4	101736940	LOC101736940	Krueppel-like factor 10	1.12035	2.75787	3.52875	0.0603133	0.541403
XM_038010644.1,XM_038010645.1	101743558	LOC101743558	protein FAN	1.13296	1.83917	3.52557	0.0604291	0.541403
XM_004930817.4,XM_004930818.4	101737876	LOC101737876	splicing regulatory glutamine/lysine-rich protein 1	-1.14581	1.37039	3.52407	0.0604837	0.541403
XM_012689691.3	101743023	LOC101743023	uncharacterized LOC101743023	1.13877	1.50481	3.52303	0.0605218	0.541403
XM_038011273.1,XM_038011274.1,XM_038011275.1,XM_038011276.1,XM_038011277.1	119628334	LOC119628334	uncharacterized LOC119628334	1.10508	4.48839	3.52073	0.0606058	0.541403
XM_012692556.3,XM_012692557.3	101735335	LOC101735335	gamma-aminobutyric acid type B receptor subunit 1	1.3766	-0.651791	3.51813	0.0607008	0.541403
XM_038017346.1	101738447	LOC101738447	heme transporter hrg1-A	1.11464	3.06062	3.51149	0.0609446	0.541403
XM_004931669.4	101741933	LOC101741933	uncharacterized LOC101741933	-1.59432	-2.20787	3.51087	0.0609673	0.541403
XR_001139917.3	105842176	LOC105842176	uncharacterized LOC105842176	-1.59432	-1.54197	3.51087	0.0609673	0.541403
XM_021352249.2	105842492	LOC105842492	uncharacterized LOC105842492	-1.59432	-1.99127	3.51087	0.0609673	0.541403
XM_038016238.1	119629668	LOC119629668	uncharacterized LOC119629668	-1.59432	-1.87059	3.51087	0.0609673	0.541403
XM_004932726.2	101742318	LOC101742318	selenoprotein K	-1.10069	5.64087	3.5106	0.0609774	0.541403
XM_012688594.3	101736262	LOC101736262	centrosomal protein of 290 kDa	1.19064	0.540592	3.5101	0.0609958	0.541403
XM_038010725.1	110384837	LOC110384837	ubiquitin-conjugating enzyme E2Q-like protein 1	1.13905	2.02491	3.49844	0.0614265	0.541403
XM_004926190.4	101740455	LOC101740455	dolichyl-diphosphooligosaccharide--protein glycosyltransferase subunit 2	-1.09779	6.84947	3.49775	0.0614524	0.541403
XR_002430615.2	110385318	LOC110385318	uncharacterized LOC110385318	1.38966	-1.50753	3.49636	0.0615038	0.541403
XM_004928556.4	101738580	LOC101738580	60 kDa SS-A/Ro ribonucleoprotein	-1.1023	4.12391	3.49252	0.0616466	0.541403
XM_004924751.4	101743673	LOC101743673	catalase	1.23498	-0.478236	3.49036	0.0617272	0.541403
XR_005245594.1	119629655	LOC119629655	small nucleolar RNA snR60/Z15/Z230/Z193/J17	-1.87921	-2.63787	3.48918	0.0617712	0.541403
NM_001043481.2,XM_021352185.2	692492	ce-0330	juvenile hormone binding protein ce-0330	-4.45484	-4.00306	3.48815	0.0618098	0.541403
NM_001043570.1,XM_012691236.3	692587	Alstr	allatostatin receptor	-4.45484	-4.10928	3.48815	0.0618098	0.541403
NM_001118904.2	100141507	Era.1	chorion protein gene ErA.1	-4.45484	-4.34886	3.48815	0.0618098	0.541403
NM_001173167.1,XM_038019604.1	100379347	CPR132	cuticular protein RR-2 motif 132	-4.45484	-3.89253	3.48815	0.0618098	0.541403
XR_209548.4	101737136	LOC101737136	uncharacterized LOC101737136	-4.45484	-4.34886	3.48815	0.0618098	0.541403
XM_021347284.2,XM_021347287.2	101737236	LOC101737236	neural cell adhesion molecule 1	-4.45484	-3.27139	3.48815	0.0618098	0.541403
XM_012693146.3	101740793	LOC101740793	spondin-2	-4.45484	-4.10928	3.48815	0.0618098	0.541403
XM_004927602.3,XM_038016302.1	101747122	LOC101747122	extensin	-4.45484	-3.72495	3.48815	0.0618098	0.541403
NR_107702.1	102464633	Mir3423	microRNA mir-3423	-4.45484	-3.88079	3.48815	0.0618098	0.541403
NR_107293.1	102466032	Mir2737	microRNA mir-2737	-4.45484	-4.22405	3.48815	0.0618098	0.541403
NR_107553.1	102466422	Mir3268	microRNA mir-3268	-4.45484	-4.34886	3.48815	0.0618098	0.541403
XM_021347934.2	105841625	LOC105841625	uncharacterized LOC105841625	-4.45484	-4.34886	3.48815	0.0618098	0.541403
XM_021349795.2	105842034	LOC105842034	glucose dehydrogenase [FAD, quinone]	-4.45484	-4.34886	3.48815	0.0618098	0.541403
XM_012696618.3	105842610	LOC105842610	uncharacterized LOC105842610	-4.45484	-3.53239	3.48815	0.0618098	0.541403
XR_002430477.1	110385145	LOC110385145	uncharacterized LOC110385145	-4.45484	-4.34886	3.48815	0.0618098	0.541403
XR_002431215.2	110385958	LOC110385958	uncharacterized LOC110385958	-4.45484	-3.70216	3.48815	0.0618098	0.541403
XM_021352250.2	110386338	LOC110386338	uncharacterized LOC110386338	-4.45484	-4.10928	3.48815	0.0618098	0.541403
XR_005244732.1	119628560	LOC119628560	uncharacterized LOC119628560	-4.45484	-3.55467	3.48815	0.0618098	0.541403
XR_005245025.1	119628897	LOC119628897	uncharacterized LOC119628897	-4.45484	-4.22405	3.48815	0.0618098	0.541403
XR_005245156.1	119629050	LOC119629050	uncharacterized LOC119629050	-4.45484	-2.55033	3.48815	0.0618098	0.541403
XM_038013966.1	119629126	LOC119629126	vitelline membrane protein Vm26Ab-like	-4.45484	-4.10928	3.48815	0.0618098	0.541403
XR_005245411.1	119629412	LOC119629412	uncharacterized LOC119629412	-4.45484	-4.21797	3.48815	0.0618098	0.541403
XR_005245536.1	119629576	LOC119629576	uncharacterized LOC119629576	-4.45484	-3.05074	3.48815	0.0618098	0.541403
XR_005245961.1	119630175	LOC119630175	5S ribosomal RNA	-4.45484	-4.10928	3.48815	0.0618098	0.541403
XR_005246332.1	119630602	LOC119630602	U1 spliceosomal RNA	-4.45484	-4.34886	3.48815	0.0618098	0.541403
XR_005245368.1	119629349	LOC119629349	uncharacterized LOC119629349	-4.45484	-3.02303	3.48815	0.0618098	0.541403
NM_001201581.1	100529206	SDH2b	sorbitol dehydrogenase-2b	1.09817	5.16361	3.4881	0.0618117	0.541403
XM_004932854.3	101739847	LOC101739847	U3 small nucleolar RNA-associated protein 6 homolog	-1.12136	2.0821	3.48786	0.0618204	0.541403
NM_001046843.1,XM_012691049.3	693090	LOC693090	acyl-CoA-binding domain-containing protein 6-like	-1.09782	5.26384	3.48554	0.0619073	0.541872
NM_001134244.1,XM_021347123.2	100174929	NGR-A18	neuropeptide receptor A18	1.28264	-0.336174	3.48166	0.0620527	0.54256
XM_012695110.3	101745701	LOC101745701	microvitellogenin	1.28264	-0.105886	3.48166	0.0620527	0.54256
XM_004932275.4,XM_012695687.2,XM_012695689.2,XM_012695690.2,XM_012695691.3,XM_021352098.2	101746449	LOC101746449	aspartyl/asparaginyl beta-hydroxylase	-1.09657	5.42645	3.47737	0.0622134	0.543674
XM_021347308.2	101738525	LOC101738525	uncharacterized LOC101738525	1.20879	0.566814	3.4744	0.0623254	0.54436
XM_004923219.4	101740487	LOC101740487	uncharacterized LOC101740487	1.40472	-1.46879	3.47336	0.0623647	0.54441
XM_038012537.1,XM_038012538.1	101735963	LOC101735963	probable ATP-dependent RNA helicase DDX56	-1.10849	2.74336	3.47201	0.0624156	0.544563
XM_004932259.4	101744385	LOC101744385	probable ATP-dependent RNA helicase Dbp73D	-1.1281	1.54874	3.46934	0.0625164	0.54515
XM_004921553.4,XR_005245136.1	101741134	LOC101741134	uncharacterized LOC101741134	-1.13063	1.66101	3.46752	0.0625849	0.545426
XM_021348315.2	101737846	LOC101737846	DNA polymerase nu	-1.38269	-0.709556	3.46673	0.0626151	0.545426
XM_004930317.4	101742701	LOC101742701	uncharacterized LOC101742701	-1.42794	-1.55354	3.46582	0.0626495	0.545433
XM_004931697.2	101745979	LOC101745979	uncharacterized LOC101745979	1.16685	0.522997	3.46291	0.0627597	0.545986
XM_038011522.1	119628612	LOC119628612	uncharacterized LOC119628612	1.28675	-0.591299	3.46149	0.0628137	0.545986
XM_038019875.1,XM_038019876.1	119630435	LOC119630435	uncharacterized LOC119630435	1.28675	-0.442676	3.46149	0.0628137	0.545986
XM_004930312.3	101742028	LOC101742028	uncharacterized LOC101742028	-1.15269	0.814308	3.45997	0.0628716	0.546197
NM_001046939.2	732940	LOC732940	small nuclear ribonucleoprotein Sm D1	-1.09645	4.11018	3.45546	0.0630432	0.54674
XM_004929347.4	101742222	LOC101742222	uncharacterized LOC101742222	1.1155	2.35741	3.45401	0.0630984	0.54674
XM_004925058.3	101736177	LOC101736177	U4/U6 small nuclear ribonucleoprotein Prp4	-1.10766	2.52506	3.45144	0.0631969	0.54674
XM_004923209.4	101736918	LOC101736918	WD repeat-containing protein 46	-1.11262	2.23415	3.44985	0.0632575	0.54674
XM_021346755.2	101746558	LOC101746558	Down syndrome cell adhesion molecule-like protein Dscam2	1.42228	-1.52065	3.44913	0.063285	0.54674
XM_004922880.4	101741235	LOC101741235	inorganic pyrophosphatase	-1.08956	6.18551	3.44409	0.0634783	0.54674
XM_021347112.2,XM_021347113.2,XM_021347114.2,XM_021347115.2,XM_021347116.2	101739913	LOC101739913	irregular chiasm C-roughest protein	1.19031	0.10753	3.43896	0.0636759	0.54674
XM_012695351.3,XM_012695352.3	101744721	LOC101744721	uncharacterized LOC101744721	1.14519	0.420733	3.43729	0.0637401	0.54674
XM_004925373.3	101744075	LOC101744075	intraflagellar transport protein 57 homolog	-1.26762	-0.428969	3.43306	0.0639038	0.54674
XM_038019304.1	101739554	LOC101739554	probable multidrug resistance-associated protein lethal(2)03659	-1.15583	1.23331	3.43218	0.0639375	0.54674
XM_004923835.3,XM_012688465.3	101741240	LOC101741240	uncharacterized LOC101741240	1.21012	-0.647266	3.43021	0.0640141	0.54674
XM_021346871.2,XM_021346875.2	101739247	LOC101739247	bifunctional glutamate/proline--tRNA ligase	-1.08685	6.52857	3.42909	0.0640573	0.54674
NM_001043480.1	692491	an-0128	juvenile hormone binding protein an-0128	1.44303	-1.10978	3.42379	0.0642631	0.54674
XM_004929701.4,XM_012693367.3	101740423	LOC101740423	protein giant-lens	1.44303	-2.06737	3.42379	0.0642631	0.54674
XM_012696689.3,XM_038021203.1	101745890	LOC101745890	uncharacterized LOC101745890	1.44303	-2.0261	3.42379	0.0642631	0.54674
NM_001046948.1,XM_012692309.3	732950	LOC732950	golgi SNAP receptor complex member 2	-1.09995	2.85226	3.4197	0.0644226	0.54674
NM_001195704.1	100500931	LOC100500931	ionotropic GABA-aminobutyric acid receptor GRD	2.11559	-3.33591	3.41792	0.0644921	0.54674
XM_004927764.4	101735652	LOC101735652	ice-structuring glycoprotein-like	2.11559	-3.15912	3.41792	0.0644921	0.54674
XM_004921514.4	101735818	LOC101735818	uncharacterized LOC101735818	2.11559	-3.1911	3.41792	0.0644921	0.54674
XM_004927203.3	101737492	LOC101737492	L-dopachrome tautomerase yellow-f	2.11559	-2.79349	3.41792	0.0644921	0.54674
XM_012689133.3	101737765	LOC101737765	elongation of very long chain fatty acids protein 7	2.11559	-2.95278	3.41792	0.0644921	0.54674
XM_012689754.3	101738249	LOC101738249	cationic amino acid transporter 2	2.11559	-2.79349	3.41792	0.0644921	0.54674
XM_012696152.3	101738550	LOC101738550	contactin-associated protein-like 5	2.11559	-2.92812	3.41792	0.0644921	0.54674
XM_004931043.4	101738811	LOC101738811	ras-related and estrogen-regulated growth inhibitor-like protein	2.11559	-2.67955	3.41792	0.0644921	0.54674
XM_012688919.3,XM_021346836.2,XM_021346837.2,XM_021346838.2	101739297	LOC101739297	uncharacterized LOC101739297	2.11559	-3.13846	3.41792	0.0644921	0.54674
XM_038019373.1,XM_038019374.1,XM_038019377.1,XM_038019379.1,XM_038019380.1	101741006	LOC101741006	uncharacterized LOC101741006	2.11559	-2.88498	3.41792	0.0644921	0.54674
XM_004931747.4,XM_012695101.3	101741981	LOC101741981	protein gooseberry	2.11559	-3.08797	3.41792	0.0644921	0.54674
XM_021348857.2,XM_021348858.2,XM_021348859.2,XM_021348860.2,XM_038019475.1	101742021	LOC101742021	organic cation transporter protein	2.11559	-2.95278	3.41792	0.0644921	0.54674
XM_012692682.3	101744376	LOC101744376	uncharacterized LOC101744376	2.11559	-3.06747	3.41792	0.0644921	0.54674
XM_038014452.1,XM_038014453.1,XM_038014454.1,XM_038014455.1	101744796	LOC101744796	protein nubbin	2.11559	-3.63309	3.41792	0.0644921	0.54674
XM_038019099.1	101745077	LOC101745077	ionotropic receptor 75a	2.11559	-3.00273	3.41792	0.0644921	0.54674
XM_021352536.1	101745636	LOC101745636	uncharacterized LOC101745636	2.11559	-3.33591	3.41792	0.0644921	0.54674
XM_004929457.4	101746860	LOC101746860	glucose dehydrogenase [FAD, quinone]	2.11559	-3.47167	3.41792	0.0644921	0.54674
XM_004932483.4	101747190	LOC101747190	uncharacterized LOC101747190	2.11559	-3.00909	3.41792	0.0644921	0.54674
XM_012690978.3,XM_012690979.3,XM_021348237.2	105841728	LOC105841728	uncharacterized LOC105841728	2.11559	-2.61559	3.41792	0.0644921	0.54674
XM_021351765.2	110386194	LOC110386194	uncharacterized LOC110386194	2.11559	-3.48263	3.41792	0.0644921	0.54674
XM_038013164.1,XM_038013165.1	119628380	LOC119628380	uncharacterized LOC119628380	2.11559	-3.47167	3.41792	0.0644921	0.54674
XR_005244785.1	119628625	LOC119628625	uncharacterized LOC119628625	2.11559	-2.99279	3.41792	0.0644921	0.54674
XM_038013038.1	119628925	LOC119628925	uncharacterized LOC119628925	2.11559	-2.54253	3.41792	0.0644921	0.54674
XM_038013044.1	119628930	LOC119628930	uncharacterized LOC119628930	2.11559	-2.49558	3.41792	0.0644921	0.54674
XM_038016143.1	119629628	LOC119629628	cellular nucleic acid-binding protein-like	2.11559	-3.48263	3.41792	0.0644921	0.54674
XM_038016153.1	119629632	LOC119629632	uncharacterized LOC119629632	2.11559	-3.10835	3.41792	0.0644921	0.54674
XM_038016574.1	119629718	LOC119629718	uncharacterized LOC119629718	2.11559	-3.09817	3.41792	0.0644921	0.54674
XR_005246336.1	119630612	LOC119630612	U2 spliceosomal RNA	2.11559	-3.34126	3.41792	0.0644921	0.54674
XM_038021421.1,XM_038021422.1	119630882	LOC119630882	uncharacterized LOC119630882	2.11559	-2.43815	3.41792	0.0644921	0.54674
XM_004927030.4	101741350	LOC101741350	uncharacterized LOC101741350	1.10211	3.84	3.41619	0.0645597	0.54674
XM_004926446.4,XM_038019880.1	101736660	LOC101736660	uncharacterized LOC101736660	1.08474	6.24176	3.41577	0.0645763	0.54674
XM_021346269.2,XM_038012506.1	101747022	LOC101747022	membrane-bound alkaline phosphatase-like	-1.10322	2.91882	3.41523	0.0645973	0.54674
XM_021349818.2	110385684	LOC110385684	uncharacterized LOC110385684	-1.18045	0.300311	3.41494	0.0646087	0.54674
NM_001044213.1	733143	LOC733143	eukaryotic translation initiation factor 2 subunit 2	-1.08537	5.89799	3.41478	0.064615	0.54674
NM_001111347.1	692743	LOC692743	hemocytin	1.08335	7.22816	3.41085	0.0647691	0.547657
XM_038017924.1	110385164	LOC110385164	39S ribosomal protein L39, mitochondrial	-1.12787	1.48448	3.4103	0.0647908	0.547657
XM_004925546.4,XM_012689873.3,XM_012689874.3,XM_038017108.1	101737815	LOC101737815	uncharacterized LOC101737815	1.08401	6.02245	3.40814	0.0648757	0.54809
NM_001172723.1	100379189	COPD	coatomer protein complex subunit delta	-1.08393	5.78507	3.40626	0.0649495	0.548429
XM_038013532.1,XM_038013535.1	101736024	LOC101736024	roquin-1	-1.20244	-0.116705	3.40336	0.0650636	0.548856
XM_038017737.1	119629974	LOC119629974	uncharacterized LOC119629974	-1.29819	-1.12379	3.40326	0.0650676	0.548856
XM_038013442.1,XM_038013443.1	119629027	LOC119629027	vigilin	-1.08142	9.03177	3.40218	0.0651104	0.548933
XM_038013028.1	119628918	LOC119628918	uncharacterized LOC119628918	1.46792	-1.39402	3.39758	0.065292	0.550155
XM_021351982.2,XM_038012497.1	101744048	LOC101744048	uncharacterized LOC101744048	1.19011	0.540472	3.3968	0.0653231	0.550155
NM_001043426.1,XM_012690039.3	692435	CLIP4	clip domain serine protease 4	1.10208	2.65095	3.39474	0.0654048	0.550558
XR_005246430.1	119630751	LOC119630751	uncharacterized LOC119630751	1.30168	-1.06631	3.39278	0.0654823	0.550926
XM_004922858.2	101738292	LOC101738292	5-aminolevulinate synthase, nonspecific, mitochondrial	1.08252	4.74928	3.38924	0.0656233	0.550958
XM_038020977.1,XM_038020978.1,XM_038020979.1,XM_038020980.1,XM_038020981.1	101735325	LOC101735325	talin-2	1.10348	2.03528	3.38186	0.0659177	0.550958
XM_004925906.4	101738739	LOC101738739	dopamine D2-like receptor	-2.06172	-2.86592	3.38164	0.0659265	0.550958
XM_038015876.1,XM_038015877.1,XR_005245556.1	101739691	LOC101739691	anoctamin-5	-2.06172	-3.12739	3.38164	0.0659265	0.550958
XM_038013692.1	101740206	LOC101740206	sodium- and chloride-dependent transporter XTRP3B	-2.06172	-3.24209	3.38164	0.0659265	0.550958
XM_021348678.2,XM_038017041.1	105841771	LOC105841771	midasin	-2.06172	-3.01133	3.38164	0.0659265	0.550958
XM_012697402.3,XM_038015954.1,XM_038015955.1	105842955	LOC105842955	leucine-rich repeat extensin-like protein 5	-2.06172	-2.89332	3.38164	0.0659265	0.550958
XR_002430757.2	110385510	LOC110385510	uncharacterized LOC110385510	-2.06172	-3.30309	3.38164	0.0659265	0.550958
XR_005245083.1	110386377	LOC110386377	uncharacterized LOC110386377	-2.06172	-3.2213	3.38164	0.0659265	0.550958
XM_038011049.1	119628530	LOC119628530	uncharacterized LOC119628530	-2.06172	-3.05327	3.38164	0.0659265	0.550958
XR_209656.4	101738968	LOC101738968	uncharacterized LOC101738968	-2.06172	-2.12814	3.38164	0.0659265	0.550958
XM_012694087.3	101742409	LOC101742409	uncharacterized LOC101742409	-2.06172	-2.96609	3.38164	0.0659265	0.550958
XR_210049.4	101746266	LOC101746266	uncharacterized LOC101746266	-2.06172	-2.6342	3.38164	0.0659265	0.550958
XR_005245628.1	119629710	LOC119629710	uncharacterized LOC119629710	-2.47317	-3.34101	3.37709	0.0661087	0.551489
XM_038014436.1	119629249	LOC119629249	skin secretory protein xP2-like	-2.47317	-2.59392	3.37709	0.0661087	0.551489
XM_012692921.3,XM_038021778.1	101742355	LOC101742355	uncharacterized LOC101742355	1.08088	5.43557	3.37688	0.0661171	0.551489
XM_004931910.3,XM_021351805.2	101743421	LOC101743421	uncharacterized LOC101743421	1.09568	2.45988	3.37666	0.0661258	0.551489
NM_001110363.1	100126560	Cyp4m5	cytochrome P450 monooxygenase Cyp4M5	1.07915	5.9317	3.37416	0.0662262	0.552043
XM_038019156.1	101743819	LOC101743819	rho-related GTP-binding protein RhoN	1.49834	-2.12521	3.371	0.0663536	0.552539
XM_012695063.3	101746957	LOC101746957	equilibrative nucleoside transporter 4	1.49834	-2.15315	3.371	0.0663536	0.552539
XM_038013099.1,XM_038013100.1,XM_038013101.1	110386649	LOC110386649	bombyxin B-3-like	-1.6307	-1.69085	3.36575	0.0665654	0.554019
XM_004931321.3	101738096	LOC101738096	another transcription unit protein	-1.0864	3.4302	3.36378	0.0666451	0.554185
NM_001043539.1,XM_038014736.1,XM_038014737.1,XM_038014738.1,XR_005245352.1	692553	6tox	antimicrobial protein 6Tox	1.13422	1.18137	3.36357	0.0666534	0.554185
NM_001043953.2	692997	GSTz1	glutathione S-transferase zeta 1	1.08045	4.30239	3.36037	0.0667831	0.554979
NM_001043532.1	692546	ERp57	protein disulfide-isomerase like protein ERp57	-1.07445	8.62722	3.35903	0.0668375	0.555145
NM_001098306.1	778481	Srp54	signal recognition particle 54 kDa protein-like	-1.07567	6.08761	3.35784	0.0668859	0.555145
XM_004923384.3	101745655	LOC101745655	probable 28S ribosomal protein S16, mitochondrial	-1.10756	1.75394	3.35708	0.0669164	0.555145
XM_021352738.2,XM_038017618.1	101742036	LOC101742036	putative deoxyribonuclease TATDN1	-1.09112	2.64794	3.35651	0.0669396	0.555145
XM_021349360.2	110385585	LOC110385585	uncharacterized LOC110385585	1.08817	2.35952	3.35468	0.0670144	0.555482
XM_004928463.4,XM_004928464.4	101737545	LOC101737545	S-formylglutathione hydrolase	-1.07285	7.00227	3.3462	0.0673602	0.557909
NM_001135886.1,XM_038021710.1,XM_038021711.1	100190960	Osi21	osiris 21	1.53635	-1.53854	3.34498	0.0674102	0.557909
XR_002431520.2	110386321	LOC110386321	uncharacterized LOC110386321	1.53635	-2.13318	3.34498	0.0674102	0.557909
XM_004925071.4	101737987	LOC101737987	39S ribosomal protein L43, mitochondrial	-1.08675	2.87957	3.33881	0.0676636	0.559722
XM_038016332.1,XM_038016333.1,XM_038016334.1,XM_038016335.1	105842159	LOC105842159	luciferin 4-monooxygenase	1.16093	0.634955	3.33619	0.0677715	0.560329
XM_004933125.4,XM_021352618.2	101738235	LOC101738235	alpha-tocopherol transfer protein-like	1.88062	-3.4129	3.32362	0.0682913	0.560989
XM_021348133.2	101741063	LOC101741063	solute carrier family 22 member 3	1.88062	-3.14354	3.32362	0.0682913	0.560989
XM_021347755.2,XM_021347759.2,XM_038021940.1,XM_038021941.1,XR_005246637.1	101741294	LOC101741294	serine/threonine-protein phosphatase PP-Z	1.88062	-3.04944	3.32362	0.0682913	0.560989
XM_004931552.4	101744191	LOC101744191	dynein assembly factor 4, axonemal	1.88062	-2.47773	3.32362	0.0682913	0.560989
XM_038012580.1	119628827	LOC119628827	polyhomeotic-like protein 1	1.88062	-3.09298	3.32362	0.0682913	0.560989
XM_038016581.1	119629721	LOC119629721	uncharacterized LOC119629721	1.88062	-3.21718	3.32362	0.0682913	0.560989
XM_004933984.3	101747232	LOC101747232	zinc finger protein 239-like	1.16026	0.289498	3.32221	0.0683499	0.560989
XM_012689131.3,XM_038018958.1	101736519	LOC101736519	proton-coupled folate transporter	1.58525	-2.18663	3.32137	0.068385	0.560989
XM_038016758.1	101738589	LOC101738589	alkyldihydroxyacetonephosphate synthase	1.58525	-2.37467	3.32137	0.068385	0.560989
XM_004933012.4	101742708	LOC101742708	luciferin sulfotransferase	1.58525	-1.10569	3.32137	0.068385	0.560989
XM_004931398.4,XM_021351489.2	101746589	LOC101746589	uncharacterized LOC101746589	1.58525	-2.13722	3.32137	0.068385	0.560989
XM_038019409.1	105841247	LOC105841247	glutamate receptor ionotropic, kainate 2	1.58525	-2.54966	3.32137	0.068385	0.560989
XM_038013043.1	119628929	LOC119628929	uncharacterized LOC119628929	1.58525	-2.54072	3.32137	0.068385	0.560989
NM_001044027.1,XM_021353312.2	693049	LOC693049	beta-tubulin	1.58525	-2.42908	3.32137	0.068385	0.560989
XM_038017771.1	101740574	LOC101740574	36.4 kDa proline-rich protein	1.58525	-2.12949	3.32137	0.068385	0.560989
XM_038011757.1,XM_038011758.1,XM_038011759.1,XM_038011760.1	101738991	LOC101738991	heterogeneous nuclear ribonucleoprotein 87F	-1.06948	6.151	3.32016	0.0684353	0.560989
XM_012689608.3,XM_012689612.3,XM_021346911.2	101741191	LOC101741191	kielin/chordin-like protein	1.10268	1.72643	3.3201	0.0684377	0.560989
XM_004927137.4,XM_021348654.2	101737109	LOC101737109	carnitine O-palmitoyltransferase 1, liver isoform	-1.07277	4.33644	3.31302	0.0687329	0.561689
XM_038021632.1	119631139	LOC119631139	uncharacterized LOC119631139	1.2517	-1.04305	3.31036	0.0688445	0.561689
XR_002431527.2	110386329	LOC110386329	uncharacterized LOC110386329	1.07869	3.17902	3.30979	0.0688683	0.561689
XM_038018945.1	101741528	LOC101741528	RNA-directed DNA polymerase from mobile element jockey	1.32227	-1.29678	3.30869	0.0689143	0.561689
NM_001112757.1	100127126	LOC100127126	aquaporin	1.07242	3.78751	3.3067	0.0689978	0.561689
XR_005244710.1	119628553	LOC119628553	uncharacterized LOC119628553	1.14945	0.75351	3.30663	0.069001	0.561689
XM_012691717.2	101746664	LOC101746664	trypsin-1	1.65053	-2.64775	3.30367	0.0691251	0.561689
XM_038015072.1	119629390	LOC119629390	uncharacterized LOC119629390	1.65053	-2.71195	3.30367	0.0691251	0.561689
NM_001046930.1	732930	LOC732930	BET1-like protein	-1.07764	3.14721	3.30117	0.0692305	0.561689
XM_021346228.2	101738380	LOC101738380	trypsin CFT-1-like	1.74218	-2.00009	3.29911	0.0693174	0.561689
XM_004925382.4	101746616	LOC101746616	uncharacterized LOC101746616	1.74218	-2.55878	3.29911	0.0693174	0.561689
XR_002430722.2	110385464	LOC110385464	uncharacterized LOC110385464	1.74218	-2.44655	3.29911	0.0693174	0.561689
NM_001173301.1	100379491	CPH5	cuticular protein hypothetical 5	1.74218	-2.98263	3.29911	0.0693174	0.561689
XM_012693777.3,XM_038010832.1	101737507	LOC101737507	uncharacterized LOC101737507	1.74218	-2.61729	3.29911	0.0693174	0.561689
[truncated: 14,265 more rows]
